# Supplementary material for: Crystal structure and Hirshfeld surface analysis of dieth­yl (3aS,3a1R,4S,5S,6R,6aS,7R,9aS)-3a1,5,6,6a-tetra­hydro-1H,3H,4H,7H-3a,6:7,9a-di­epoxy­benzo[de]isochromene-4,5-di­carboxyl­ate
Source: Acta Crystallogr E Crystallogr Commun. 2024 Jan 1;80(Pt 1):83–7. doi: 10.1107/S2056989023010794 (PMC10833375; doi:10.1107/S2056989023010794)
Supplement: Supplementary file 1 [file e-80-00083-sup1.cif]

##############################################################################
#                                                                            #
# This CIF contains the data in a paper accepted for publication in          #
# Acta Crystallographica Section E. It conforms to the requirements of       #
# Notes for Authors for Acta Crystallographica Section E, and has been       #
# peer reviewed under the auspices of the IUCr Commission on Journals.       #
#                                                                            #
# Full details of the Crystallographic Information File format               #
# are given in the paper "The Crystallographic Information File (CIF):       #
# a New Standard Archive File for Crystallography" by S. R. Hall, F. H.      #
# Allen and I. D. Brown [Acta Cryst. (1991), A47, 655-685].                  #
#                                                                            #
# The current version of the core CIF dictionary is obtainable from          #
# ftp://ftp.iucr.org/pub/cif_core.dic.                                       #
#                                                                            #
# Software is freely available for graphical display of the structure(s)     #
# in this CIF. For information consult the CIF software page                 #
# http://www.iucr.org/resources/cif/software.                                #
#                                                                            #
# This file may be used for bona fide research purposes within the           #
# scientific community so long as proper attribution is given to the journal # 
# article from which it was obtained.                                        #
#                                                                            #
##############################################################################
data_I
_audit_creation_method     'SHELXL-2018/3'
_journal_date_recd_electronic     2023-12-11
_journal_date_accepted     2023-12-15
_journal_name_full     'Acta Crystallographica, Section E'
_journal_year     2024
_journal_volume     80
_journal_issue      1
_journal_page_first     0
_journal_page_last     0
_journal_paper_category     GO
_journal_paper_doi     10.1107/S2056989023010794
_journal_coeditor_code     JY2042
_publ_contact_author_name     'Ajaya Bhattarai'
_publ_contact_author_address
;
Department of Chemistry,
M.M.A.M.C (Tribhuvan University) Biratnagar,
Nepal
;
_publ_contact_author_email     'ajaya.bhattarai@mmamc.tu.edu.np'
_publ_contact_author_fax     ?
_publ_contact_author_phone     ?
_publ_section_title
;\
Crystal structure and Hirshfeld surface analysis of diethyl
(3a<i>S</i>,3a1<i>R</i>,4<i>S</i>,5<i>S</i>,6<i>R</i>,6a<i>S</i>,7<i>R</i>,\
9a<i>S</i>)-3a1,5,6,6a-tetrahydro-1<i>H</i>,3<i>H</i>,4<i>H</i>,7<i>H</i>-\
3a,6:7,9a-diepoxybenzo[<i>de</i>]isochromene-4,5-dicarboxylate
;
loop_
    _publ_author_name
    _publ_author_address
    'Nurlana D. Sadikhova'
;
Organic Chemistry Department,
Baku State University,
Az 1148 Baku,
Azerbaijan
;
    'Zeliha Atio\(glu'
;
Department of Aircraft Electrics and Electronics,
School of Applied Sciences,
Cappadocia University,
Mustafapa\,sa, 50420 \"Urg\"up,
Nev\,sehir, T\"urkiye
;
    'Narmina A. Guliyeva'
;
Department of Organic Substances and Technology of High-Molecular Compounds,
SRI "Geotechnological Problems of Oil, Gas and Chemistry",
Azerbaijan State Oil and Industry University,
Azadlig ave. 20, Az-1010 Baku,
Azerbaijan
;
    'Alexandra G. Podrezova'
;
Organic Chemistry Department,
Faculty of Science,
RUDN University,
Miklukho-Maklaya St., 6, Moscow 117198,
Russian Federation
;
    'Eugeniya V. Nikitina'
;
Organic Chemistry Department,
Faculty of Science,
RUDN University,
Miklukho-Maklaya St., 6, Moscow 117198,
Russian Federation
;
    'Akkurt, Mehmet'
;
Department of Physics,
Faculty of Sciences,
Erciyes University,
38039 Kayseri,
T\"urkiye
;
    'Ajaya Bhattarai'
;
Department of Chemistry,
M.M.A.M.C (Tribhuvan University) Biratnagar,
Nepal
;
_publ_section_synopsis
;
The crystal structure of the title compound features C---H...O hydrogen bonds,
which link the molecules into a three-dimensional network.
;
_chemical_name_systematic
;\
Diethyl (3a<i>S</i>,3a1<i>R</i>,4<i>S</i>,5<i>S</i>,6<i>R</i>,6a<i>S</i>,\
7<i>R</i>,9a<i>S</i>)-3a1,5,6,6a-tetrahydro-1<i>H</i>,3<i>H</i>,4<i>H</i>,\
7<i>H</i>-3a,6:7,9a-diepoxybenzo[<i>de</i>]isochromene-4,5-dicarboxylate
;
_chemical_name_common     ?
_chemical_formula_moiety     'C18 H22 O7'
_chemical_formula_sum     'C18 H22 O7'
_chemical_formula_iupac     'C18 H22 O7'
_chemical_formula_weight     350.35
_chemical_melting_point     ?
_space_group_crystal_system     monoclinic
_space_group_name_H-M_alt     'P 21/c'
_space_group_name_Hall     '-P 2ybc'
loop_
    _space_group_symop_operation_xyz
    'x, y, z'
    '-x, y+1/2, -z+1/2'
    '-x, -y, -z'
    'x, -y-1/2, z-1/2'
_cell_length_a     7.1566(4)
_cell_length_b     14.1907(9)
_cell_length_c     16.2737(10)
_cell_angle_alpha     90
_cell_angle_beta     91.329(2)
_cell_angle_gamma     90
_cell_volume     1652.27(17)
_cell_formula_units_Z     4
_cell_measurement_reflns_used     5852
_cell_measurement_theta_min     2.50
_cell_measurement_theta_max     29.93
_cell_measurement_temperature     100(2)
_exptl_crystal_description     'bulk'
_exptl_crystal_colour     'colourless'
_exptl_crystal_size_max     0.400
_exptl_crystal_size_mid     0.360
_exptl_crystal_size_min     0.340
_exptl_crystal_density_diffrn     1.408
_exptl_crystal_density_meas     ?
_exptl_crystal_density_method     ?
_exptl_crystal_F_000     744
_exptl_absorpt_coefficient_mu     0.109
_exptl_absorpt_correction_type     multi-scan
_exptl_absorpt_process_details
;
(SADABS; Krause <i>et al.</i>,  2015).
;
_exptl_absorpt_correction_T_min     0.9411
_exptl_absorpt_correction_T_max     1.0000
_diffrn_ambient_temperature     100(2)
_diffrn_source     ?
_diffrn_radiation_type     MoK\a
_diffrn_radiation_wavelength     0.71073
_diffrn_measurement_device_type
                              'Bruker KAPPA APEXII area-detector diffractometer'
_diffrn_measurement_method     '\f and \w scans'
_diffrn_detector_area_resol_mean     ?
_diffrn_reflns_number     28552
_diffrn_reflns_av_R_equivalents     0.0511
_diffrn_reflns_av_unetI/netI     0.0421
_diffrn_reflns_theta_min     2.871
_diffrn_reflns_theta_max     30.264
_diffrn_reflns_theta_full     25.242
_diffrn_measured_fraction_theta_max     0.996
_diffrn_measured_fraction_theta_full     0.998
_diffrn_reflns_limit_h_min     -10
_diffrn_reflns_limit_h_max     10
_diffrn_reflns_limit_k_min     -20
_diffrn_reflns_limit_k_max     18
_diffrn_reflns_limit_l_min     -23
_diffrn_reflns_limit_l_max     22
_refine_special_details     ?
_reflns_number_total     4921
_reflns_number_gt     3615
_reflns_threshold_expression     'I > 2\s(I)'
_refine_ls_structure_factor_coef     Fsqd
_refine_ls_matrix_type     full
_refine_ls_R_factor_all     0.0709
_refine_ls_R_factor_gt     0.0459
_refine_ls_wR_factor_gt     0.1040
_refine_ls_wR_factor_ref     0.1185
_refine_ls_goodness_of_fit_ref     1.026
_refine_ls_restrained_S_all     1.026
_refine_ls_number_reflns     4921
_refine_ls_number_parameters     226
_refine_ls_number_restraints     0
_refine_ls_hydrogen_treatment     constr
_refine_ls_weighting_scheme     calc
_refine_ls_weighting_details
              'w=1/[\s^2^(Fo^2^)+(0.0541P)^2^+0.5731P] where P=(Fo^2^+2Fc^2^)/3'
_atom_sites_solution_hydrogens     geom
_atom_sites_solution_primary     ?
_atom_sites_solution_secondary     ?
_refine_ls_shift/su_max     0.000
_refine_ls_shift/su_mean     0.000
_refine_diff_density_max     0.349
_refine_diff_density_min     -0.296
_refine_ls_extinction_method     none
_refine_ls_extinction_coef     .
loop_
    _atom_type_symbol
    _atom_type_description
    _atom_type_scat_dispersion_real
    _atom_type_scat_dispersion_imag
    _atom_type_scat_source
    'C' 'C' 0.0033 0.0016
                         'International Tables Vol C Tables 4.2.6.8 and 6.1.1.4'
    'H' 'H' 0.0000 0.0000
                         'International Tables Vol C Tables 4.2.6.8 and 6.1.1.4'
    'O' 'O' 0.0106 0.0060
                         'International Tables Vol C Tables 4.2.6.8 and 6.1.1.4'
_computing_data_collection
;
APEX3 (Bruker, 2018)
;
_computing_cell_refinement
;
SAINT (Bruker, 2018)
;
_computing_data_reduction
;
SAINT (Bruker, 2018)
;
_computing_structure_solution
;
<i>SHELXT2014/5</i> (Sheldrick, 2015a)
;
_computing_structure_refinement
;
<i>SHELXL2018/3</i> (Sheldrick, 2015b)
;
_computing_molecular_graphics
;
ORTEP-3 for Windows (Farrugia, 2012)
;
_computing_publication_material
;
PLATON (Spek, 2020)
;
loop_
    _atom_site_type_symbol
    _atom_site_label
    _atom_site_fract_x
    _atom_site_fract_y
    _atom_site_fract_z
    _atom_site_U_iso_or_equiv
    _atom_site_adp_type
    _atom_site_calc_flag
    _atom_site_occupancy
    _atom_site_disorder_assembly
    _atom_site_disorder_group
    O O2 0.65003(13) 0.14690(7) 0.39784(6) 0.0185(2) Uani d 1 . .
    O O10 0.32231(13) 0.27216(6) 0.41424(6) 0.01429(19) Uani d 1 . .
    O O11 0.28123(13) 0.08569(7) 0.44881(6) 0.0166(2) Uani d 1 . .
    O O12 0.20009(15) 0.28745(9) 0.14509(7) 0.0289(3) Uani d 1 . .
    O O13 0.51089(13) 0.30191(7) 0.16601(6) 0.0202(2) Uani d 1 . .
    O O15 0.20749(15) 0.50604(7) 0.32809(7) 0.0275(3) Uani d 1 . .
    O O16 -0.06545(14) 0.45134(7) 0.37426(6) 0.0203(2) Uani d 1 . .
    C C1 0.56703(19) 0.05898(10) 0.37326(9) 0.0190(3) Uani d 1 . .
    H H1A 0.604785 0.009304 0.412996 0.023 Uiso calc 1 . .
    H H1B 0.613288 0.040808 0.318629 0.023 Uiso calc 1 . .
    C C3B 0.28585(17) 0.15148(9) 0.31737(8) 0.0127(2) Uani d 1 . .
    H H3BA 0.276226 0.137729 0.257158 0.015 Uiso calc 1 . .
    C C3A 0.39716(17) 0.24133(9) 0.33732(8) 0.0129(2) Uani d 1 . .
    C C3 0.60532(18) 0.22335(10) 0.34389(8) 0.0167(3) Uani d 1 . .
    H H3A 0.652818 0.209205 0.288583 0.020 Uiso calc 1 . .
    H H3B 0.668881 0.281058 0.364234 0.020 Uiso calc 1 . .
    C C4 0.32813(18) 0.32304(9) 0.28048(8) 0.0132(2) Uani d 1 . .
    H H4A 0.406592 0.379971 0.292317 0.016 Uiso calc 1 . .
    C C5 0.13032(18) 0.34034(9) 0.31390(8) 0.0139(2) Uani d 1 . .
    H H5A 0.033387 0.321017 0.271973 0.017 Uiso calc 1 . .
    C C6 0.12801(18) 0.27188(9) 0.38872(8) 0.0144(3) Uani d 1 . .
    H H6A 0.040849 0.291342 0.432769 0.017 Uiso calc 1 . .
    C C6A 0.09390(18) 0.17152(9) 0.35618(8) 0.0141(2) Uani d 1 . .
    H H6AA -0.012435 0.168001 0.315333 0.017 Uiso calc 1 . .
    C C7 0.08827(19) 0.09147(9) 0.42186(9) 0.0173(3) Uani d 1 . .
    H H7A -0.003793 0.100706 0.466452 0.021 Uiso calc 1 . .
    C C8 0.0674(2) 0.00021(10) 0.37333(10) 0.0224(3) Uani d 1 . .
    H H8A -0.041834 -0.037460 0.367396 0.027 Uiso calc 1 . .
    C C9A 0.35656(18) 0.06594(9) 0.36921(8) 0.0155(3) Uani d 1 . .
    C C9 0.2335(2) -0.01604(9) 0.34091(9) 0.0210(3) Uani d 1 . .
    H H9A 0.267854 -0.067681 0.307329 0.025 Uiso calc 1 . .
    C C12 0.33375(18) 0.30231(9) 0.18944(8) 0.0136(2) Uani d 1 . .
    C C13 0.5500(2) 0.28738(11) 0.07909(8) 0.0200(3) Uani d 1 . .
    H H13A 0.568211 0.348732 0.051437 0.024 Uiso calc 1 . .
    H H13B 0.444317 0.254289 0.051389 0.024 Uiso calc 1 . .
    C C14 0.7242(2) 0.22918(11) 0.07489(10) 0.0259(3) Uani d 1 . .
    H H14A 0.754364 0.218155 0.017244 0.039 Uiso calc 1 . .
    H H14B 0.827848 0.262688 0.102366 0.039 Uiso calc 1 . .
    H H14C 0.704464 0.168635 0.102318 0.039 Uiso calc 1 . .
    C C15 0.10027(19) 0.44187(9) 0.33870(8) 0.0159(3) Uani d 1 . .
    C C16 -0.1128(2) 0.54538(10) 0.40327(9) 0.0216(3) Uani d 1 . .
    H H16A -0.109745 0.591211 0.357452 0.026 Uiso calc 1 . .
    H H16B -0.022582 0.565926 0.446699 0.026 Uiso calc 1 . .
    C C17 -0.3058(2) 0.53933(13) 0.43679(13) 0.0369(4) Uani d 1 . .
    H H17A -0.343372 0.601375 0.457067 0.055 Uiso calc 1 . .
    H H17B -0.393486 0.518921 0.393188 0.055 Uiso calc 1 . .
    H H17C -0.306732 0.493754 0.482017 0.055 Uiso calc 1 . .
loop_
    _atom_site_aniso_label
    _atom_site_aniso_U_11
    _atom_site_aniso_U_22
    _atom_site_aniso_U_33
    _atom_site_aniso_U_12
    _atom_site_aniso_U_13
    _atom_site_aniso_U_23
    O2 0.0118(4) 0.0270(5) 0.0167(5) 0.0022(4) -0.0019(4) 0.0041(4)
    O10 0.0130(4) 0.0189(4) 0.0110(4) 0.0006(3) 0.0019(3) -0.0018(3)
    O11 0.0142(4) 0.0204(5) 0.0150(5) 0.0032(4) 0.0017(4) 0.0033(4)
    O12 0.0162(5) 0.0536(7) 0.0168(5) 0.0001(5) -0.0023(4) -0.0039(5)
    O13 0.0136(5) 0.0351(6) 0.0121(5) -0.0026(4) 0.0021(4) -0.0042(4)
    O15 0.0267(6) 0.0169(5) 0.0394(7) -0.0021(4) 0.0097(5) -0.0038(4)
    O16 0.0207(5) 0.0145(4) 0.0260(6) 0.0047(4) 0.0069(4) -0.0019(4)
    C1 0.0142(6) 0.0225(7) 0.0204(7) 0.0070(5) 0.0014(5) 0.0027(5)
    C3B 0.0105(5) 0.0150(6) 0.0126(6) 0.0016(4) 0.0000(5) -0.0006(4)
    C3A 0.0113(6) 0.0171(6) 0.0102(6) 0.0008(4) 0.0015(5) -0.0012(4)
    C3 0.0108(6) 0.0244(7) 0.0148(6) 0.0006(5) 0.0006(5) 0.0034(5)
    C4 0.0129(6) 0.0148(6) 0.0120(6) -0.0005(4) 0.0017(5) -0.0005(4)
    C5 0.0125(6) 0.0143(6) 0.0149(6) 0.0014(5) 0.0019(5) -0.0010(5)
    C6 0.0115(6) 0.0164(6) 0.0153(6) 0.0024(5) 0.0028(5) 0.0006(5)
    C6A 0.0103(6) 0.0147(6) 0.0175(6) 0.0011(4) 0.0016(5) 0.0027(5)
    C7 0.0117(6) 0.0178(6) 0.0224(7) 0.0011(5) 0.0023(5) 0.0043(5)
    C8 0.0204(7) 0.0155(6) 0.0310(8) -0.0027(5) -0.0031(6) 0.0049(6)
    C9A 0.0143(6) 0.0164(6) 0.0158(6) 0.0037(5) 0.0005(5) 0.0003(5)
    C9 0.0245(7) 0.0132(6) 0.0251(7) 0.0030(5) -0.0033(6) 0.0009(5)
    C12 0.0146(6) 0.0126(6) 0.0134(6) 0.0008(4) 0.0007(5) 0.0022(4)
    C13 0.0203(7) 0.0295(7) 0.0103(6) 0.0035(6) 0.0025(5) -0.0019(5)
    C14 0.0276(8) 0.0308(8) 0.0194(7) 0.0090(6) 0.0048(6) -0.0007(6)
    C15 0.0180(6) 0.0166(6) 0.0132(6) 0.0035(5) 0.0008(5) 0.0006(5)
    C16 0.0267(7) 0.0154(6) 0.0226(7) 0.0093(5) 0.0013(6) -0.0026(5)
    C17 0.0280(9) 0.0320(9) 0.0512(12) 0.0115(7) 0.0102(8) -0.0112(8)
_geom_special_details
;
 All esds (except the esd in the dihedral angle between two l.s. planes)
 are estimated using the full covariance matrix.  The cell esds are taken
 into account individually in the estimation of esds in distances, angles
 and torsion angles; correlations between esds in cell parameters are only
 used when they are defined by crystal symmetry.  An approximate (isotropic)
 treatment of cell esds is used for estimating esds involving l.s. planes.
;
loop_
    _geom_bond_atom_site_label_1
    _geom_bond_atom_site_label_2
    _geom_bond_site_symmetry_2
    _geom_bond_distance
    _geom_bond_publ_flag
    O2 C3 . 1.4274(16) ?
    O2 C1 . 1.4347(17) ?
    O10 C3A . 1.4410(15) ?
    O10 C6 . 1.4420(15) ?
    O11 C7 . 1.4414(16) ?
    O11 C9A . 1.4420(16) ?
    O12 C12 . 1.2035(16) ?
    O13 C12 . 1.3323(16) ?
    O13 C13 . 1.4630(16) ?
    O15 C15 . 1.2058(17) ?
    O16 C15 . 1.3384(16) ?
    O16 C16 . 1.4581(16) ?
    C1 C9A . 1.5094(18) ?
    C1 H1A . 0.9900 ?
    C1 H1B . 0.9900 ?
    C3B C3A . 1.5341(18) ?
    C3B C6A . 1.5515(17) ?
    C3B C9A . 1.5561(18) ?
    C3B H3BA . 1.0000 ?
    C3A C3 . 1.5127(17) ?
    C3A C4 . 1.5565(18) ?
    C3 H3A . 0.9900 ?
    C3 H3B . 0.9900 ?
    C4 C12 . 1.5120(18) ?
    C4 C5 . 1.5478(18) ?
    C4 H4A . 1.0000 ?
    C5 C15 . 1.5130(18) ?
    C5 C6 . 1.5580(18) ?
    C5 H5A . 1.0000 ?
    C6 C6A . 1.5370(18) ?
    C6 H6A . 1.0000 ?
    C6A C7 . 1.5609(18) ?
    C6A H6AA . 1.0000 ?
    C7 C8 . 1.522(2) ?
    C7 H7A . 1.0000 ?
    C8 C9 . 1.332(2) ?
    C8 H8A . 0.9500 ?
    C9A C9 . 1.5241(19) ?
    C9 H9A . 0.9500 ?
    C13 C14 . 1.498(2) ?
    C13 H13A . 0.9900 ?
    C13 H13B . 0.9900 ?
    C14 H14A . 0.9800 ?
    C14 H14B . 0.9800 ?
    C14 H14C . 0.9800 ?
    C16 C17 . 1.499(2) ?
    C16 H16A . 0.9900 ?
    C16 H16B . 0.9900 ?
    C17 H17A . 0.9800 ?
    C17 H17B . 0.9800 ?
    C17 H17C . 0.9800 ?
loop_
    _geom_angle_atom_site_label_1
    _geom_angle_atom_site_label_2
    _geom_angle_atom_site_label_3
    _geom_angle_site_symmetry_1
    _geom_angle_site_symmetry_3
    _geom_angle
    _geom_angle_publ_flag
    C3 O2 C1 . . 113.82(10) ?
    C3A O10 C6 . . 97.15(9) ?
    C7 O11 C9A . . 96.51(10) ?
    C12 O13 C13 . . 118.82(11) ?
    C15 O16 C16 . . 116.54(11) ?
    O2 C1 C9A . . 111.20(10) ?
    O2 C1 H1A . . 109.4 ?
    C9A C1 H1A . . 109.4 ?
    O2 C1 H1B . . 109.4 ?
    C9A C1 H1B . . 109.4 ?
    H1A C1 H1B . . 108.0 ?
    C3A C3B C6A . . 102.82(10) ?
    C3A C3B C9A . . 111.90(10) ?
    C6A C3B C9A . . 101.66(10) ?
    C3A C3B H3BA . . 113.2 ?
    C6A C3B H3BA . . 113.1 ?
    C9A C3B H3BA . . 113.1 ?
    O10 C3A C3 . . 112.03(10) ?
    O10 C3A C3B . . 103.56(10) ?
    C3 C3A C3B . . 112.36(10) ?
    O10 C3A C4 . . 99.83(9) ?
    C3 C3A C4 . . 117.78(11) ?
    C3B C3A C4 . . 109.72(10) ?
    O2 C3 C3A . . 112.21(11) ?
    O2 C3 H3A . . 109.2 ?
    C3A C3 H3A . . 109.2 ?
    O2 C3 H3B . . 109.2 ?
    C3A C3 H3B . . 109.2 ?
    H3A C3 H3B . . 107.9 ?
    C12 C4 C5 . . 114.86(11) ?
    C12 C4 C3A . . 114.96(10) ?
    C5 C4 C3A . . 100.93(10) ?
    C12 C4 H4A . . 108.6 ?
    C5 C4 H4A . . 108.6 ?
    C3A C4 H4A . . 108.6 ?
    C15 C5 C4 . . 112.43(11) ?
    C15 C5 C6 . . 112.40(11) ?
    C4 C5 C6 . . 101.66(10) ?
    C15 C5 H5A . . 110.0 ?
    C4 C5 H5A . . 110.0 ?
    C6 C5 H5A . . 110.0 ?
    O10 C6 C6A . . 104.25(10) ?
    O10 C6 C5 . . 101.29(10) ?
    C6A C6 C5 . . 108.24(11) ?
    O10 C6 H6A . . 114.0 ?
    C6A C6 H6A . . 114.0 ?
    C5 C6 H6A . . 114.0 ?
    C6 C6A C3B . . 100.08(10) ?
    C6 C6A C7 . . 116.41(11) ?
    C3B C6A C7 . . 100.52(10) ?
    C6 C6A H6AA . . 112.8 ?
    C3B C6A H6AA . . 112.8 ?
    C7 C6A H6AA . . 112.8 ?
    O11 C7 C8 . . 101.02(10) ?
    O11 C7 C6A . . 102.12(10) ?
    C8 C7 C6A . . 105.52(11) ?
    O11 C7 H7A . . 115.4 ?
    C8 C7 H7A . . 115.4 ?
    C6A C7 H7A . . 115.4 ?
    C9 C8 C7 . . 105.96(12) ?
    C9 C8 H8A . . 127.0 ?
    C7 C8 H8A . . 127.0 ?
    O11 C9A C1 . . 111.53(11) ?
    O11 C9A C9 . . 101.20(11) ?
    C1 C9A C9 . . 122.17(11) ?
    O11 C9A C3B . . 102.22(10) ?
    C1 C9A C3B . . 112.73(11) ?
    C9 C9A C3B . . 104.67(11) ?
    C8 C9 C9A . . 105.25(12) ?
    C8 C9 H9A . . 127.4 ?
    C9A C9 H9A . . 127.4 ?
    O12 C12 O13 . . 125.17(12) ?
    O12 C12 C4 . . 125.66(12) ?
    O13 C12 C4 . . 109.17(11) ?
    O13 C13 C14 . . 107.45(12) ?
    O13 C13 H13A . . 110.2 ?
    C14 C13 H13A . . 110.2 ?
    O13 C13 H13B . . 110.2 ?
    C14 C13 H13B . . 110.2 ?
    H13A C13 H13B . . 108.5 ?
    C13 C14 H14A . . 109.5 ?
    C13 C14 H14B . . 109.5 ?
    H14A C14 H14B . . 109.5 ?
    C13 C14 H14C . . 109.5 ?
    H14A C14 H14C . . 109.5 ?
    H14B C14 H14C . . 109.5 ?
    O15 C15 O16 . . 124.01(12) ?
    O15 C15 C5 . . 125.88(12) ?
    O16 C15 C5 . . 110.11(11) ?
    O16 C16 C17 . . 106.76(12) ?
    O16 C16 H16A . . 110.4 ?
    C17 C16 H16A . . 110.4 ?
    O16 C16 H16B . . 110.4 ?
    C17 C16 H16B . . 110.4 ?
    H16A C16 H16B . . 108.6 ?
    C16 C17 H17A . . 109.5 ?
    C16 C17 H17B . . 109.5 ?
    H17A C17 H17B . . 109.5 ?
    C16 C17 H17C . . 109.5 ?
    H17A C17 H17C . . 109.5 ?
    H17B C17 H17C . . 109.5 ?
loop_
    _geom_torsion_atom_site_label_1
    _geom_torsion_atom_site_label_2
    _geom_torsion_atom_site_label_3
    _geom_torsion_atom_site_label_4
    _geom_torsion_site_symmetry_1
    _geom_torsion_site_symmetry_2
    _geom_torsion_site_symmetry_3
    _geom_torsion_site_symmetry_4
    _geom_torsion
    _geom_torsion_publ_flag
    C3 O2 C1 C9A . . . . -59.58(14) ?
    C6 O10 C3A C3 . . . . -173.99(10) ?
    C6 O10 C3A C3B . . . . -52.67(11) ?
    C6 O10 C3A C4 . . . . 60.53(10) ?
    C6A C3B C3A O10 . . . . 31.09(12) ?
    C9A C3B C3A O10 . . . . -77.27(12) ?
    C6A C3B C3A C3 . . . . 152.18(11) ?
    C9A C3B C3A C3 . . . . 43.82(14) ?
    C6A C3B C3A C4 . . . . -74.76(12) ?
    C9A C3B C3A C4 . . . . 176.89(10) ?
    C1 O2 C3 C3A . . . . 59.76(14) ?
    O10 C3A C3 O2 . . . . 64.99(14) ?
    C3B C3A C3 O2 . . . . -51.11(15) ?
    C4 C3A C3 O2 . . . . 179.91(11) ?
    O10 C3A C4 C12 . . . . -163.65(10) ?
    C3 C3A C4 C12 . . . . 74.92(15) ?
    C3B C3A C4 C12 . . . . -55.30(14) ?
    O10 C3A C4 C5 . . . . -39.44(11) ?
    C3 C3A C4 C5 . . . . -160.87(11) ?
    C3B C3A C4 C5 . . . . 68.91(12) ?
    C12 C4 C5 C15 . . . . -110.49(13) ?
    C3A C4 C5 C15 . . . . 125.24(11) ?
    C12 C4 C5 C6 . . . . 129.10(11) ?
    C3A C4 C5 C6 . . . . 4.83(12) ?
    C3A O10 C6 C6A . . . . 54.98(11) ?
    C3A O10 C6 C5 . . . . -57.36(10) ?
    C15 C5 C6 O10 . . . . -89.24(12) ?
    C4 C5 C6 O10 . . . . 31.18(12) ?
    C15 C5 C6 C6A . . . . 161.48(10) ?
    C4 C5 C6 C6A . . . . -78.09(12) ?
    O10 C6 C6A C3B . . . . -34.93(12) ?
    C5 C6 C6A C3B . . . . 72.31(12) ?
    O10 C6 C6A C7 . . . . 72.24(13) ?
    C5 C6 C6A C7 . . . . 179.48(10) ?
    C3A C3B C6A C6 . . . . 2.12(12) ?
    C9A C3B C6A C6 . . . . 118.07(10) ?
    C3A C3B C6A C7 . . . . -117.38(11) ?
    C9A C3B C6A C7 . . . . -1.44(12) ?
    C9A O11 C7 C8 . . . . 50.63(11) ?
    C9A O11 C7 C6A . . . . -58.08(11) ?
    C6 C6A C7 O11 . . . . -70.74(13) ?
    C3B C6A C7 O11 . . . . 36.17(12) ?
    C6 C6A C7 C8 . . . . -175.97(11) ?
    C3B C6A C7 C8 . . . . -69.05(12) ?
    O11 C7 C8 C9 . . . . -32.10(14) ?
    C6A C7 C8 C9 . . . . 73.94(14) ?
    C7 O11 C9A C1 . . . . 177.58(10) ?
    C7 O11 C9A C9 . . . . -51.00(11) ?
    C7 O11 C9A C3B . . . . 56.88(11) ?
    O2 C1 C9A O11 . . . . -63.19(14) ?
    O2 C1 C9A C9 . . . . 177.15(12) ?
    O2 C1 C9A C3B . . . . 51.15(15) ?
    C3A C3B C9A O11 . . . . 75.48(12) ?
    C6A C3B C9A O11 . . . . -33.62(12) ?
    C3A C3B C9A C1 . . . . -44.38(15) ?
    C6A C3B C9A C1 . . . . -153.48(11) ?
    C3A C3B C9A C9 . . . . -179.32(11) ?
    C6A C3B C9A C9 . . . . 71.58(12) ?
    C7 C8 C9 C9A . . . . -0.35(15) ?
    O11 C9A C9 C8 . . . . 32.70(14) ?
    C1 C9A C9 C8 . . . . 157.22(13) ?
    C3B C9A C9 C8 . . . . -73.26(14) ?
    C13 O13 C12 O12 . . . . 3.4(2) ?
    C13 O13 C12 C4 . . . . -177.31(11) ?
    C5 C4 C12 O12 . . . . -9.39(19) ?
    C3A C4 C12 O12 . . . . 107.12(15) ?
    C5 C4 C12 O13 . . . . 171.36(10) ?
    C3A C4 C12 O13 . . . . -72.14(13) ?
    C12 O13 C13 C14 . . . . -143.18(13) ?
    C16 O16 C15 O15 . . . . -1.7(2) ?
    C16 O16 C15 C5 . . . . 178.70(11) ?
    C4 C5 C15 O15 . . . . 6.3(2) ?
    C6 C5 C15 O15 . . . . 120.28(15) ?
    C4 C5 C15 O16 . . . . -174.16(11) ?
    C6 C5 C15 O16 . . . . -60.17(14) ?
    C15 O16 C16 C17 . . . . 177.50(13) ?
loop_
    _geom_hbond_atom_site_label_D
    _geom_hbond_atom_site_label_H
    _geom_hbond_atom_site_label_A
    _geom_hbond_site_symmetry_A
    _geom_hbond_distance_DH
    _geom_hbond_distance_HA
    _geom_hbond_distance_DA
    _geom_hbond_angle_DHA
    _geom_hbond_publ_flag
    C3 H3A O13 . 0.99 2.58 3.1604(17) 117.5 yes
    C9 H9A O13 2_645 0.95 2.47 3.1692(17) 130.6 yes
    C13 H13A O2 4_565 0.99 2.58 3.1905(17) 119.8 yes
    C13 H13B O10 4_565 0.99 2.41 3.2193(17) 138.9 yes
    C14 H14C O15 2_645 0.98 2.64 3.5669(19) 157.8 yes
_shelx_space_group_comment
;
The symmetry employed for this shelxl refinement is uniquely defined
by the following loop, which should always be used as a source of
symmetry information in preference to the above space-group names.
They are only intended as comments.
;
_shelx_estimated_absorpt_T_min     0.958
_shelx_estimated_absorpt_T_max     0.964
_shelx_hkl_file
;
  -2   0   0 769.234 19.1064   1
  -2   0   0 763.271 17.5911   5
  -2   0   0 764.621 18.0743   6
  -2   0   0 771.322 19.1804   9
  -2   0   0 765.326 17.8238  12
   2   0   0 777.096 19.5487   7
   2   0   0 765.575 19.0363  13
  -3   0   0 612.975 15.2661   6
   3   0   0 610.615 16.6573  13
  -3   0   0 632.032 16.9422   9
   4   0   0 343.491 11.3553  13
  -4   0   0 348.379 11.6289   9
  -4   0   0 342.828 9.62436   6
  -5   0   0 702.749 20.6526   9
   5   0   0 650.871 19.9266  13
  -6   0   0 20.8845 4.06555   9
   6   0   0 18.1248 3.82588  13
  -7   0   0 94.5917 7.34857   9
   7   0   0 78.2140 6.22991  13
   8   0   0 17.7247 5.52326   2
  -8   0   0 15.6090 4.08569   9
   8   0   0 8.03348 3.73951  13
   9   0   0 41.5922 6.51222  13
   9   0   0 18.0150 6.31358   2
  -9   0   0 33.6485 6.05905   9
  -9   0   0 25.7792 4.74560   3
  10   0   0 31.1185 6.64186  13
 -10   0   0 26.8796 6.41277   9
  10   0   0 40.7519 8.14875   2
   0  -1   0 0.18920 0.18905  11
   0  -1   0 0.00372 0.12291   3
   0  -1   0 -0.1441 0.10548   5
   0  -1   0 -0.0815 0.09086   4
   0  -1   0 -0.0847 0.09685  13
   0  -1   0 -0.0038 0.03920  14
   0  -1   0 0.07406 0.13662  10
  -1  -1   0 1629.33 35.2746   6
  -1  -1   0 1514.81 35.6109   1
  -2  -1   0 542.570 13.7088   1
   2  -1   0 520.885 14.1720   8
  -2  -1   0 524.121 12.6033   6
   2  -1   0 534.332 13.5390  13
   2  -1   0 534.737 14.1057   1
   2  -1   0 550.619 14.1509   7
  -2  -1   0 537.143 13.8479   1
   2  -1   0 555.029 14.3483  14
  -2  -1   0 532.142 13.8612   9
  -2  -1   0 502.756 12.1643  12
  -2   1   0 553.130 14.1261   9
   2   1   0 522.531 14.0445  13
   2   1   0 497.365 14.2944   7
  -2   1   0 528.077 13.9698   1
  -2   1   0 543.906 13.2798   6
  -2   1   0 524.175 12.9233   5
  -3  -1   0 0.70271 1.00652  14
  -3  -1   0 1.36239 1.27244   9
  -3  -1   0 0.54807 0.55306   6
  -3  -1   0 0.76958 1.06519   1
  -3  -1   0 0.30064 0.38675  12
  -3  -1   0 1.02947 1.20292   1
   3  -1   0 0.21721 0.76792  13
   3   1   0 -0.2787 0.96374  13
  -3   1   0 0.45921 1.26607   9
  -3   1   0 -0.0142 0.71451   6
  -3   1   0 0.22291 0.60825   5
  -4  -1   0 409.513 13.4140   9
  -4  -1   0 457.962 11.4115   6
  -4  -1   0 445.035 14.1563  14
   4  -1   0 428.409 13.1943  13
  -4  -1   0 440.296 14.2017   1
   4   1   0 440.318 13.8455  13
  -4   1   0 405.317 13.6321   9
   5  -1   0 216.215 8.88637  13
  -5  -1   0 221.038 6.86053   6
  -5  -1   0 219.753 9.27638   9
  -5   1   0 222.137 9.63151   9
   5   1   0 222.198 9.57756  13
   6  -1   0 51.1415 5.29895  13
   6  -1   0 42.5215 5.54694   2
  -6  -1   0 43.9598 5.37346   9
   6   1   0 40.0379 5.09677  13
  -6   1   0 48.8519 5.45959   9
  -7  -1   0 -1.7616 2.44180   9
   7  -1   0 2.26546 2.49001   2
   7  -1   0 -1.3808 2.29043  13
   7   1   0 0.03058 2.48029  13
  -7   1   0 -1.2355 1.85118   9
   8  -1   0 9.90945 3.86097   2
   8  -1   0 11.5790 3.76328  13
  -8  -1   0 3.19710 2.37897   9
   8   1   0 3.89324 2.64273  13
  -8   1   0 9.97841 4.25540   9
  -8   1   0 11.1090 3.45661   3
   9  -1   0 66.0262 8.98031   2
   9  -1   0 54.4448 7.16111  13
  -9  -1   0 59.5574 8.01470   9
   9   1   0 55.3268 7.40539  13
  -9   1   0 53.1394 6.71568   3
  -9   1   0 50.6424 7.62666   9
  10  -1   0 50.5574 8.21673   2
  10  -1   0 50.2574 7.65004  13
 -10  -1   0 47.9552 7.39466   9
  10   1   0 35.7402 6.96277  13
 -10   1   0 44.6430 7.29003   9
   0  -2   0 389.401 9.76485   3
   0  -2   0 391.138 9.75253  11
   0  -2   0 398.188 9.78982   5
   1  -2   0 2540.95 56.6460   7
   1  -2   0 2563.08 57.1150   9
  -1  -2   0 2511.06 56.4432  11
  -1  -2   0 2548.21 57.0696   4
  -1  -2   0 2610.03 57.0986  13
   1  -2   0 2434.86 56.8312   1
  -1  -2   0 2279.51 55.9688   1
  -1  -2   0 2549.92 56.1430   5
   2  -2   0 10.8002 1.61034   7
  -2  -2   0 9.50290 1.38456   9
  -2  -2   0 10.8639 0.94218   6
   2  -2   0 9.42585 1.18616  13
   2  -2   0 12.8636 1.71645   1
   2  -2   0 12.3833 1.77622   8
   2  -2   0 11.8479 1.85461  14
  -2  -2   0 10.5654 0.59972   5
  -2  -2   0 10.0508 1.39866   1
  -2  -2   0 8.84044 1.25421   1
  -2   2   0 12.8716 1.72895   9
   2   2   0 11.7290 1.66948  13
  -2   2   0 10.0398 1.50311   3
  -2   2   0 9.45282 1.26240   5
  -3  -2   0 4.00046 0.73983   6
  -3  -2   0 3.13263 0.42492  12
  -3  -2   0 1.16554 1.13358   1
  -3  -2   0 2.35706 1.08632   1
   3  -2   0 2.47418 1.30182  14
  -3  -2   0 3.97768 1.24217   9
   3  -2   0 3.12604 1.33398   8
   3  -2   0 2.48874 1.14592  13
  -3   2   0 3.77368 1.37447   9
   3   2   0 3.47327 1.80892  13
  -3   2   0 5.00079 1.12794   5
   4  -2   0 39.6687 3.20203  13
  -4  -2   0 46.9863 3.78360   1
  -4  -2   0 39.1153 3.29200   9
  -4  -2   0 41.5534 2.16001   6
  -4   2   0 41.9021 2.57362   5
  -4   2   0 47.2765 3.80767   9
   4   2   0 43.9779 4.34138  13
  -5  -2   0 2.06984 0.88908   6
  -5  -2   0 4.24417 1.79942   9
   5  -2   0 1.13316 1.83130  13
  -5  -2   0 3.66851 2.19221   1
   5   2   0 2.73208 1.95338  13
  -5   2   0 2.99460 1.82067   9
  -6  -2   0 263.411 11.3673   1
   6  -2   0 275.367 10.8711  13
  -6  -2   0 237.371 10.8333   9
  -6   2   0 272.442 11.8180   9
   6   2   0 273.948 11.9001  13
  -7  -2   0 19.0307 4.45632   1
  -7  -2   0 25.2637 4.43012   9
   7  -2   0 24.4319 4.48629   2
   7  -2   0 17.1776 3.81632  13
   7   2   0 19.5828 4.30018  13
  -7   2   0 18.9069 3.80868   3
  -7   2   0 18.6474 4.05917   9
  -8  -2   0 17.4417 4.70610   1
  -8  -2   0 20.9063 4.37641   9
   8  -2   0 20.8815 4.39019  13
   8  -2   0 29.7814 6.00619   2
  -8   2   0 14.4966 3.93929   3
   8   2   0 26.8962 5.38338  13
  -8   2   0 24.3547 5.24716   9
  -9  -2   0 0.27739 3.36944   9
   9  -2   0 -0.8752 2.61680  13
   9  -2   0 -1.5331 2.53547   2
  -9   2   0 7.74474 4.34845   9
   9   2   0 -3.9279 2.80410  13
  -9   2   0 -0.6391 2.51963   3
 -10  -2   0 7.09756 5.12865   9
  10  -2   0 31.0036 7.30619   2
  10   2   0 29.9102 6.64439  13
 -10   2   0 22.1162 6.10978   9
   0  -3   0 -0.6754 0.54391  14
   0  -3   0 -0.0185 0.52416   5
   0  -3   0 0.06866 0.28084   1
   0  -3   0 -0.1952 0.22771   1
   0  -3   0 0.25292 0.63209   4
   0  -3   0 -0.2745 0.51972  13
   0  -3   0 0.05338 0.70020  11
   0  -3   0 -0.2331 0.64611  10
   0  -3   0 0.23262 0.52354   3
  -1  -3   0 72.9842 2.93346  11
  -1  -3   0 73.1563 2.12180   1
   1  -3   0 71.8152 3.14963  14
   1  -3   0 74.4801 3.34198   9
   1  -3   0 80.5502 3.14775   1
  -1  -3   0 73.4201 2.94801   3
  -1  -3   0 71.2113 2.13283   1
  -1  -3   0 76.2805 3.37015   4
  -1  -3   0 67.9002 3.15336  10
  -1  -3   0 71.9102 2.77459   5
   1  -3   0 74.2659 3.01893   1
  -1  -3   0 71.2864 3.28616  13
   1  -3   0 70.7723 3.02419   8
   1  -3   0 76.2966 2.98595   7
  -1   3   0 77.3833 3.32204   5
   2  -3   0 1.22782 0.93190  14
   2  -3   0 1.49453 1.09366   8
  -2  -3   0 0.54995 1.01882   7
   2  -3   0 1.97701 1.04550   7
  -2  -3   0 0.97915 0.75263   9
   2  -3   0 0.49804 0.69164  13
   2  -3   0 0.29618 1.07251   1
  -2  -3   0 0.79500 0.65713   1
  -2  -3   0 0.08128 0.73908   1
  -2  -3   0 0.21947 0.48373   5
  -2   3   0 0.54454 0.85137   3
  -2   3   0 0.44598 0.93715   5
  -3  -3   0 10.5896 2.90714   7
   3  -3   0 10.1954 1.60371  13
   3  -3   0 12.4939 2.31873  14
   3  -3   0 10.5661 1.91374   8
  -3  -3   0 12.1552 2.09209   9
  -3  -3   0 11.8768 1.20957   6
  -3  -3   0 9.02136 0.81394  12
  -3  -3   0 9.80066 1.68705   1
  -3  -3   0 11.2743 1.69118   1
  -3   3   0 11.6262 1.73782   5
  -3   3   0 8.79814 1.76372   3
  -3   3   0 12.6602 2.33673   9
   3   3   0 12.8305 2.24940  13
   4  -3   0 103.551 5.94690  14
   4  -3   0 110.932 6.12839   8
  -4  -3   0 112.818 5.62515   1
   4  -3   0 109.095 5.04621  13
  -4  -3   0 106.090 3.77285   6
  -4  -3   0 115.824 5.64778   9
  -4   3   0 107.326 5.59853   3
  -4   3   0 97.9527 5.71491   9
   4   3   0 110.949 6.22745  13
  -4   3   0 112.289 4.84836   5
  -5  -3   0 57.0556 4.68995   9
   5  -3   0 56.1916 4.13541  13
  -5  -3   0 49.5028 2.45004   6
  -5  -3   0 46.4002 4.09534   1
   5   3   0 62.5044 5.39405  13
  -5   3   0 50.3203 4.52831   3
  -5   3   0 56.5535 4.76707   9
  -6  -3   0 163.544 8.66811   9
   6  -3   0 152.053 7.72340  13
  -6  -3   0 166.879 8.78160   1
  -6   3   0 160.767 8.50029   3
  -6   3   0 178.039 9.56449   9
   6   3   0 146.175 8.84702  13
   7  -3   0 63.6347 5.44894  13
  -7  -3   0 43.4495 5.90345   1
  -7  -3   0 53.3794 6.01606   9
  -7   3   0 55.1794 6.85924   9
   7   3   0 61.2944 7.06654  13
  -7   3   0 59.3338 6.30198   3
  -8  -3   0 2.75318 2.60698   9
   8  -3   0 -0.8571 3.44590   2
  -8  -3   0 -0.3969 2.99365   1
   8  -3   0 4.91976 2.99164  13
  -8   3   0 1.00970 2.69471   3
   8   3   0 9.08436 3.99146  13
  -8   3   0 -0.4640 3.17138   9
  -9  -3   0 7.35595 3.98303   1
   9  -3   0 0.13585 2.63507  13
  -9  -3   0 0.78087 3.23571   9
   9  -3   0 2.89400 4.06204   2
   9   3   0 -2.2804 3.55033  13
  -9   3   0 1.29456 3.75268   9
  -9   3   0 8.31203 3.49402   3
  10  -3   0 67.7541 9.34687   2
 -10  -3   0 80.6740 9.72871   9
 -10   3   0 84.6300 9.94552   9
  10   3   0 71.8840 9.66933  13
   0  -4   0 2963.43 67.4105  10
   0  -4   0 3026.07 67.0109  13
   0  -4   0 2840.59 66.1217   1
   0  -4   0 3064.36 67.7069  14
   0  -4   0 2816.15 66.0949   1
   0  -4   0 2907.29 67.5762  11
   0  -4   0 3098.63 67.0468   4
   0  -4   0 3048.61 67.7153   3
   0  -4   0 2879.63 67.5558   8
   0  -4   0 2960.87 67.6835   5
  -1  -4   0 27.0219 0.89018   1
  -1  -4   0 24.7512 2.16752  13
  -1  -4   0 25.6813 1.81714  11
  -1  -4   0 27.0851 1.95430   3
  -1  -4   0 27.1167 2.30145   4
  -1  -4   0 22.2468 1.88206  10
   1  -4   0 27.6760 2.07992  14
   1  -4   0 25.9079 1.86406   1
  -1  -4   0 25.9765 0.90161   1
   1  -4   0 24.9064 1.87761   1
  -1  -4   0 27.1416 1.90306   5
   1  -4   0 23.8892 1.88466   7
   1  -4   0 30.8308 2.09144   8
  -1   4   0 26.0174 2.09465   5
  -2  -4   0 46.3058 3.33428   7
   2  -4   0 50.2265 3.34119  14
  -2  -4   0 47.7928 2.22586   1
   2  -4   0 50.3582 3.05171   8
  -2  -4   0 47.0353 2.63261  11
  -2  -4   0 46.1306 2.28507   5
   2  -4   0 44.1315 3.16534   1
  -2  -4   0 48.2670 2.32006   1
   2  -4   0 53.8720 3.26521   1
   2  -4   0 48.7262 2.84327   7
  -2  -4   0 46.7048 2.81700   9
  -2  -4   0 50.7314 2.69900   3
  -2   4   0 46.5471 3.02726   5
  -2   4   0 51.8529 3.39809   3
  -3  -4   0 136.581 5.15473   1
  -3  -4   0 132.502 4.56010   6
  -3  -4   0 135.757 4.05866   5
   3  -4   0 134.270 4.88919  13
  -3  -4   0 149.813 5.50804   1
  -3  -4   0 134.738 5.74500   9
  -3  -4   0 140.101 6.73635   7
   3  -4   0 127.426 6.08750  14
   3  -4   0 137.148 6.12101   8
  -3   4   0 139.007 5.66122   5
  -3   4   0 144.059 6.28918   3
  -4  -4   0 10.9657 2.12606   1
  -4  -4   0 8.85737 2.80654   7
  -4  -4   0 9.17692 2.36464   9
   4  -4   0 10.9131 2.40994  14
  -4  -4   0 9.11565 1.20880   6
   4  -4   0 13.0339 2.06137  13
  -4  -4   0 9.59905 0.75610  12
  -4  -4   0 11.4575 2.00713   1
   4  -4   0 6.77686 2.27784   8
  -4  -4   0 10.0640 0.79138  12
  -4   4   0 9.20900 2.49648   3
  -4   4   0 10.7662 2.02591   5
   4   4   0 9.04367 2.38531  13
  -4   4   0 9.96179 2.71662   9
   5  -4   0 109.797 6.82363  14
  -5  -4   0 98.8769 6.05383   1
  -5  -4   0 106.307 6.31592   9
  -5  -4   0 103.894 3.79250   6
   5  -4   0 91.7488 5.15055  13
  -5   4   0 105.962 6.33368   3
   5   4   0 115.391 6.93642  13
  -5   4   0 112.262 6.79742   9
  -6  -4   0 7.17867 2.43588   9
  -6  -4   0 13.3648 3.39468   1
   6  -4   0 17.5258 3.09580  13
   6   4   0 14.9645 3.56120  13
  -6   4   0 12.9307 3.33939   9
  -6   4   0 15.5913 3.62939   3
   7  -4   0 19.5000 3.89117  13
  -7  -4   0 22.3132 4.35973   1
  -7  -4   0 15.4773 3.54732   9
  -7   4   0 16.0851 4.03797   3
   7   4   0 19.1372 4.72061  13
  -7   4   0 21.0528 4.79547   9
  -8  -4   0 17.8748 4.67436   9
   8  -4   0 8.10003 3.56298   2
  -8  -4   0 17.0216 4.56259   1
   8  -4   0 13.0743 3.52981  13
   8   4   0 10.7030 4.30508  13
  -8   4   0 14.4059 3.96822   3
  -8   4   0 13.2316 3.78613   9
   9  -4   0 5.04676 3.75852   2
  -9  -4   0 -2.1047 3.09221   1
  -9  -4   0 1.20561 3.59917   9
  -9   4   0 4.61608 3.01639   9
  -9   4   0 3.14870 3.16643   3
   9   4   0 -0.1824 2.79295  13
   0  -5   0 0.27031 0.69673  10
   0  -5   0 0.14067 0.86225   4
   0  -5   0 -0.3709 0.96275   8
   0  -5   0 0.13220 0.47578   1
   0  -5   0 0.74231 1.07727  14
   0  -5   0 1.64272 0.85815  13
   0  -5   0 -0.3462 0.42454   1
   1  -5   0 60.9775 2.94152   1
   1  -5   0 57.0868 2.90425   1
   1  -5   0 60.9699 3.09567   7
   1  -5   0 61.8721 3.21539   8
   1  -5   0 64.3031 3.53039  14
  -1   5   0 58.6495 3.40866   5
   2  -5   0 110.349 4.90732   7
   2  -5   0 122.525 5.38218   1
  -2  -5   0 129.413 4.66873   5
  -2  -5   0 122.526 3.97856   1
   2  -5   0 135.527 5.82428  14
   2  -5   0 131.007 5.38774   1
  -2  -5   0 128.848 4.10458   1
  -2  -5   0 133.301 5.38536   9
   2  -5   0 137.306 5.41757   8
  -2   5   0 128.506 5.61727   5
  -2   5   0 124.765 5.68774   3
  -3  -5   0 6.40438 2.30019   7
  -3  -5   0 7.68209 1.56343   1
   3  -5   0 9.34607 1.39207  13
   3  -5   0 7.21320 1.97552   8
  -3  -5   0 8.38337 1.68246   9
  -3  -5   0 7.32356 1.37323   1
   3  -5   0 9.00209 1.99397  14
  -3  -5   0 8.20278 1.19805   5
  -3   5   0 7.43215 1.92090   3
  -3   5   0 6.99192 1.82460   5
   4  -5   0 55.5914 4.46960  14
  -4  -5   0 53.6058 2.30705  12
  -4  -5   0 51.3832 3.91573   9
   4  -5   0 49.0187 3.97471   8
  -4  -5   0 55.0641 3.56432   1
  -4  -5   0 52.1421 3.70479   1
  -4  -5   0 50.0565 4.66040   7
   4  -5   0 54.4668 3.31215  13
  -4  -5   0 54.6038 2.32702  12
  -4  -5   0 49.3661 2.67392   6
  -4   5   0 53.2644 6.05435   9
  -4   5   0 55.7884 3.89923   5
  -4   5   0 57.1045 4.67440   3
   4   5   0 57.3589 6.13516  13
  -5  -5   0 317.993 11.8839   9
  -5  -5   0 295.155 13.4574   7
  -5  -5   0 326.606 11.7114   1
   5  -5   0 349.777 13.1841  14
   5  -5   0 317.840 12.5704   8
   5  -5   0 312.494 10.4702  13
  -5  -5   0 315.202 8.81911   6
  -5   5   0 313.226 10.8923   5
  -5   5   0 318.390 12.7934   9
   5   5   0 312.683 12.8017  13
  -5   5   0 313.925 12.3076   3
  -6  -5   0 1.91804 2.49736   9
  -6  -5   0 0.55570 2.33490   1
   6  -5   0 8.80857 2.48160  13
   6   5   0 1.32049 2.28254  13
  -6   5   0 3.89168 2.97986   9
  -6   5   0 0.12696 1.73623   3
  -7  -5   0 0.11652 1.89743   9
  -7  -5   0 0.28345 2.46903   1
   7  -5   0 2.10791 2.32706  13
   7   5   0 -2.0275 2.75846  13
  -7   5   0 0.50808 1.62891   3
  -7   5   0 3.00998 2.55864   9
  -8  -5   0 32.2378 5.48304   9
  -8  -5   0 31.3248 5.50697   1
   8   5   0 39.4403 6.27251  13
  -8   5   0 28.9616 5.26208   3
  -8   5   0 30.5907 5.70307   9
  -9  -5   0 2.67941 3.33425   1
   9  -5   0 8.43989 4.63645   2
  -9  -5   0 6.30039 3.98098   9
  -9   5   0 9.88572 3.86913   3
   9   5   0 6.14995 4.10834  13
  -9   5   0 3.33555 3.33314   9
   0  -6   0 0.01381 0.55661   1
   0  -6   0 1.31232 0.89000  14
   0  -6   0 0.92527 0.92123  13
   0  -6   0 10.7671 1.84803   8
   0  -6   0 1.71447 0.98175   4
   0  -6   0 1.10742 0.58295   1
   1  -6   0 76.5175 3.88877   8
   1  -6   0 70.9479 3.02399  13
   1  -6   0 76.1929 3.50088   1
   1  -6   0 83.4290 3.57136   1
   1  -6   0 77.3128 3.75530   7
   1  -6   0 78.8911 4.08294  14
  -2  -6   0 34.0235 1.72759   1
   2  -6   0 35.9714 2.98821   1
   2  -6   0 33.3441 2.92674  14
  -2  -6   0 37.0211 1.69462   1
   2  -6   0 30.7396 2.79085   1
   2  -6   0 33.9586 2.80185   8
  -2  -6   0 25.6842 2.80392   9
  -2   6   0 32.3031 2.90203   5
  -2   6   0 28.8098 3.83649   3
   3  -6   0 41.9760 3.52242   8
  -3  -6   0 34.7216 2.33434   1
  -3  -6   0 44.3040 3.98639   7
  -3  -6   0 42.9533 3.42693   9
   3  -6   0 41.6972 4.21869  14
  -3  -6   0 38.9396 2.40306   5
  -3  -6   0 42.3829 2.67367   1
   3  -6   0 43.2642 2.43929  13
   3  -6   0 42.0349 3.73701   1
  -3   6   0 34.6635 3.85498   3
  -3   6   0 45.4368 3.64404   5
  -4  -6   0 28.7321 1.91099   5
   4  -6   0 33.5789 2.56228  13
   4  -6   0 33.9745 4.09301  14
  -4  -6   0 33.6348 3.27890   1
   4  -6   0 37.0879 4.17330   8
  -4  -6   0 26.7340 3.98829   7
  -4  -6   0 32.8115 2.78140   1
  -4  -6   0 31.5882 2.17264  12
  -4  -6   0 34.4332 3.74458   9
  -4   6   0 35.1504 3.86403   5
  -4   6   0 45.6117 4.06801   3
  -5  -6   0 -1.4546 1.73547   1
  -5  -6   0 4.77966 2.48354   7
  -5  -6   0 -0.1019 0.41954  12
   5  -6   0 -0.4060 1.26785  13
  -5  -6   0 -0.0341 0.41578  12
   5  -6   0 0.49367 1.68986  14
   5  -6   0 3.98504 2.42350   8
  -5  -6   0 0.83205 1.99983   9
  -5   6   0 0.60810 1.74730   5
  -5   6   0 1.16969 2.60675   9
  -5   6   0 -2.5936 1.79936   3
   5   6   0 -0.1093 1.98844  13
   6  -6   0 77.0914 6.79114  14
  -6  -6   0 76.2259 6.11086   9
  -6  -6   0 57.4920 6.98372   7
  -6  -6   0 79.3258 5.80382   1
   6  -6   0 65.9371 4.71008  13
  -6   6   0 68.7534 7.13058   9
   6   6   0 74.0931 7.59270  13
  -6   6   0 62.4544 6.50332   3
  -7  -6   0 61.1249 6.46779   9
   7  -6   0 70.4560 5.29184  13
  -7  -6   0 70.9866 7.02994   1
  -7   6   0 61.7653 6.79273   3
   7   6   0 71.4594 7.98108  13
  -7   6   0 58.7647 7.06630   9
  -8  -6   0 4.67802 3.17919   9
  -8  -6   0 -0.5972 2.67999   1
  -8   6   0 1.21502 2.46088   3
   8   6   0 0.60983 2.46706  13
  -8   6   0 -0.5498 3.35501   9
  -9  -6   0 19.2482 5.08693   9
  -9  -6   0 15.6665 4.73177   1
   9  -6   0 19.4518 5.37051   2
  -9   6   0 18.4813 5.28688   3
   9   6   0 22.7407 6.09251  13
  -9   6   0 32.9120 6.95978   9
   0  -7   0 -0.6877 0.50462   1
   0  -7   0 0.58317 0.95398  14
   0  -7   0 -0.4271 0.48624   1
   0  -7   0 3.28175 1.40546  12
   0  -7   0 0.24142 1.14016   8
   1  -7   0 3.46230 1.52054   8
   1  -7   0 1.31427 1.01233   1
   1  -7   0 2.33179 1.11343   1
   1  -7   0 3.43125 1.58627  14
  -1  -7   0 2.69649 1.51897  14
   1  -7   0 2.24228 0.96730  13
   2  -7   0 15.8087 2.45837   8
   2  -7   0 16.8974 2.39626   1
   2  -7   0 15.7451 2.31711   1
  -2  -7   0 17.7732 1.10484   1
   2  -7   0 17.7916 2.68507  14
  -2  -7   0 17.5426 1.16060   1
  -2   7   0 19.6451 2.92703   5
   3  -7   0 11.0144 2.67893  14
  -3  -7   0 8.93561 1.48119   1
  -3  -7   0 7.24067 1.24578   1
  -3  -7   0 6.37614 2.10369   7
   3  -7   0 7.82199 2.05525   8
   3  -7   0 8.57376 2.11299   1
  -3  -7   0 9.02537 2.15822   9
  -3   7   0 10.6482 2.45489   3
  -3   7   0 7.12811 2.32345   5
   4  -7   0 66.1721 4.88471   8
   4  -7   0 55.9901 3.17820  13
  -4  -7   0 53.5644 5.98358   7
  -4  -7   0 59.1091 3.21089  12
  -4  -7   0 56.3126 3.44055   1
  -4  -7   0 56.7953 3.73308   1
  -4  -7   0 52.3866 2.85189   5
  -4  -7   0 56.8042 4.45279   9
   4  -7   0 57.1843 4.74654  14
  -4   7   0 54.4576 5.55729   3
  -4   7   0 54.0900 4.58214   5
  -5  -7   0 103.301 6.48034   9
   5  -7   0 111.136 7.07449   8
  -5  -7   0 115.044 3.97978  12
  -5  -7   0 107.871 8.11333   7
  -5  -7   0 105.803 3.90287  12
  -5  -7   0 113.478 6.04346   1
   5  -7   0 108.202 7.47254  14
   5  -7   0 115.563 5.13670  13
  -5   7   0 122.759 6.75834   5
  -5   7   0 114.021 7.50522   3
  -6  -7   0 35.2289 5.73855   7
   6  -7   0 34.5648 5.20529  14
   6  -7   0 43.3577 4.05759  13
  -6  -7   0 33.4746 4.42102   1
  -6  -7   0 30.5926 4.57102   9
  -6   7   0 34.5171 5.27510   3
   6   7   0 32.6753 5.20097  13
  -7  -7   0 -2.5807 2.15304   1
  -7  -7   0 -0.3042 2.50227   9
  -7  -7   0 1.60339 3.70985   7
  -7   7   0 0.26100 1.99135   3
   7   7   0 -0.8064 2.12807  13
  -8  -7   0 8.86979 3.45688   1
  -8  -7   0 0.53492 2.86492   9
   8   7   0 4.37123 3.61043  13
  -8   7   0 2.85640 3.37206   3
  -9  -7   0 -2.2710 3.12895   9
  -9  -7   0 1.22787 2.99569   1
   9   7   0 -3.2572 3.53606  13
  -9   7   0 -1.5148 2.51803   3
   0  -8   0 227.836 8.77715  14
   0  -8   0 229.242 9.15767  12
   0  -8   0 240.785 8.89735   8
   0  -8   0 240.263 6.79182   1
   0  -8   0 243.599 6.81066   1
   1  -8   0 1.24937 1.06346  13
   1  -8   0 -0.4754 1.13775   8
   1  -8   0 -0.6975 0.92576   1
  -1  -8   0 -0.8028 0.87415  12
  -1  -8   0 0.25105 0.21573   1
   1  -8   0 1.12458 0.94019   1
   1  -8   0 -0.6799 0.99397  14
  -1  -8   0 0.43242 1.10802  14
   1  -8   0 -0.7586 1.65112  12
  -1  -8   0 0.15119 0.22344   1
   2  -8   0 221.684 8.25144   1
   2  -8   0 218.148 8.78502  14
  -2  -8   0 219.106 5.64372   1
   2  -8   0 236.778 8.57911   8
   2  -8   0 219.719 6.63686  13
  -2  -8   0 218.544 5.59453   1
   2  -8   0 221.940 8.19837   1
  -2   8   0 213.447 9.12337   5
   3  -8   0 0.28309 1.57968   8
  -3  -8   0 1.52546 0.85118   1
   3  -8   0 1.09255 1.76464   1
  -3  -8   0 2.54405 1.30885  12
   3  -8   0 -1.3536 1.19824  14
  -3  -8   0 0.38142 1.58555   9
  -3  -8   0 -0.5020 1.46712   7
  -3  -8   0 1.54578 0.95144   1
  -3   8   0 2.06539 1.68839   3
  -3   8   0 1.14526 1.48772   5
   4  -8   0 18.3483 3.56805   1
  -4  -8   0 14.5983 2.69837   9
  -4  -8   0 15.3571 3.52444   7
  -4  -8   0 15.7219 2.19251  12
   4  -8   0 14.4771 3.02680   8
   4  -8   0 14.6019 1.84652  13
  -4  -8   0 18.9834 2.44234   1
  -4  -8   0 18.4437 2.30021   1
   4  -8   0 13.9974 3.39967  14
  -4   8   0 19.7805 3.23903   5
  -4   8   0 15.8537 3.22494   3
  -5  -8   0 211.326 6.95845  12
  -5  -8   0 216.125 8.72958   1
  -5  -8   0 216.690 11.4275   7
   5  -8   0 214.480 7.43957  13
   5  -8   0 230.270 10.8725  14
   5  -8   0 227.285 10.3016   8
  -5  -8   0 236.294 10.1227   9
  -5   8   0 212.672 9.81716   5
  -5   8   0 214.987 10.6764   3
  -6  -8   0 12.1528 4.41039   7
  -6  -8   0 3.50719 2.79177   9
   6  -8   0 12.8803 3.64183   8
  -6  -8   0 8.01963 2.72913   1
   6  -8   0 10.3795 3.63344  14
  -6   8   0 9.66040 3.74379   3
  -7  -8   0 5.54387 3.22080   9
  -7  -8   0 0.77708 2.11504   1
  -7  -8   0 -3.1091 2.28563   7
  -7   8   0 3.16472 3.34138   3
   7   8   0 1.37590 2.80832  13
  -8  -8   0 3.97706 3.04891   1
  -8  -8   0 3.50668 3.05602   9
  -8  -8   0 -1.2616 2.81548   7
   8   8   0 6.55617 3.61397  13
  -8   8   0 9.54046 4.27826   3
  -9  -8   0 29.9477 5.79602   9
  -9  -8   0 31.6056 6.06076   1
   9   8   0 36.7676 7.69325  13
  -9   8   0 24.2638 6.21121   3
   0  -9   0 1.14969 0.81025   1
   0  -9   0 -2.0715 1.21528  14
   0  -9   0 0.87762 1.51517   8
   0  -9   0 -0.8095 1.11586  12
   0  -9   0 -0.0161 0.69180   1
  -1  -9   0 223.385 9.16446  14
  -1  -9   0 221.872 5.55495   1
   1  -9   0 237.060 9.15407  14
   1  -9   0 225.514 7.65161   1
   1  -9   0 218.060 8.63445   8
   1  -9   0 235.122 7.78225   1
   1  -9   0 233.719 9.94487  12
  -1  -9   0 220.316 5.55232   1
  -1  -9   0 233.157 9.25785  12
   2  -9   0 0.88444 0.94538  13
  -2  -9   0 0.66137 0.23759   1
  -2  -9   0 -0.9379 1.22176  12
   2  -9   0 2.24210 1.67372   1
  -2  -9   0 0.16469 0.27212   1
   2  -9   0 0.26496 1.22940   1
   2  -9   0 0.55142 1.67331   8
   2  -9   0 1.14581 1.77669  14
  -2   9   0 0.26515 1.93570   5
  -3  -9   0 29.1902 1.99935   1
   3  -9   0 25.0142 3.63548   1
  -3  -9   0 28.5884 1.85392   1
  -3  -9   0 30.3181 3.61923   9
   3  -9   0 31.1818 3.73573   8
   3  -9   0 28.4322 3.77345  14
  -3  -9   0 22.7674 4.04385   7
  -3  -9   0 29.5601 3.26089  12
  -3   9   0 34.7116 4.52749   5
  -3   9   0 20.4497 4.34979   3
  -4  -9   0 89.6557 4.80454  12
   4  -9   0 91.9980 6.50820   1
  -4  -9   0 90.7817 4.45479   1
   4  -9   0 90.6703 6.03560   8
  -4  -9   0 92.0286 5.98237   9
   4  -9   0 90.5896 6.64675  14
   4  -9   0 91.8322 3.77874  13
  -4  -9   0 86.6517 7.21221   7
  -4   9   0 86.9078 6.48520   3
  -4   9   0 92.6685 6.57768   5
   5  -9   0 0.74553 1.81243  14
   5  -9   0 2.51801 2.51124   8
  -5  -9   0 0.82650 1.62227   1
  -5  -9   0 -1.6183 0.98291  12
  -5  -9   0 7.08519 3.56971   7
  -5  -9   0 0.77864 2.03395   9
  -5   9   0 5.89365 2.72442   3
  -5   9   0 2.22036 1.88347   5
  -6  -9   0 83.1050 5.78458   1
   6  -9   0 66.1504 7.51707  14
  -6  -9   0 71.2349 6.40481   9
   6  -9   0 88.8878 6.89210   8
  -6  -9   0 75.4327 8.51532   7
  -6   9   0 92.8487 7.95118   3
  -7  -9   0 3.31878 2.48349   1
   7  -9   0 -0.5436 2.94691  14
  -7  -9   0 2.49277 2.80619   9
  -7  -9   0 -3.9055 2.08589   7
   7   9   0 1.05735 3.19394  13
  -7   9   0 1.46263 3.25223   3
  -8  -9   0 69.1544 9.83778   7
  -8  -9   0 72.5598 7.47333   1
  -8  -9   0 52.0207 6.84966   9
  -8   9   0 61.8278 8.01302   3
   8   9   0 56.2788 8.67440  13
  -9  -9   0 -3.0043 2.66589   1
  -9  -9   0 -3.5227 4.35031   7
  -9  -9   0 6.67477 3.50069   9
   9   9   0 -2.9888 3.78780  13
  -9   9   0 0.13173 3.65653   3
   0 -10   0 31.4088 3.85955  14
   0 -10   0 24.7066 3.54284   8
   0 -10   0 31.7911 2.12597   1
   0 -10   0 36.2334 2.29523   1
   0 -10   0 31.3421 3.99881  12
  -1 -10   0 13.0316 2.89883  14
   1 -10   0 10.2601 3.09033  12
   1 -10   0 12.9838 2.16025   1
  -1 -10   0 10.5133 0.76793   1
  -1 -10   0 8.92335 2.66228  12
   1 -10   0 13.6013 2.88938  14
  -1 -10   0 11.3259 0.80362   1
   1 -10   0 9.66659 1.80402   1
   1 -10   0 8.86461 2.31799   8
  -2 -10   0 4.30858 2.19663  14
   2 -10   0 3.08126 2.12133  14
   2 -10   0 10.3276 2.25889   1
   2 -10   0 10.8927 2.11502   1
  -2 -10   0 12.3863 2.66519  12
   2 -10   0 11.5246 2.54356   8
   2 -10   0 7.27783 1.46906  13
  -2  10   0 5.82511 2.30680   5
   3 -10   0 82.2926 5.39913   8
  -3 -10   0 77.4066 2.96647   1
   3 -10   0 90.5218 5.86322   1
  -3 -10   0 83.4805 3.12711   1
  -3 -10   0 84.7746 6.68072   7
   3 -10   0 71.9577 5.83826  14
  -3 -10   0 87.0451 5.69211   9
  -3 -10   0 86.0401 5.19748  12
  -3  10   0 90.3542 6.53644   5
  -4 -10   0 206.471 10.8805   7
  -4 -10   0 191.483 9.33715   9
  -4 -10   0 208.805 7.16333   1
   4 -10   0 220.129 9.81723   8
   4 -10   0 208.217 10.3278  14
   4 -10   0 211.927 10.0768   1
  -4 -10   0 213.815 8.35656  12
  -4  10   0 205.601 10.6290   3
  -4  10   0 216.076 10.2697   5
   5 -10   0 22.7928 4.21439   8
  -5 -10   0 18.5454 2.78223   1
   5 -10   0 14.9723 3.52798  14
  -5 -10   0 19.4562 4.49422   7
  -5 -10   0 23.2751 3.94208   9
   5 -10   0 14.6273 3.80545   1
  -5  10   0 24.9452 4.61803   3
  -5  10   0 27.3676 4.64517   5
  -6 -10   0 12.0099 3.69935   9
   6 -10   0 14.6230 3.64418   8
  -6 -10   0 20.5212 3.41521   1
   6 -10   0 14.1802 4.14240  14
  -6 -10   0 18.7349 5.16678   7
  -6  10   0 12.6830 4.42569   3
  -7 -10   0 52.3368 5.74378   1
  -7 -10   0 57.9625 6.81293   9
  -7 -10   0 61.5065 8.76609   7
  -7  10   0 50.4739 7.47571   3
  -8 -10   0 13.1181 3.77038   9
  -8 -10   0 19.4822 4.34783   1
  -8 -10   0 15.8612 5.09561   7
  -8  10   0 13.6699 5.35411   3
   8  10   0 23.2498 6.38451  13
   0 -11   0 -0.6108 0.86368   1
   0 -11   0 -1.1449 1.50391  12
   0 -11   0 0.85828 1.88346   8
   0 -11   0 -1.2844 0.92074   1
   0 -11   0 -2.2618 0.97369  14
  -1 -11   0 85.3946 6.08959  12
  -1 -11   0 78.8447 5.94912   8
  -1 -11   0 72.5489 2.39747   1
   1 -11   0 86.7837 5.87686  14
  -1 -11   0 84.8374 5.96109  14
   1 -11   0 86.3722 4.38061   1
  -1 -11   0 75.5043 2.44938   1
   1 -11   0 76.6074 5.26013   8
   1 -11   0 73.4017 4.26628   1
   1 -11   0 81.9441 6.10208  12
   2 -11   0 13.3681 3.07360   8
   2 -11   0 7.72912 2.29542   1
  -2 -11   0 15.9395 3.31098  14
   2 -11   0 10.1864 2.93031  14
  -2 -11   0 6.36669 2.31303  12
  -2  11   0 6.57382 2.53243   5
   3 -11   0 5.26531 2.40161   1
   3 -11   0 6.26683 2.83809  14
  -3 -11   0 11.1598 0.95423   1
  -3 -11   0 10.7069 0.89561   1
  -3 -11   0 10.0400 3.48055   7
  -3 -11   0 10.7423 2.55507   9
  -3 -11   0 9.82723 2.50110  12
   3 -11   0 8.50759 2.52202   8
  -3  11   0 16.2016 3.48273   5
   4 -11   0 -0.4604 2.01554  14
   4 -11   0 -1.0454 2.01764   1
  -4 -11   0 1.82008 2.20147   7
   4 -11   0 4.65065 2.22932   8
  -4 -11   0 -0.6342 1.23804  12
  -4 -11   0 0.40151 0.99791   1
  -4 -11   0 2.61629 2.11348   9
  -4  11   0 0.82832 2.71034   5
  -4  11   0 -2.9062 1.61813   3
   5 -11   0 9.24053 3.19701   8
  -5 -11   0 13.5607 3.28646   9
   5 -11   0 13.3838 3.85739   1
   5 -11   0 15.8636 3.71013  14
  -5 -11   0 12.0447 2.33412   1
  -5 -11   0 12.8054 4.54867   7
  -5  11   0 10.5851 3.64595   3
  -5  11   0 11.3049 3.67010   5
  -6 -11   0 14.5238 3.91820   9
   6 -11   0 18.2967 4.31961   8
  -6 -11   0 12.7236 4.32306   7
   6 -11   0 19.0769 4.83187  14
  -6 -11   0 23.9969 3.47346   1
  -6  11   0 24.3047 5.27346   3
  -7 -11   0 48.6270 5.42649   1
  -7 -11   0 43.6935 8.15920   7
  -7 -11   0 44.8943 6.08346   9
  -7  11   0 50.9468 7.43905   3
  -8 -11   0 -5.5548 3.55822   7
  -8 -11   0 4.47373 3.02087   1
  -8 -11   0 -0.5492 2.51250   9
  -8  11   0 -6.0191 3.44124   3
   0 -12   0 20.8966 3.73406  12
   0 -12   0 17.5503 1.96276   1
   0 -12   0 20.3964 2.11088   1
   0 -12   0 16.5066 3.49968   8
   0 -12   0 15.6011 3.30969  14
   1 -12   0 37.1646 4.49757   8
  -1 -12   0 44.3212 5.15740   8
   1 -12   0 33.4236 4.39478  14
   1 -12   0 30.3852 4.74156   6
   1 -12   0 43.2356 5.25857  12
  -1 -12   0 36.3210 4.92090  12
  -1 -12   0 32.2046 4.35082  14
  -1 -12   0 33.9923 1.49205   1
   1 -12   0 30.4120 3.21768   1
  -1 -12   0 33.2384 1.44116   1
  -2 -12   0 61.8885 5.10307  12
   2 -12   0 71.9006 5.47605   8
   2 -12   0 65.9426 4.64324   1
   2 -12   0 66.5742 5.69738  14
  -2 -12   0 55.5918 5.95834  14
  -2  12   0 61.0761 6.66304   5
  -3 -12   0 8.35880 2.51746  12
  -3 -12   0 8.24222 2.84706   9
  -3 -12   0 10.0000 3.31495  14
   3 -12   0 8.56542 2.49456   8
   3 -12   0 7.00602 2.82078  14
  -3 -12   0 6.34318 3.17539   7
   3 -12   0 7.41087 2.63742   1
  -3  12   0 7.45447 2.91594   5
   4 -12   0 -0.7140 2.35040  14
   4 -12   0 0.68350 2.25451   1
  -4 -12   0 0.39422 1.52922  12
  -4 -12   0 2.67740 1.06799   1
  -4 -12   0 3.32238 2.42375   9
  -4 -12   0 3.15392 2.40472   7
   4 -12   0 3.80558 2.50240   8
  -4  12   0 2.79433 2.49686   3
  -4  12   0 2.41913 3.08924   5
  -5 -12   0 -2.5774 3.07059   7
  -5 -12   0 -0.3547 1.96990   9
   5 -12   0 1.10665 2.68480  14
   5 -12   0 -4.5633 2.17114   1
  -5 -12   0 1.88759 1.46392   1
   5 -12   0 -1.0173 1.95633   8
  -5  12   0 -5.0385 2.47285   3
  -6 -12   0 29.8113 5.21711   9
  -6 -12   0 34.5246 6.39107   7
   6 -12   0 36.8930 5.46501   8
  -6 -12   0 33.9187 3.92538   1
   6 -12   0 32.7542 5.41682   1
   6 -12   0 33.7177 5.77806  14
  -6  12   0 33.2640 6.05407   3
  -7 -12   0 1.50538 2.57818   9
  -7 -12   0 0.16980 3.36974   7
  -7 -12   0 -2.1559 1.89841   1
  -7  12   0 -5.4964 3.24944   3
  -8 -12   0 1.86726 2.79634   1
  -8 -12   0 10.1881 5.41359   7
  -8  12   0 9.90299 4.29675   3
   0 -13   0 -1.0274 1.81268   8
   0 -13   0 1.94558 1.11330   1
   0 -13   0 0.63978 1.92245  12
   0 -13   0 -3.8048 1.84056  14
  -1 -13   0 2.72489 0.52773   1
  -1 -13   0 5.21395 2.86850  12
   1 -13   0 1.64910 3.03856   6
   1 -13   0 3.05714 2.34798  12
  -1 -13   0 4.54722 2.48503  14
   1 -13   0 4.44467 1.73629   1
  -1 -13   0 1.36796 2.25581   8
   1 -13   0 1.63425 2.02715   8
  -1 -13   0 3.03430 0.49818   1
   1 -13   0 0.98227 2.16568  14
   2 -13   0 35.9479 5.44695   6
   2 -13   0 37.8566 4.76020   8
  -2 -13   0 30.5790 4.71891  14
   2 -13   0 37.3881 4.09550   1
   2 -13   0 42.9142 5.29706  14
  -2 -13   0 41.2635 5.22260  12
  -3 -13   0 153.506 8.48350   9
  -3 -13   0 149.179 9.26253   7
   3 -13   0 144.112 8.88467  14
  -3 -13   0 159.171 9.40087  14
  -3 -13   0 145.305 8.17145  12
   3 -13   0 146.608 8.04573   1
   3 -13   0 159.953 8.39324   8
  -3  13   0 165.926 9.73263   5
  -4 -13   0 10.2972 2.82734  12
   4 -13   0 8.62670 3.18703   8
   4 -13   0 7.23599 3.00742   1
  -4 -13   0 13.6257 3.65778   7
   4 -13   0 9.84252 3.17821  14
  -4 -13   0 9.83688 3.02383   9
  -4  13   0 7.34306 3.15477   5
   5 -13   0 19.7975 4.21151  14
   5 -13   0 13.3920 4.14370   1
  -5 -13   0 17.1432 5.42558   7
  -5 -13   0 13.1223 3.65737   9
   5 -13   0 13.2846 3.95888   8
  -5  13   0 17.8671 5.35951   3
  -6 -13   0 10.8993 2.26219   1
  -6 -13   0 21.6103 5.38060   7
   6 -13   0 19.4680 4.39039   1
  -6 -13   0 30.3002 5.24667   9
  -6  13   0 17.7645 5.49506   3
  -7 -13   0 -2.2121 2.61843   7
  -7 -13   0 -4.5873 2.29128   9
  -7  13   0 -3.8860 3.64912   3
   0 -14   0 126.438 8.49015   6
   0 -14   0 118.006 7.51587  14
   0 -14   0 128.799 8.43100  12
   0 -14   0 124.003 4.99596   1
   0 -14   0 114.230 7.56064   8
   1 -14   0 19.7071 2.80493   1
   1 -14   0 26.5933 4.65372  12
  -1 -14   0 25.3428 4.43030  12
   1 -14   0 21.3302 3.82306   8
  -1 -14   0 25.9748 4.35273  14
   1 -14   0 21.5164 4.82225   6
  -1 -14   0 16.5447 0.74249   1
   1 -14   0 21.7967 4.18362  14
  -1 -14   0 17.9429 4.09780   8
   2 -14   0 9.64725 4.03056  12
   2 -14   0 17.0300 3.45595   8
  -2 -14   0 20.4676 4.27547  14
   2 -14   0 12.7688 2.80204   1
  -2 -14   0 15.5076 4.57256   8
   2 -14   0 20.7437 4.07776  14
   2 -14   0 23.3244 5.01680   6
  -2 -14   0 21.9124 4.10265  12
   3 -14   0 1.69622 2.27080   8
  -3 -14   0 0.71947 2.65182   7
  -3 -14   0 0.43413 2.47066  14
   3 -14   0 0.25721 2.07267   1
  -3 -14   0 -1.4074 2.10124   9
   3 -14   0 3.50356 2.91706  14
  -3 -14   0 -0.0696 1.81612  12
  -3  14   0 -0.8030 1.92945   5
   4 -14   0 1.08387 2.50021   1
  -4 -14   0 5.64730 3.67704   7
  -4 -14   0 4.09672 2.62328  14
  -4 -14   0 0.11708 1.98047  12
   4 -14   0 0.49166 2.56620  14
  -4 -14   0 4.84320 2.82231   9
   4 -14   0 -0.5433 2.65672   8
  -4  14   0 4.68352 2.76467   5
  -5 -14   0 19.2511 4.32298   9
   5 -14   0 16.1408 4.36312   1
  -5 -14   0 14.5269 5.22916   7
   5 -14   0 18.3000 4.54808  14
  -5  14   0 12.7453 4.26612   3
  -6 -14   0 2.80181 3.27890   7
  -6 -14   0 -0.5057 2.70269   9
   6 -14   0 0.42366 2.40701   1
  -6  14   0 5.81218 3.71307   3
  -7 -14   0 0.28716 3.51791   7
   7 -14   0 10.6104 4.59804   1
  -7  14   0 -2.8566 2.68933   3
   0 -15   0 2.61966 2.47590  14
   0 -15   0 -0.2267 1.88048   6
   0 -15   0 6.26590 3.06640  12
   0 -15   0 -0.9330 0.99433   1
   0 -15   0 1.86091 2.64680   8
  -1 -15   0 7.14591 2.92080  14
   1 -15   0 10.2306 3.48863  12
   1 -15   0 10.8939 4.06219   6
   1 -15   0 10.4579 3.34888  14
   1 -15   0 8.53599 2.12358   1
  -1 -15   0 7.47188 2.96072  12
  -1 -15   0 1.64477 2.82104   8
   1 -15   0 12.1171 3.33184   8
   2 -15   0 36.0838 4.27760   1
  -2 -15   0 33.4482 5.16969  12
  -2 -15   0 32.5315 5.50298   8
   2 -15   0 32.5229 4.85245   8
   2 -15   0 35.8985 5.41910  14
   2 -15   0 27.4204 5.32370  12
   2 -15   0 32.1738 5.94831   6
  -2 -15   0 33.3008 5.13652  14
   3 -15   0 1.54323 2.62466  14
  -3 -15   0 6.27934 2.99510  12
  -3 -15   0 -0.2561 2.42131  14
   3 -15   0 4.91727 2.33470   8
   3 -15   0 2.06520 2.54564   1
  -3 -15   0 2.54228 2.48718   9
  -3 -15   0 13.5843 4.00011   7
  -3  15   0 4.26705 2.85894   5
  -4 -15   0 3.95254 3.11593  14
  -4 -15   0 3.15477 3.51440   7
  -4 -15   0 8.38719 3.53443   9
   4 -15   0 9.28485 3.52475  14
   4 -15   0 1.92014 2.72411   1
   5 -15   0 6.35911 3.35146   1
  -5 -15   0 12.4190 4.54307   7
  -5 -15   0 15.0232 3.90048   9
  -5  15   0 16.3640 5.28612   3
  -6 -15   0 25.3788 6.31964   7
   6 -15   0 21.3887 5.19152   1
  -6  15   0 14.5159 4.69525   3
   0 -16   0 -1.9853 2.95253  12
   0 -16   0 6.97891 3.08066   8
   0 -16   0 5.94518 3.12301   6
   0 -16   0 9.19961 1.67236   1
   0 -16   0 7.88144 3.19095  14
   1 -16   0 0.38068 1.60173   1
   1 -16   0 1.00056 2.27695  14
  -1 -16   0 -1.2343 2.14176  14
   1 -16   0 -1.1041 2.36874  12
   1 -16   0 -4.0866 2.49143   8
   1 -16   0 0.43240 3.30624   6
  -1 -16   0 -1.0180 1.75730   6
  -1 -16   0 -1.8598 2.23706   8
  -1 -16   0 -1.0360 2.77506  12
   2 -16   0 23.6703 3.74124   1
  -2 -16   0 19.8840 4.53866  12
  -2 -16   0 41.3487 6.24050   6
  -2 -16   0 22.6846 4.46575  14
   2 -16   0 27.0130 4.89104  14
   2 -16   0 27.6831 5.45935   6
  -2 -16   0 25.3741 5.05604   8
  -3 -16   0 -4.7260 2.22486   7
  -3 -16   0 -2.7251 2.31997   6
  -3 -16   0 -4.9428 2.02073  12
  -3 -16   0 -1.7150 2.24000   9
  -3 -16   0 -2.4566 2.99927   8
   3 -16   0 2.26446 2.55461   1
   3 -16   0 0.93380 2.77997  14
  -3 -16   0 -2.9224 2.63284  14
  -4 -16   0 -3.5913 2.28123   9
   4 -16   0 1.31908 1.99018  14
   4 -16   0 0.91281 2.60316   1
  -4 -16   0 1.46738 3.02055  14
  -4 -16   0 0.49574 3.55465   7
  -4 -16   0 -1.5307 1.50807   6
   5 -16   0 31.7096 5.60279   1
  -5 -16   0 25.1314 5.96422   7
  -5 -16   0 24.7577 5.05125   9
   6 -16   0 0.69366 3.11062   1
  -6 -16   0 11.0774 5.12404   7
  -6  16   0 3.32049 4.64325   3
   0 -17   0 -1.0086 1.89589  14
   0 -17   0 2.25217 2.88243   8
   0 -17   0 0.85700 2.26010   6
   1 -17   0 24.3335 3.25786   1
   1 -17   0 32.4179 6.51814   6
  -1 -17   0 21.4694 5.24942  14
   1 -17   0 32.1819 5.49727  14
  -1 -17   0 23.7592 6.64096  12
  -1 -17   0 34.7383 6.17498   6
  -1 -17   0 28.2887 5.31209   8
  -2 -17   0 102.330 8.04059  14
  -2 -17   0 98.9990 8.54429   6
  -2 -17   0 99.0770 8.58333   8
  -2 -17   0 91.6202 8.32545  12
   2 -17   0 86.6099 7.66558  14
  -2 -17   0 91.3654 8.00051   7
   2 -17   0 107.678 6.62657   1
   2 -17   0 107.404 9.32317   6
   3 -17   0 16.3259 4.54053  14
  -3 -17   0 11.6263 3.60915  14
  -3 -17   0 19.4579 4.57757   9
   3 -17   0 12.7076 3.62743   1
  -3 -17   0 7.90508 4.22435   8
  -3 -17   0 4.20217 2.82251  12
  -3 -17   0 8.49637 3.34749   6
  -3 -17   0 15.0206 4.47047   7
  -4 -17   0 0.78179 2.82583   7
   4 -17   0 3.28163 2.91497   1
  -4 -17   0 -2.4048 2.44372   9
   5 -17   0 3.82273 3.20234   1
  -5 -17   0 4.97504 3.39695   7
   0 -18   0 104.615 10.8811   6
   0 -18   0 91.0508 9.15360  14
   1 -18   0 55.4279 8.38025   6
   1 -18   0 34.5657 5.90659  14
  -1 -18   0 44.2451 6.49304  14
  -1 -18   0 45.3827 7.21834   6
  -2 -18   0 6.83213 3.12869   7
   2 -18   0 8.17425 4.21214   6
  -2 -18   0 7.30983 4.24497   8
   2 -18   0 6.71438 2.86661   1
  -2 -18   0 9.26411 4.29420   6
   3 -18   0 8.16941 3.09844   1
  -3 -18   0 16.1104 4.44160   9
  -3 -18   0 7.89186 3.82127   8
  -3 -18   0 5.04488 3.60525   6
  -3 -18   0 12.2966 4.36740   7
  -4 -18   0 14.8454 5.31458   7
   4 -18   0 23.8635 5.13241   1
  -4 -18   0 28.7083 6.37174   8
   0 -19   0 -0.4524 3.80040   6
  -1 -19   0 3.28868 4.66735   6
   1 -19   0 6.26037 5.06874   6
  -2 -19   0 3.77085 4.16579   6
   2 -19   0 1.69894 3.61437   6
   2 -19   0 4.24595 2.41456   1
  -3 -19   0 30.7120 6.11638   6
   3 -19   0 34.3596 7.75468   6
   3 -19   0 28.0328 4.88797   1
   0 -20   0 17.8211 6.00596   6
  10   0  -1 -2.9837 3.29031  13
 -10   0   1 -2.2034 2.80569   9
  -9   0   1 -7.2463 2.81551   9
  -9   0   1 -0.0043 2.64240   3
   9   0  -1 -5.1722 2.84102  13
  -8   0   1 -5.3458 2.33765   9
   8   0  -1 -0.6648 1.96889  13
   7   0  -1 -0.9448 2.41508  13
  -7   0   1 -1.3621 1.60916   9
   6   0  -1 -0.7634 2.23464  13
  -6   0   1 0.48998 2.54096   9
  -5   0   1 0.76784 1.56666   9
   5   0  -1 3.23122 2.24070  13
  -4   0   1 -0.6521 1.46705   9
  -4   0   1 -0.4559 0.53318   5
   4   0  -1 -0.6992 1.56566  13
  -4   0   1 1.45765 1.83931  14
   3   0  -1 -0.6140 1.19379  13
  -3   0   1 0.10292 1.24176  14
  -3   0   1 0.93107 0.53690   5
  -3   0   1 -0.3213 0.83478   9
   2   0  -1 0.26753 0.88430   8
  -2   0   1 -0.0984 0.42933   5
   2   0  -1 -0.4087 0.74035   7
   2   0  -1 -1.2407 0.63418  13
  -2   0   1 1.42242 0.92348  14
  -2   0   1 0.13383 0.91247   1
  -2   0   1 -0.2161 1.00143   9
   2   0  -1 -2.1954 0.79457   4
  -1   0   1 -0.0112 0.60632  14
   1   0  -1 0.38496 0.29943  13
  -1   0   1 -0.5604 0.49980   1
   1   0  -1 0.00662 0.19665   4
   0   0   1 0.21252 0.17444   1
   0   0  -1 0.01176 0.03380  10
   0   0   1 0.01791 0.07878  14
   0   0   1 -0.0318 0.03320   6
   0   0   1 0.04944 0.05480   2
   0   0   1 0.05717 0.11845   8
   0   0  -1 0.03810 0.05709   7
   0   0  -1 -0.0573 0.14727   1
   1   0   1 -0.0071 0.18232  13
  -1   0  -1 0.26785 0.25597   9
   1   0   1 0.21469 0.28432   2
  -1   0  -1 0.24027 0.44564   6
  -1   0  -1 -0.3120 0.34107  12
  -1   0  -1 0.36815 0.55697   1
   2   0   1 -0.7675 0.74172   7
  -2   0  -1 1.08032 0.76364   9
  -2   0  -1 -0.2375 0.63784   1
  -2   0  -1 0.79247 0.63294  12
   2   0   1 -0.5289 0.68738   2
  -2   0  -1 -1.4055 0.60123   6
   2   0   1 -0.1624 0.66139  13
  -3   0  -1 0.66722 0.91561   9
  -3   0  -1 -0.5508 0.57406  12
   3   0   1 -0.6614 0.79525  13
   3   0   1 -0.1742 1.28866   2
  -3   0  -1 0.09774 0.60166   6
  -4   0  -1 0.28109 1.15112   9
   4   0   1 0.85597 1.51670  13
  -4   0  -1 0.33285 0.78220  12
   4   0   1 2.53701 1.89848   2
   5   0   1 -1.1726 1.47784   2
   5   0   1 -1.1358 1.74846  13
  -5   0  -1 -1.0029 1.80344   9
  -6   0  -1 -2.5182 2.14928   9
   6   0   1 0.03065 2.20830  13
   6   0   1 0.78242 1.79354   2
  -7   0  -1 -2.6655 2.47700   9
   7   0   1 0.24813 2.97824   2
   7   0   1 -1.3619 2.32601  13
  -8   0  -1 -3.6046 2.37370   9
   8   0   1 1.42264 2.16650  13
   8   0   1 3.79240 3.75803   2
  -8   0  -1 0.83355 2.51752   3
   9   0   1 -0.5660 3.17949  13
  -9   0  -1 3.18541 3.75720   9
   9   0   1 4.94789 4.37876   2
  10   0   1 -2.6706 4.27852   2
 -10   0  -1 0.47270 3.44600   9
  10   0   1 11.5415 4.58388  13
 -10  -1   1 9.47728 5.60232   9
  10  -1  -1 12.7497 4.65600  13
 -10   1   1 11.1290 5.14539   9
  10   1  -1 16.6402 5.05127  13
   9  -1  -1 3.21628 3.35974  13
  -9  -1   1 -0.2828 2.72518   9
  -9   1   1 0.30090 2.55767   3
   9   1  -1 6.52458 3.82092  13
  -9   1   1 3.54149 4.03566   9
  -8  -1   1 -0.9923 2.61627   9
   8  -1  -1 2.18759 3.03314  13
  -8   1   1 -1.2792 3.15086   9
   8   1  -1 -2.1581 2.55284  13
  -7  -1   1 0.06738 2.69322   9
   7  -1  -1 6.35054 2.95828  13
   7   1  -1 0.42638 2.04513  13
  -7   1   1 5.48803 2.70005   9
   6  -1  -1 1.27994 2.32151  13
  -6  -1   1 1.01738 1.84277   9
   6   1  -1 1.89020 2.71244  13
  -6   1   1 -1.2029 2.13103   9
   5  -1  -1 78.4692 5.02644  13
  -5  -1   1 86.2362 5.51826   9
   5   1  -1 68.0042 5.09309  13
  -5   1   1 80.7989 5.77284   9
  -4  -1   1 205.511 8.50599  14
   4  -1  -1 201.991 7.98278  13
  -4  -1   1 213.749 8.46486   9
  -4  -1   1 196.559 8.43450   1
  -4   1   1 199.366 8.34459   9
  -4   1   1 207.047 6.24099   5
   4   1  -1 215.205 8.52460  13
  -3  -1   1 24.2884 2.52973   1
  -3  -1   1 20.4660 2.59239  14
  -3  -1   1 22.6415 2.58970   1
  -3  -1   1 22.7596 0.92746   5
   3  -1  -1 25.0300 2.58525  13
   3  -1  -1 21.8681 2.79291   8
  -3  -1   1 21.3399 2.59619   9
  -3  -1   1 25.8704 1.23694   6
   3   1  -1 23.3043 2.75385  13
  -3   1   1 18.6858 2.51615   9
  -3   1   1 20.3514 1.55787   5
  -2  -1   1 51.4480 1.47672   6
   2  -1  -1 47.5699 2.65131  13
  -2  -1   1 51.7495 2.79518   1
  -2  -1   1 50.2200 2.84327  14
  -2  -1   1 56.7084 2.76999   1
  -2  -1   1 50.2133 2.96322   9
   2  -1  -1 47.4097 2.92756   8
   2  -1  -1 48.8876 2.80835   7
   2  -1  -1 51.6186 2.93722   1
   2   1  -1 50.9415 2.94053   4
  -2   1   1 48.6551 2.22490   5
  -2   1   1 53.0773 2.93286   1
   2   1  -1 52.2583 3.07193  13
  -2   1   1 53.7876 3.53805   9
   1  -1  -1 645.244 15.6557   1
  -1  -1   1 576.764 15.1963   1
   1  -1  -1 669.635 15.2925   7
   1  -1  -1 682.617 15.6956   9
  -1  -1   1 630.166 15.7727   8
  -1   1   1 670.110 15.6604   1
   0  -1   1 0.11503 0.12974   1
   0  -1   1 0.05355 0.06616   6
   0  -1  -1 -0.0890 0.09080   9
   0  -1   1 -0.0310 0.06938   1
   0  -1  -1 -0.0173 0.12809   1
   0  -1  -1 0.00055 0.07741   1
   0  -1   1 -0.0385 0.06356  12
   0  -1  -1 -0.0124 0.06460   7
   0   1   1 -0.0047 0.14142   2
   2  -1   1 90.2710 3.51065  13
   2  -1   1 90.5205 4.02477   7
  -2  -1  -1 93.0576 3.21051   6
  -2  -1  -1 92.4309 3.86541   1
  -2  -1  -1 92.6874 2.97630  12
  -2  -1  -1 95.2404 3.79774   1
   2  -1   1 89.1985 3.97862   1
  -2  -1  -1 95.1591 3.69232   9
  -2   1  -1 88.4156 3.90649   9
   2   1   1 91.7555 4.01615  13
  -2   1  -1 94.3569 3.44081  12
  -2   1  -1 94.4193 4.00084   1
   2   1   1 86.0461 3.92021   2
  -2   1  -1 93.8782 3.55861   6
  -2   1  -1 83.7385 3.46450   3
  -3  -1  -1 100.151 4.79525   1
  -3  -1  -1 77.7144 4.28274   1
   3  -1   1 102.446 4.41800  13
  -3  -1  -1 106.257 3.84545   6
  -3  -1  -1 96.0991 4.52079   9
  -3  -1  -1 103.342 3.36572  12
   3   1   1 97.1252 4.66191  13
  -3   1  -1 102.749 3.89396  12
   3   1   1 98.8985 4.92185   2
  -3   1  -1 98.3745 4.78526   9
  -3   1  -1 108.846 4.20446   6
  -4  -1  -1 459.854 14.8272   1
  -4  -1  -1 466.381 11.6881  12
  -4  -1  -1 448.362 12.3857   6
  -4  -1  -1 472.838 14.1671   9
   4  -1   1 446.688 13.6765  13
   4   1   1 477.725 14.4833  13
   4   1   1 448.206 14.8488   2
  -4   1  -1 478.732 14.4876   9
  -4   1  -1 460.589 12.5334  12
   5  -1   1 157.037 7.29380  13
  -5  -1  -1 143.835 7.41819   9
   5  -1   1 147.850 7.71732   2
  -5   1  -1 160.979 7.72696   9
   5   1   1 153.299 7.70213  13
   5   1   1 151.956 7.85423   2
   6  -1   1 19.5692 3.63479  13
  -6  -1  -1 24.7619 3.81154   9
   6  -1   1 24.0394 4.13697   2
   6   1   1 25.5367 4.22563  13
   6   1   1 31.0610 4.93103   2
  -6   1  -1 21.5766 3.80394   9
  -7  -1  -1 18.4122 3.73521   9
   7  -1   1 17.3694 4.05723   2
   7  -1   1 18.0681 3.81947  13
   7   1   1 12.3098 3.63319  13
  -7   1  -1 15.5400 3.26879   3
  -7   1  -1 16.1860 4.17292   9
   7   1   1 16.6677 4.05889   2
   8  -1   1 1.41057 2.62796  13
  -8  -1  -1 -2.5802 2.74110   9
   8  -1   1 -0.2801 3.28395   2
  -8   1  -1 5.30092 3.39236   9
   8   1   1 1.58850 2.84206  13
   8   1   1 3.48310 3.69776   2
  -8   1  -1 0.91797 2.52290   3
  -9  -1  -1 0.78095 2.66740   9
   9  -1   1 -0.3790 3.74969   2
   9  -1   1 -0.3463 3.27871  13
   9   1   1 1.98297 3.07719   2
  -9   1  -1 -0.3488 3.40754   9
  -9   1  -1 3.22184 2.63552   3
   9   1   1 -0.9813 3.26127  13
  10  -1   1 86.3742 10.3352   2
 -10  -1  -1 66.2220 8.98294   9
  10   1   1 77.6126 9.44656  13
 -10   1  -1 87.1785 10.1793   9
  10   1   1 87.8873 10.8164   2
 -10  -2   1 12.9800 5.49759   9
  10  -2  -1 32.2426 7.43181   2
  10   2  -1 18.8201 5.76893  13
 -10   2   1 34.5674 6.96481   9
   9  -2  -1 58.2883 8.25707   2
   9  -2  -1 70.8223 8.06489  13
  -9  -2   1 71.6326 8.52591   9
   9   2  -1 57.4800 8.12827  13
  -9   2   1 57.6863 7.83145   9
  -9   2   1 62.0234 7.40808   3
   8  -2  -1 9.83539 3.43041  13
  -8  -2   1 3.96380 3.28627   9
  -8  -2   1 4.66696 3.66914   1
   8  -2  -1 6.63813 3.45515   2
   8   2  -1 1.88605 3.30171  13
  -8   2   1 1.54080 3.42254   9
  -8   2   1 7.36509 3.26156   3
  -7  -2   1 -0.8401 2.46799   9
  -7  -2   1 -1.7126 2.43346   1
   7  -2  -1 -1.9912 1.94883  13
  -7   2   1 -2.6378 2.67232   9
   7   2  -1 -1.2884 1.82064  13
  -6  -2   1 37.0067 4.84385   9
  -6  -2   1 33.1477 4.40497   1
   6  -2  -1 31.1254 4.24555  13
  -6   2   1 25.4175 4.17651   9
   6   2  -1 31.3494 4.83924  13
  -5  -2   1 113.823 6.32587   1
   5  -2  -1 112.236 6.14961  13
  -5  -2   1 101.353 6.12113   9
   5   2  -1 103.317 6.74053  13
  -5   2   1 114.770 6.61614   9
  -5   2   1 109.899 4.55125   5
  -4  -2   1 54.5573 4.17084   9
   4  -2  -1 55.8920 4.67325  14
   4  -2  -1 53.3358 3.77511  13
  -4  -2   1 51.6002 1.92060   6
   4  -2  -1 66.3788 4.82237   8
  -4  -2   1 47.1837 3.89959   1
  -4  -2   1 46.5613 3.84658  14
  -4   2   1 47.9705 2.83068   5
  -4   2   1 49.1885 3.92008   9
   4   2  -1 45.1501 4.45851  13
  -3  -2   1 15.7387 0.86985   6
  -3  -2   1 12.4893 2.05036   9
   3  -2  -1 12.1494 2.13369   8
   3  -2  -1 12.8502 1.91298  13
  -3  -2   1 14.2862 2.06520   1
  -3  -2   1 11.8428 1.82840   1
   3  -2  -1 11.6816 2.29156  14
   3   2  -1 14.4058 2.41802  13
  -3   2   1 13.9126 1.64598   5
  -3   2   1 15.7179 2.43185   9
   3   2  -1 15.1665 2.24246   4
   2  -2  -1 22.3386 2.09603   8
   2  -2  -1 23.1071 2.33843  14
   2  -2  -1 22.9467 1.78599  13
  -2  -2   1 21.4232 0.93999   6
  -2  -2   1 23.1442 0.83945  12
  -2  -2   1 21.7936 1.89978   9
  -2  -2   1 22.2921 1.70350   1
   2  -2  -1 24.4469 1.94425   7
   2  -2  -1 21.9902 2.19966   1
  -2  -2   1 22.0329 1.83220   1
  -2   2   1 22.7843 1.75448   5
   2   2  -1 29.3116 2.53045   4
  -1  -2   1 12.3673 1.57555   4
  -1  -2   1 11.5751 1.29673  13
  -1  -2   1 7.94451 0.77860  12
  -1  -2   1 12.5964 0.86702  11
  -1  -2   1 10.9548 0.85885   1
  -1  -2   1 9.92943 1.36422  10
   1  -2  -1 12.6190 1.34240   1
   1  -2  -1 12.0603 1.33116   9
   1  -2  -1 12.7885 0.94653   7
   0  -2  -1 -0.3960 0.24792  14
   0  -2  -1 1.19900 0.52863   3
   0  -2   1 -0.1531 0.17469   6
   0  -2   1 0.54598 0.29119   1
   0  -2   1 1.88445 0.58398   5
   0  -2   1 2.76509 0.81571   3
   0  -2   1 2.35515 0.61999   4
   0  -2  -1 0.87934 0.31281   1
   0  -2   1 -0.1438 0.29013  12
   0  -2   1 0.32141 0.24305  14
   0  -2  -1 2.38100 0.68619   5
   0  -2   1 3.54733 0.80429  10
   0  -2  -1 2.04120 0.39941  10
   0  -2   1 0.94490 0.36031  13
   0  -2  -1 0.13800 0.26228   8
  -1  -2  -1 127.679 3.65066   5
   1  -2   1 128.327 4.21000   1
  -1  -2  -1 129.470 3.62339   1
   1  -2   1 114.545 3.69060   8
   1  -2   1 124.232 4.23281   7
   1  -2   1 123.540 3.07171  13
  -1  -2  -1 123.107 3.49584   3
  -1  -2  -1 126.572 4.11798  11
  -1   2  -1 120.253 4.16102  12
  -1   2  -1 126.047 4.21631   6
   2  -2   1 483.676 12.1855  13
  -2  -2  -1 501.531 12.3490   6
   2  -2   1 476.645 13.3359   1
   2  -2   1 496.115 13.3963   7
  -2  -2  -1 501.413 12.8743   9
   2  -2   1 498.274 13.4868  14
  -2  -2  -1 511.538 13.9679   7
  -2  -2  -1 493.665 12.8370   1
  -2  -2  -1 489.228 11.9948  12
   2  -2   1 485.363 13.0946   8
  -2  -2  -1 497.415 12.7242   1
  -2   2  -1 481.739 13.1070   3
  -2   2  -1 489.670 13.3888   9
  -2   2  -1 483.099 12.9826   6
   2   2   1 496.894 13.5027  13
  -2   2  -1 475.206 12.8671  12
  -3  -2  -1 832.435 21.2869   1
  -3  -2  -1 827.597 21.4777   1
  -3  -2  -1 840.410 20.1146   6
   3  -2   1 839.239 22.2085  14
   3  -2   1 818.618 20.7160  13
  -3  -2  -1 838.473 21.4171   9
  -3  -2  -1 827.279 19.5070  12
  -3   2  -1 795.802 20.7558  12
  -3   2  -1 835.482 21.5191   3
   3   2   1 848.341 22.0805  13
  -3   2  -1 821.567 21.9380   9
  -4  -2  -1 168.411 5.56489   6
  -4  -2  -1 162.503 6.94451   9
  -4  -2  -1 172.582 7.28211   1
   4  -2   1 156.914 6.42071  13
  -4  -2  -1 163.063 4.73430  12
   4   2   1 153.892 7.30146  13
  -4   2  -1 155.279 7.17403   9
  -4   2  -1 166.709 6.89487   3
   5  -2   1 45.6055 3.89188  13
  -5  -2  -1 48.9955 2.00565  12
  -5  -2  -1 43.8814 4.68682   1
  -5  -2  -1 51.0146 4.08568   9
  -5   2  -1 57.6911 4.69983   9
   5   2   1 46.4382 5.05133  13
  -5   2  -1 49.0853 4.13544   3
   6  -2   1 69.8486 5.29816  13
  -6  -2  -1 65.7640 5.83552   1
  -6  -2  -1 62.4436 5.17755   9
  -6   2  -1 71.9661 5.78739   9
  -6   2  -1 69.1631 5.36397   3
   6   2   1 70.3843 6.13953  13
  -7  -2  -1 29.3276 4.46525   9
   7  -2   1 28.0293 4.96615   2
  -7  -2  -1 28.0886 4.68624   1
   7  -2   1 28.6527 4.57070  13
  -7   2  -1 24.5886 4.43345   9
   7   2   1 26.2528 4.75268  13
  -7   2  -1 33.0013 4.71629   3
  -8  -2  -1 5.89232 3.38755   9
   8  -2   1 5.12714 2.87738  13
   8  -2   1 13.0952 4.70065   2
  -8  -2  -1 2.73735 2.59551   1
  -8   2  -1 2.59490 2.55451   3
   8   2   1 4.79716 2.70012  13
  -8   2  -1 0.18079 3.03531   9
   9  -2   1 3.07179 3.14145  13
   9  -2   1 1.03544 2.95113   2
  -9  -2  -1 -2.2761 3.08572   9
   9   2   1 0.95750 2.53738  13
  -9   2  -1 1.69661 2.44572   3
  -9   2  -1 -1.6228 2.26502   9
  10  -2   1 53.2882 8.68863   2
 -10  -2  -1 60.6424 8.20736   9
 -10   2  -1 54.8829 8.46143   9
  10   2   1 51.8394 8.04484  13
  10  -3  -1 101.856 11.2337   2
 -10  -3   1 103.461 10.9779   9
 -10   3   1 80.8977 8.96545   3
 -10   3   1 99.8285 10.8914   9
  10   3  -1 106.437 11.2993  13
   9  -3  -1 19.6911 5.23169   2
   9  -3  -1 21.2565 4.76630  13
  -9  -3   1 21.4597 5.11334   1
  -9  -3   1 25.9134 5.76943   9
  -9   3   1 21.2699 4.99004   3
  -9   3   1 15.7268 4.70368   9
   9   3  -1 17.3206 5.22243  13
  -8  -3   1 13.2942 4.64481   1
  -8  -3   1 13.1489 4.32175   9
   8  -3  -1 17.3565 4.13541  13
   8  -3  -1 11.4696 4.90291   2
  -8   3   1 19.0309 5.05361   9
  -8   3   1 8.85185 3.74443   3
   8   3  -1 15.8367 4.60592  13
  -7  -3   1 5.74542 3.12305   1
   7  -3  -1 3.09601 2.52534  13
  -7  -3   1 5.32190 3.01668   9
  -7   3   1 4.87752 2.91692   3
  -7   3   1 9.47427 3.17076   9
   7   3  -1 8.13838 3.09677  13
  -6  -3   1 50.8970 5.41133   1
   6  -3  -1 66.7147 5.14192  13
  -6  -3   1 51.1434 5.45489   9
  -6   3   1 57.0759 6.42517   9
   6   3  -1 53.5849 5.90301  13
  -5  -3   1 207.494 8.84978   1
  -5  -3   1 187.620 8.98060   9
   5  -3  -1 202.839 8.38113  13
   5  -3  -1 213.239 9.77950  14
  -5   3   1 199.864 7.29058   5
   5   3  -1 218.849 9.62753  13
  -5   3   1 205.337 9.48249   9
  -4  -3   1 185.343 4.88813   6
   4  -3  -1 187.288 7.20699  13
   4  -3  -1 176.068 8.27330  14
  -4  -3   1 182.979 7.74752   9
  -4  -3   1 174.982 7.46851   1
   4  -3  -1 182.708 8.33638   8
  -4   3   1 188.586 8.32814   9
  -4   3   1 183.104 6.67607   5
   4   3  -1 198.148 8.55374  13
  -3  -3   1 12.0624 1.76182   1
  -3  -3   1 17.8003 2.31200   9
  -3  -3   1 11.7793 0.88098   6
   3  -3  -1 9.39527 1.60818  13
   3  -3  -1 13.0176 2.23162   8
  -3  -3   1 14.8464 0.87061   5
  -3  -3   1 14.3294 1.96618   1
   3  -3  -1 13.8381 2.43378  14
   3   3  -1 13.8468 2.32412   4
   3   3  -1 13.9167 2.30186  13
  -3   3   1 11.4915 1.74560   5
  -2  -3   1 13.7503 1.13084   5
  -2  -3   1 14.1482 1.96648   9
   2  -3  -1 15.6113 1.68809   7
   2  -3  -1 14.9282 1.94364   1
  -2  -3   1 13.3228 1.49900   1
  -2  -3   1 11.3313 0.98438  12
  -2  -3   1 16.0027 1.37648   1
   2  -3  -1 15.5649 2.16322   8
   2  -3  -1 10.9906 1.78620  14
  -2   3   1 15.6951 1.99497   3
  -2   3   1 11.4867 1.56367   5
  -1  -3   1 404.501 11.0276  13
   1  -3  -1 415.279 10.2043   7
   1  -3  -1 425.223 11.3441  14
  -1  -3   1 408.465 9.84678   1
  -1  -3   1 414.521 10.5625   5
  -1  -3   1 422.708 11.3023   4
   1  -3  -1 411.450 10.8323   1
  -1  -3   1 405.406 10.9160   3
   1  -3  -1 384.975 10.9455   9
  -1  -3   1 418.620 9.83893   1
  -1  -3   1 409.259 11.2324  10
  -1  -3   1 414.020 10.5582  12
   1  -3  -1 408.122 11.1790   8
  -1  -3   1 421.076 10.4163  11
   1  -3  -1 420.982 10.8564   1
  -1   3   1 419.132 11.1773   5
   0  -3   1 1064.71 25.6207   3
   0  -3   1 1077.00 24.8076  13
   0  -3  -1 1086.92 25.3516   3
   0  -3  -1 1076.41 25.5944  11
   0  -3  -1 1052.25 24.5364   1
   0  -3   1 1089.60 24.5736   1
   0  -3   1 1126.82 25.3215   4
   0  -3   1 1055.73 25.5783  10
   0  -3  -1 1086.85 24.9690  10
   0  -3   1 1108.10 25.6145   5
   0  -3  -1 1105.08 25.5847   5
   0  -3  -1 1073.02 24.8398   4
   0  -3   1 999.558 24.9976  14
  -1  -3  -1 1113.38 25.7602   1
   1  -3   1 1167.52 26.3129   8
   1  -3   1 1103.46 26.6995   1
  -1  -3  -1 1113.77 26.9889   4
  -1  -3  -1 1100.53 25.7243   1
   1  -3   1 1141.57 27.0646   7
  -1  -3  -1 1145.77 26.8721  11
  -1  -3  -1 1148.37 26.7148  10
  -1  -3  -1 1109.37 26.2568   3
  -1  -3  -1 1163.17 27.2046  13
   1  -3   1 1076.80 26.6891  14
  -1  -3  -1 1125.59 26.4028   5
  -1  -3  -1 1138.54 27.1829   7
   1  -3   1 1159.71 26.8192   1
  -1   3  -1 1114.67 27.0583   5
  -1   3  -1 1150.64 27.2543   3
  -1   3  -1 1141.23 27.2410  12
  -2  -3  -1 89.6776 3.67605   9
  -2  -3  -1 90.1133 3.39416   6
   2  -3   1 84.2369 3.97949   1
  -2  -3  -1 88.0138 3.50662   1
   2  -3   1 90.1983 3.84167   8
  -2  -3  -1 89.7392 3.38434   1
   2  -3   1 85.5328 2.91506  13
   2  -3   1 92.9624 4.22162  14
  -2  -3  -1 88.7790 2.93789   5
  -2  -3  -1 83.8790 4.45625   7
  -2   3  -1 76.2847 4.09167   9
  -2   3  -1 81.3202 3.75214   5
  -2   3  -1 91.3181 4.16503   3
  -2   3  -1 84.0234 3.93438  12
   3  -3   1 63.8182 3.11997  13
   3  -3   1 70.8870 4.04632   8
  -3  -3  -1 68.3236 2.67240  12
  -3  -3  -1 71.5279 4.49450   7
  -3  -3  -1 66.7575 3.50777   1
   3  -3   1 68.9078 4.13807  14
  -3  -3  -1 68.2688 3.02647   6
  -3  -3  -1 68.2248 3.68101   1
  -3  -3  -1 66.8090 3.73656   9
   3   3   1 70.7357 4.47617  13
  -3   3  -1 73.3801 4.14926   3
  -3   3  -1 70.2121 4.31134   9
  -3   3  -1 69.3985 3.72413  12
  -4  -3  -1 286.198 8.22879   6
  -4  -3  -1 269.289 9.79805   9
   4  -3   1 278.378 9.10246  13
  -4  -3  -1 278.768 7.37593  12
  -4  -3  -1 281.797 9.94039   1
   4   3   1 263.217 10.3357  13
  -4   3  -1 284.254 10.1437   3
  -4   3  -1 304.723 10.8716   9
  -5  -3  -1 95.4400 4.08840   6
  -5  -3  -1 109.910 6.12842   1
   5  -3   1 98.0873 5.29856  13
  -5  -3  -1 104.723 2.91467  12
  -5  -3  -1 105.394 5.88666   9
  -5   3  -1 101.170 6.32771   9
   5   3   1 106.817 6.83358  13
  -5   3  -1 93.7153 5.90563   3
  -6  -3  -1 13.7829 3.39692   1
  -6  -3  -1 12.8122 3.13569   9
   6  -3   1 17.9184 3.18466  13
  -6   3  -1 11.1790 3.54683   9
   6   3   1 11.8571 3.54684  13
  -6   3  -1 12.5716 2.83496   3
  -7  -3  -1 68.3755 6.92974   9
   7  -3   1 73.3643 5.68682  13
   7  -3   1 57.9833 6.71646   2
  -7  -3  -1 83.0044 6.99803   1
  -7   3  -1 59.9649 6.70933   9
   7   3   1 66.9187 6.94183  13
  -7   3  -1 64.9479 5.91649   3
  -8  -3  -1 6.91949 3.60392   1
   8  -3   1 3.52096 3.01277   2
  -8  -3  -1 4.09595 3.23427   9
   8  -3   1 0.28101 2.29239  13
  -8   3  -1 1.75075 2.66822   3
  -8   3  -1 -0.4308 2.94974   9
   8   3   1 1.81167 3.20776  13
   9  -3   1 5.32933 4.31297   2
  -9  -3  -1 6.86637 4.06345   1
  -9  -3  -1 7.09637 3.92771   9
  -9   3  -1 4.36255 2.89971   3
   9   3   1 0.16755 3.84488  13
  -9   3  -1 12.3370 4.61091   9
  10   3   1 6.12291 4.67882  13
  -9  -4   1 131.993 10.2929   1
   9  -4  -1 149.791 11.5920   2
  -9  -4   1 138.890 10.4848   9
  -9   4   1 124.170 9.55101   3
  -9   4   1 139.133 10.5576   9
   9   4  -1 137.676 10.7276  13
  -8  -4   1 7.92302 3.07476   9
   8  -4  -1 6.97423 3.04494  13
  -8  -4   1 9.93053 3.83736   1
  -8   4   1 6.71888 3.58617   3
   8   4  -1 6.64015 3.29141  13
  -8   4   1 10.0604 4.44552   9
   7  -4  -1 8.41063 2.94730  13
  -7  -4   1 16.1709 3.90027   1
  -7  -4   1 9.65999 3.47333   9
  -7   4   1 14.9654 3.88085   3
  -7   4   1 9.78360 3.36491   9
   7   4  -1 8.69522 3.19476  13
  -6  -4   1 258.041 11.5127   9
  -6  -4   1 258.124 11.2308   1
   6  -4  -1 271.962 10.5309  13
  -6   4   1 269.247 12.3816   9
  -6   4   1 264.835 11.7266   3
   6   4  -1 241.570 11.8988  13
  -5  -4   1 13.7370 2.81240   9
   5  -4  -1 16.3317 3.52775   8
   5  -4  -1 20.2457 3.01894  13
  -5  -4   1 17.8015 3.14012   1
  -5  -4   1 15.2246 0.87665   6
   5  -4  -1 19.2377 3.80270  14
  -5   4   1 13.2973 3.01400   9
   5   4  -1 16.8662 3.48156  13
  -5   4   1 16.5035 2.59986   5
  -5   4   1 20.6854 3.57090   3
   4  -4  -1 69.7832 5.21419  14
  -4  -4   1 69.7594 4.81465   9
  -4  -4   1 71.6978 4.39338   1
   4  -4  -1 63.5397 4.84790   8
  -4  -4   1 68.6729 4.00264   1
   4  -4  -1 68.9179 4.06885  13
  -4  -4   1 64.0821 2.37800   6
  -4   4   1 63.1404 3.86443   5
   4   4  -1 63.1180 5.06694  13
  -4   4   1 69.1802 4.94331   3
   3  -4  -1 2.26318 1.06948  13
  -3  -4   1 1.06236 1.73465   7
   3  -4  -1 2.54044 1.71106   8
  -3  -4   1 2.62560 1.21172   9
  -3  -4   1 1.56548 0.66109   6
  -3  -4   1 1.07716 0.54787  12
  -3  -4   1 1.28527 0.98398   1
  -3  -4   1 0.66959 0.94054   1
   3  -4  -1 -0.2723 0.98908  14
  -3  -4   1 2.02531 0.70234   5
  -3   4   1 -0.3242 1.45627   3
   3   4  -1 0.93114 1.46854   4
  -3   4   1 0.04733 1.06841   5
   2  -4  -1 169.613 5.62544   7
   2  -4  -1 169.074 6.66425  14
   2  -4  -1 165.162 6.37852   8
  -2  -4   1 166.540 5.18226   1
   2  -4  -1 160.246 6.34569   1
  -2  -4   1 165.786 5.09545   1
  -2  -4   1 171.260 5.22114  12
  -2  -4   1 169.234 6.35080   9
  -2  -4   1 170.616 5.38947  11
   2  -4  -1 167.035 6.27465   1
  -2  -4   1 169.756 5.26793   5
  -2   4   1 166.030 6.13861   5
  -2   4   1 167.605 6.53318   3
  -1  -4   1 474.563 12.0600  11
   1  -4  -1 465.779 12.7603   8
  -1  -4   1 463.914 10.8349   1
  -1  -4   1 459.909 12.2249  12
  -1  -4   1 378.182 13.3461  10
  -1  -4   1 459.467 12.4936  13
  -1  -4   1 468.010 12.5550   3
   1  -4  -1 471.996 12.1962   1
   1  -4  -1 469.730 12.8841  14
  -1  -4   1 479.679 10.8708   1
  -1  -4   1 470.700 12.2253   5
   1  -4  -1 474.815 12.1962   1
   1  -4  -1 492.996 11.7364   7
  -1   4   1 453.219 12.7309   5
   0  -4   1 1096.62 25.3587  13
   0  -4   1 1068.39 26.3892  12
   0  -4   1 1059.30 24.8670   1
   0  -4  -1 1110.92 26.6026   8
   0  -4  -1 1087.35 25.8317  13
   0  -4   1 1072.63 25.7529  14
   0  -4  -1 1105.01 25.3905   4
   0  -4   1 1065.15 26.2371   5
   0  -4  -1 1077.09 26.4803  14
   0  -4  -1 1100.70 24.9168   1
   0  -4  -1 1077.56 26.2297   5
   0  -4  -1 1113.38 26.0926   3
   0  -4   1 1100.67 26.0993  11
   0  -4   1 1092.06 26.2856  10
   0  -4   1 1090.89 25.8145   4
   0  -4  -1 1069.25 25.5942  10
   0  -4   1 1083.42 24.8552   1
   0  -4   1 1078.21 26.3416   3
   0  -4  -1 1049.20 24.8567   1
   0  -4  -1 1082.92 26.2794  11
   1  -4   1 792.309 17.9143  13
   1  -4   1 796.242 19.8112   7
  -1  -4  -1 787.262 19.2995   5
  -1  -4  -1 777.672 17.9997   1
   1  -4   1 764.133 18.9559   8
  -1  -4  -1 791.989 18.0433   1
  -1  -4  -1 773.484 19.6107  11
  -1  -4  -1 787.172 19.1467   3
   1  -4   1 803.927 19.3458   1
   1  -4   1 771.560 19.2892   1
  -1  -4  -1 800.811 19.7366   4
   1  -4   1 786.610 19.4998  14
  -1  -4  -1 808.868 19.5012  10
  -1   4  -1 758.557 21.1549   3
  -1   4  -1 767.411 19.9535   5
  -2  -4  -1 22.1284 2.70066   7
  -2  -4  -1 26.7941 1.88336   3
   2  -4   1 28.3724 2.45978   1
  -2  -4  -1 25.2620 2.04831   9
   2  -4   1 21.5124 2.41803  14
   2  -4   1 24.1731 2.50049   1
  -2  -4  -1 28.8277 1.74257   1
  -2  -4  -1 25.3973 1.68925   5
   2  -4   1 23.5443 2.03555   8
   2  -4   1 25.4387 1.32026  13
  -2  -4  -1 22.2265 1.73508   1
  -2   4  -1 25.2823 2.59949   5
  -2   4  -1 22.0924 2.44209   3
   3  -4   1 240.702 8.43189   8
  -3  -4  -1 250.384 7.75311   1
  -3  -4  -1 226.535 9.15965   7
  -3  -4  -1 234.200 7.27626   6
  -3  -4  -1 252.632 7.93099   1
   3  -4   1 241.719 8.86409  14
   3  -4   1 240.315 6.99059  13
  -3  -4  -1 241.829 8.20103   9
   3   4   1 238.080 9.24732  13
  -3   4  -1 224.936 8.02910   5
  -3   4  -1 234.681 8.58519   3
  -3   4  -1 237.166 9.02791   9
   4  -4   1 61.0741 4.83360  14
  -4  -4  -1 68.3217 3.18074   6
  -4  -4  -1 70.6248 4.38084   9
  -4  -4  -1 65.0495 2.66367  12
  -4  -4  -1 66.6720 3.95869   1
  -4  -4  -1 64.5293 5.11021   7
  -4  -4  -1 59.7926 4.13186   1
   4  -4   1 64.3313 3.59323  13
  -4   4  -1 65.8227 4.72523   9
   4   4   1 64.5786 5.11514  13
  -4   4  -1 70.1729 4.53449   3
  -5  -4  -1 7.02197 2.03131   9
  -5  -4  -1 3.53564 2.16813   1
  -5  -4  -1 4.17205 1.09791   6
   5  -4   1 6.34373 2.00354  13
  -5  -4  -1 5.85226 0.66446  12
  -5   4  -1 2.60602 1.99144   9
  -5   4  -1 4.45777 1.95315   3
   5   4   1 8.24275 2.71204  13
  -6  -4  -1 165.941 8.61980   1
   6  -4   1 164.156 7.76297  13
  -6  -4  -1 186.436 8.85294   9
  -6   4  -1 177.533 9.02717   3
  -6   4  -1 180.598 9.56038   9
   6   4   1 187.828 9.98161  13
  -7  -4  -1 10.7774 3.49713   9
  -7  -4  -1 10.5910 3.59926   1
   7  -4   1 12.3312 3.18397  13
  -7   4  -1 10.0420 3.69090   9
   7   4   1 13.1113 3.64727  13
  -7   4  -1 13.7985 3.59142   3
   8  -4   1 3.49101 2.58960  13
   8  -4   1 -0.3784 2.42611   2
  -8  -4  -1 -1.7193 1.75011   9
  -8  -4  -1 4.30192 3.23407   1
  -8   4  -1 0.81243 2.42842   3
  -8   4  -1 1.94858 2.75707   9
   8   4   1 -5.2796 2.66725  13
  -9  -4  -1 0.74751 3.33910   1
   9  -4   1 -1.0307 2.45243   2
  -9  -4  -1 3.04669 3.38267   9
  -9   4  -1 5.23534 3.35973   3
   9   4   1 -3.0191 2.10601  13
  -9   4  -1 1.84927 3.96100   9
   9  -5  -1 7.72618 5.05385   2
  -9  -5   1 4.62849 3.65028   1
  -9  -5   1 4.95445 4.00194   9
   9   5  -1 5.23122 3.43755  13
  -9   5   1 5.50908 3.08892   3
  -9   5   1 -0.2853 4.33112   9
  -8  -5   1 3.48042 3.36641   1
   8  -5  -1 1.04994 2.28698  13
  -8  -5   1 5.54943 3.29105   9
  -8   5   1 2.97758 3.60697   9
   8   5  -1 2.83432 2.63214  13
  -8   5   1 4.91375 3.32623   3
  -7  -5   1 1.86506 2.70747   1
   7  -5  -1 10.3567 2.93452  13
  -7  -5   1 5.67184 3.18738   9
  -7   5   1 8.50447 3.91876   9
   7   5  -1 4.07025 3.40623  13
  -7   5   1 5.16176 2.54591   3
  -6  -5   1 4.44660 2.35936   9
  -6  -5   1 12.4072 3.14344   1
   6  -5  -1 7.11463 2.56565  13
   6  -5  -1 7.37816 3.29707  14
  -6   5   1 9.60188 2.87572   3
   6   5  -1 8.37827 3.54141  13
  -6   5   1 10.3591 2.28767   5
  -6   5   1 9.98292 3.12308   9
  -5  -5   1 10.6539 2.65406   9
   5  -5  -1 10.2163 2.77766  14
  -5  -5   1 13.8353 1.06424   6
   5  -5  -1 13.5032 3.34156   8
   5  -5  -1 12.8020 2.48677  13
  -5  -5   1 13.8412 2.86472   1
  -5   5   1 11.9974 3.35570   3
  -5   5   1 9.94811 3.39436   9
   5   5  -1 7.62773 3.29481  13
  -5   5   1 13.2741 2.50885   5
   4  -5  -1 18.7752 2.44236  13
  -4  -5   1 21.4895 1.21014  12
  -4  -5   1 24.2594 3.19471   9
   4  -5  -1 18.9546 3.07241   8
  -4  -5   1 18.4201 3.31721   7
   4  -5  -1 26.1678 3.54517  14
  -4  -5   1 25.5279 2.81025   1
  -4  -5   1 21.4340 2.82915   1
  -4  -5   1 21.9131 1.31472   5
  -4  -5   1 20.0563 1.51519   6
  -4   5   1 20.2116 2.73799   5
  -4   5   1 17.7424 3.24329   3
  -3  -5   1 636.918 15.9732   5
  -3  -5   1 646.093 18.2257   9
  -3  -5   1 630.969 16.5335   1
   3  -5  -1 625.682 18.3827   8
  -3  -5   1 635.654 19.3247   7
  -3  -5   1 644.293 16.7579   1
  -3  -5   1 658.641 15.9324  12
   3  -5  -1 622.244 18.5893  14
  -3   5   1 629.926 17.8751   5
  -3   5   1 670.281 18.8493   3
   2  -5  -1 241.135 8.25351   1
  -2  -5   1 237.818 7.43562  11
   2  -5  -1 250.297 8.59535   8
  -2  -5   1 246.348 6.72502   1
  -2  -5   1 254.809 6.83476   1
   2  -5  -1 249.565 8.36420   1
   2  -5  -1 241.163 7.45642   7
  -2  -5   1 241.410 8.40916   9
   2  -5  -1 236.804 8.69191  14
  -2  -5   1 245.184 7.44541  12
  -2  -5   1 251.856 7.46716   5
  -2   5   1 229.274 8.37882   5
   1  -5  -1 543.137 14.8023  14
  -1  -5   1 532.368 14.2201  12
  -1  -5   1 528.743 13.8925  11
  -1  -5   1 524.327 12.1632   1
  -1  -5   1 523.303 12.1469   1
   1  -5  -1 533.274 13.7844   1
   1  -5  -1 535.794 13.8034   1
   1  -5  -1 531.536 13.4786   7
   1  -5  -1 519.922 14.5196   8
  -1   5   1 499.564 14.5617   5
   0  -5  -1 73.6370 3.95354   8
   0  -5  -1 75.0298 3.17559   4
   0  -5   1 78.8645 3.54814  14
   0  -5   1 77.5749 2.70235   1
   0  -5   1 84.8305 4.01527  12
   0  -5   1 80.9907 2.69309   1
   0  -5  -1 72.1029 3.37041  13
   0  -5   1 77.3325 3.18186  13
   0  -5  -1 80.6529 2.73043   1
   0  -5  -1 73.6990 2.65643   1
   0  -5  -1 71.2751 3.80005  14
   0  -5  -1 77.6262 3.38363  10
   0  -5   1 77.6494 3.46164   4
   1  -5   1 1178.80 29.3903   7
  -1  -5  -1 1183.86 27.2097   1
   1  -5   1 1243.22 29.3039  14
  -1  -5  -1 1184.22 28.9595   3
   1  -5   1 1263.10 28.7824   8
  -1  -5  -1 1183.70 27.2239   1
  -1  -5  -1 1221.46 29.1567  10
   1  -5   1 1206.93 27.5140  13
   1  -5   1 1191.18 28.8024   1
   1  -5   1 1173.79 28.7490   1
  -1   5  -1 1216.51 29.8937   5
  -2  -5  -1 690.377 18.1311   9
  -2  -5  -1 701.870 17.7275   3
  -2  -5  -1 709.409 16.9488   1
   2  -5   1 723.741 18.8234  14
   2  -5   1 667.568 17.9286   8
  -2  -5  -1 692.654 17.5119   5
   2  -5   1 701.742 18.6190   1
   2  -5   1 692.142 16.1635  13
  -2  -5  -1 694.674 19.3211   7
   2  -5   1 682.812 18.5279   1
  -2  -5  -1 692.628 16.8331   1
  -2   5  -1 695.329 19.1188   3
  -2   5  -1 710.967 18.9239   5
   3  -5   1 13.3557 1.40013  13
  -3  -5  -1 15.6256 1.58069   5
  -3  -5  -1 17.7800 1.95262   1
   3  -5   1 12.3091 2.18962  14
  -3  -5  -1 11.6527 1.89002   9
  -3  -5  -1 12.1111 2.47156   7
  -3  -5  -1 12.8241 1.87042   1
   3  -5   1 16.4389 2.37457   8
  -3   5  -1 15.4495 2.48772   5
  -3   5  -1 14.3141 2.37601   3
   4  -5   1 0.18898 1.57907   8
  -4  -5  -1 1.96725 1.79056   7
  -4  -5  -1 2.02735 1.52357   1
   4  -5   1 1.95360 1.14509  13
  -4  -5  -1 1.84912 0.84400  12
  -4  -5  -1 2.51848 1.25904   1
   4  -5   1 3.55553 2.11779  14
  -4  -5  -1 -1.0062 0.91895   9
   4   5   1 3.14072 1.95961  13
  -4   5  -1 2.42126 1.94672   3
  -4   5  -1 1.91877 1.64174   9
  -5  -5  -1 365.177 15.1232   7
  -5  -5  -1 371.501 13.0156   1
   5  -5   1 389.125 11.7586  13
   5  -5   1 375.752 14.2448  14
  -5  -5  -1 383.860 9.50865  12
  -5  -5  -1 355.429 12.9363   9
  -5   5  -1 380.034 13.8306   3
  -5   5  -1 393.115 14.4934   9
   5   5   1 393.339 14.5555  13
  -6  -5  -1 29.6631 4.30912   9
   6  -5   1 26.6257 3.45721  13
  -6  -5  -1 26.0620 4.19670   1
  -6  -5  -1 21.4159 5.74656   7
   6   5   1 23.9070 4.74530  13
  -6   5  -1 28.3052 4.40351   3
  -6   5  -1 24.1488 4.67467   9
  -7  -5  -1 83.8630 6.79755   9
  -7  -5  -1 94.2006 7.22406   1
   7  -5   1 90.1285 5.97586  13
  -7   5  -1 99.9959 7.31573   3
   7   5   1 75.0384 7.89307  13
  -7   5  -1 83.3581 8.49518   9
  -8  -5  -1 -0.9205 2.67914   9
  -8  -5  -1 0.69735 2.77326   1
   8   5   1 -0.9986 2.53951  13
  -8   5  -1 2.92212 2.92809   9
  -8   5  -1 -3.7750 2.23409   3
   9  -5   1 0.57034 4.46427   2
  -9  -5  -1 13.9789 4.56871   1
  -9  -5  -1 9.02325 4.00650   9
  -9   5  -1 -1.5307 2.59287   9
  -9   5  -1 10.0842 4.01986   3
   9   5   1 4.89115 4.07532  13
  -9  -6   1 7.07739 4.02860   9
  -9  -6   1 6.41777 3.78247   1
  -9   6   1 3.98280 4.42858   9
  -9   6   1 5.31180 3.44080   3
   9   6  -1 0.44555 3.14846  13
  -8  -6   1 15.1212 4.07820   1
  -8  -6   1 7.03349 3.56045   9
  -8   6   1 7.13154 3.16250   3
   8   6  -1 15.8297 4.34757  13
  -8   6   1 2.16338 3.88679   9
  -7  -6   1 72.0325 7.33122   9
  -7  -6   1 69.6449 7.00462   1
   7  -6  -1 82.0432 5.91409  13
  -7   6   1 68.7099 7.85340   9
  -7   6   1 75.3032 6.56114   3
   7   6  -1 88.0731 8.92409  13
   6  -6  -1 45.9816 5.80550   8
  -6  -6   1 32.4061 4.33491   1
  -6  -6   1 40.2345 4.90269   9
   6  -6  -1 39.6775 4.10613  13
   6  -6  -1 35.7869 5.18165  14
  -6   6   1 31.1021 4.66062   3
  -6   6   1 26.9380 5.06778   9
  -6   6   1 37.4943 4.27947   5
   6   6  -1 32.0854 5.10284  13
   5  -6  -1 83.6659 6.21818   8
   5  -6  -1 81.3934 6.47338  14
  -5  -6   1 64.1049 6.94391   7
   5  -6  -1 68.2997 4.44860  13
  -5  -6   1 68.5810 4.89178   1
  -5  -6   1 74.1303 5.79911   9
  -5   6   1 77.0932 5.85451   3
  -5   6   1 75.0780 5.06320   5
   4  -6  -1 40.1833 4.44010   8
  -4  -6   1 28.2935 3.12776   1
  -4  -6   1 24.8632 3.85023   7
   4  -6  -1 26.0183 2.65775  13
  -4  -6   1 24.9319 3.55400   9
  -4  -6   1 25.7253 1.81160   5
  -4  -6   1 26.8531 1.79736  12
  -4  -6   1 23.3242 1.95144   6
   4  -6  -1 23.7135 3.58071  14
  -4  -6   1 32.1205 2.75585   1
  -4   6   1 26.8297 3.97383   3
  -4   6   1 29.0683 3.54147   5
  -3  -6   1 35.6082 2.49834   5
  -3  -6   1 42.2121 3.60964   9
   3  -6  -1 37.2567 4.06675  14
   3  -6  -1 49.3721 3.74030   1
  -3  -6   1 43.0280 2.55838   1
   3  -6  -1 47.1185 3.82499   8
  -3  -6   1 42.1570 2.69317   1
  -3  -6   1 46.5457 2.69289  12
  -3  -6   1 47.6293 4.19722   7
  -3   6   1 49.4092 3.79849   5
  -3   6   1 48.2149 3.90554   3
  -2  -6   1 26.4343 1.56547   1
  -2  -6   1 24.0982 2.20721  12
   2  -6  -1 26.5465 2.87583   1
  -2  -6   1 25.3855 1.48364   1
   2  -6  -1 27.8172 3.00018   8
   2  -6  -1 25.6269 2.82675   1
   2  -6  -1 22.8694 2.99854  14
   2  -6  -1 32.2113 2.37590   7
  -2  -6   1 23.3460 2.71101   9
  -2   6   1 24.2954 2.89176   5
   1  -6  -1 99.9128 4.06245   7
   1  -6  -1 98.4319 4.82556   8
  -1  -6   1 101.123 4.69828  12
  -1  -6   1 99.3474 2.69800   1
   1  -6  -1 109.795 5.05797  14
   1  -6  -1 97.1178 4.12949   1
   1  -6  -1 103.617 3.33079   4
   1  -6  -1 96.1476 4.05786   1
  -1  -6   1 100.376 2.69200   1
   0  -6  -1 804.538 19.2737   4
   0  -6   1 759.944 19.0998  13
   0  -6  -1 765.282 20.5810   8
   0  -6   1 786.147 18.3630   1
   0  -6   1 781.047 19.8881  14
   0  -6  -1 770.525 18.3380   1
   0  -6   1 765.132 19.7715   8
   0  -6  -1 780.353 18.3634   1
   0  -6   1 787.054 18.3137   1
   0  -6   1 663.543 20.2842   4
   0  -6  -1 793.441 20.6085  14
   0  -6   1 779.287 20.6496  12
   1  -6   1 -0.3814 0.76486   8
   1  -6   1 -0.4723 0.82679   1
   1  -6   1 0.95815 0.67962  13
   1  -6   1 -0.0981 0.91083   1
  -1  -6  -1 0.48389 0.34616   1
   1  -6   1 0.17419 1.00105  14
   1  -6   1 -0.8507 0.82376   6
  -1   6  -1 1.51865 1.35159   5
   2  -6   1 0.28325 1.01064  14
  -2  -6  -1 -0.6347 0.51399   1
   2  -6   1 -0.3261 1.14491   1
  -2  -6  -1 -0.5554 1.31253   7
  -2  -6  -1 -0.1465 1.02833   9
   2  -6   1 -0.3645 1.08191   8
   2  -6   1 -0.1044 1.09067   1
  -2  -6  -1 0.55652 0.64912   1
  -2   6  -1 0.07821 1.71092   3
  -2   6  -1 0.10393 0.99805   5
   3  -6   1 61.3223 3.89829   8
  -3  -6  -1 51.3530 3.53705   9
  -3  -6  -1 52.9618 2.81647   5
  -3  -6  -1 59.6204 3.15427   1
   3  -6   1 51.0590 2.29567  13
   3  -6   1 50.0973 3.82253   1
  -3  -6  -1 50.8858 2.84429   1
  -3  -6  -1 48.0984 4.47837   7
   3  -6   1 49.8510 4.07018  14
  -3   6  -1 57.8736 4.13964   5
  -3   6  -1 44.9855 4.10820   3
   4  -6   1 80.4558 5.75733  14
  -4  -6  -1 88.3563 4.77743   1
  -4  -6  -1 86.7479 6.44950   7
  -4  -6  -1 94.8542 5.31136   9
  -4  -6  -1 91.9145 4.52845   1
   4  -6   1 85.4586 3.74645  13
   4  -6   1 71.0536 4.96065   8
  -4   6  -1 78.5831 5.38193   3
  -4   6  -1 83.5652 5.12663   5
  -5  -6  -1 140.074 4.57647  12
  -5  -6  -1 142.301 6.98875   1
  -5  -6  -1 135.479 7.14207   9
   5  -6   1 139.378 7.90574  14
   5  -6   1 144.818 5.79287  13
  -5  -6  -1 130.004 8.43756   7
   5   6   1 145.093 8.71862  13
  -5   6  -1 126.410 7.42732   3
   6  -6   1 377.326 12.0898  13
  -6  -6  -1 379.062 14.1146   9
  -6  -6  -1 352.498 13.5142   1
  -6  -6  -1 359.623 16.2478   7
  -6   6  -1 362.196 14.5796   3
  -6   6  -1 359.573 15.2844   9
   6   6   1 367.374 15.2971  13
  -7  -6  -1 44.4616 5.66994   1
  -7  -6  -1 41.4589 5.48538   9
  -7  -6  -1 41.9404 6.63599   7
   7   6   1 44.6104 6.37355  13
  -7   6  -1 48.8280 6.03588   3
  -7   6  -1 35.8374 6.08631   9
  -8  -6  -1 6.61084 3.28747   1
  -8  -6  -1 7.40857 3.24659   9
   8   6   1 6.16479 3.47696  13
  -8   6  -1 4.69326 3.28682   9
  -8   6  -1 15.6069 4.02333   3
   9  -6   1 13.9955 5.72471   2
  -9  -6  -1 21.6859 5.06598   1
  -9  -6  -1 20.6193 5.22768   9
   9   6   1 16.6266 5.28208  13
  -9   6  -1 14.8867 4.92849   3
  -9  -7   1 34.1550 5.96681   1
  -9  -7   1 54.8060 7.69642   9
   9   7  -1 36.0154 6.96539  13
  -9   7   1 26.9879 6.10722   3
  -8  -7   1 8.20635 3.74311   1
  -8  -7   1 6.90689 3.41323   9
  -8   7   1 17.6957 5.66385   9
  -8   7   1 8.55415 3.38823   3
   8   7  -1 8.32636 3.78580  13
  -7  -7   1 -2.1591 2.29237   1
  -7  -7   1 -3.6484 1.67079   9
  -7   7   1 -1.3058 1.68438   3
   7   7  -1 -3.7791 2.52095  13
  -7   7   1 0.65244 2.42891   9
   6  -7  -1 5.70797 2.11797  13
   6  -7  -1 15.2809 3.94407   8
  -6  -7   1 0.94697 2.08875   1
  -6  -7   1 5.03884 3.71796   7
  -6  -7   1 8.55873 2.61843   9
   6  -7  -1 7.33569 3.40699  14
  -6   7   1 8.53864 2.70633   5
   6   7  -1 1.14282 3.14314  13
  -6   7   1 5.24065 3.17561   3
   5  -7  -1 147.180 8.38151   8
  -5  -7   1 156.443 8.40007   9
  -5  -7   1 169.063 7.51425   1
  -5  -7   1 169.294 10.0987   7
   5  -7  -1 157.567 6.62791  13
  -5  -7   1 155.919 4.51818  12
   5  -7  -1 142.577 8.73132  14
  -5  -7   1 158.014 4.52047  12
  -5   7   1 145.390 7.48143   5
  -5   7   1 170.497 9.17907   3
   4  -7  -1 81.8682 6.04871  14
  -4  -7   1 85.9247 4.58586   1
  -4  -7   1 92.5913 4.47633   1
   4  -7  -1 90.5752 6.04420   8
   4  -7  -1 91.2512 4.36224  13
  -4  -7   1 83.3920 5.37542   9
  -4  -7   1 87.6185 6.47942   7
  -4  -7   1 89.3219 3.86016  12
  -4   7   1 86.6904 5.91528   3
  -4   7   1 74.1062 5.06745   5
   3  -7  -1 245.829 9.67259   1
   3  -7  -1 248.314 9.65738   8
  -3  -7   1 251.795 8.24797  12
  -3  -7   1 252.652 7.59174   1
  -3  -7   1 248.349 7.68788   1
   3  -7  -1 248.762 10.1451  14
  -3  -7   1 262.860 9.81701   9
  -3   7   1 253.851 10.1953   3
  -3   7   1 253.855 9.85502   5
  -2  -7   1 4.08661 1.32395  12
  -2  -7   1 2.00464 0.61744   1
  -2  -7   1 2.39162 0.60566   1
   2  -7  -1 1.96987 1.48957   8
   2  -7  -1 1.93115 1.29463   1
   2  -7  -1 3.51000 1.56849   1
   2  -7  -1 3.63000 1.51855  14
  -2   7   1 5.77735 2.06786   5
  -1  -7   1 100.869 2.75826   1
   1  -7  -1 100.246 5.35706  14
  -1  -7   1 95.5885 2.75231   1
   1  -7  -1 101.864 4.33315   1
   1  -7  -1 103.351 4.28251  13
   1  -7  -1 102.296 5.15254   8
  -1  -7   1 98.0221 4.95383  14
  -1  -7   1 104.666 5.16488  12
   1  -7  -1 100.404 4.35123   7
   1  -7  -1 105.188 4.39152   1
   1  -7  -1 105.263 3.63516   4
   0  -7  -1 -0.9443 0.73960   4
   0  -7  -1 -0.2199 1.28902  14
   0  -7   1 -0.8137 0.87574  12
   0  -7   1 -1.1661 0.87952  13
   0  -7  -1 0.23682 1.33205   8
   0  -7   1 0.56576 0.60025   1
   0  -7  -1 0.35067 0.62310   1
   0  -7   1 -0.9166 0.51133   1
   0  -7   1 0.52002 1.03421  14
   0  -7  -1 -0.3175 0.55091   1
   0  -7   1 -0.3480 0.98496   8
   1  -7   1 511.990 13.6036   1
   1  -7   1 490.261 12.5883  13
   1  -7   1 492.314 14.3533  14
  -1  -7  -1 511.920 15.2693  14
  -1  -7  -1 499.468 11.6815   1
   1  -7   1 500.628 13.5467   1
   1  -7   1 487.440 13.8446   8
   1  -7   1 493.003 15.2326   6
  -2  -7  -1 1.39184 1.22398   7
   2  -7   1 4.56372 1.53402   1
   2  -7   1 3.76786 1.67645  14
  -2  -7  -1 5.01753 0.78565   1
   2  -7   1 6.28828 1.77565   1
   2  -7   1 3.18260 1.43457   8
  -2  -7  -1 4.53033 0.80606   1
   2  -7   1 4.26918 0.76677  13
  -2   7  -1 5.02779 2.08804   3
  -2   7  -1 4.81558 1.72014   5
   3  -7   1 85.7073 3.00697  13
  -3  -7  -1 97.9856 6.27308   7
   3  -7   1 91.0658 5.47310   1
  -3  -7  -1 90.1335 3.90866   1
   3  -7   1 93.1908 5.34591  14
   3  -7   1 92.2206 4.93414   8
  -3  -7  -1 83.2091 3.68302   1
  -3  -7  -1 89.9254 4.92176   9
  -3   7  -1 92.4994 5.95866   3
  -3   7  -1 87.7698 5.48562   5
   4  -7   1 6.62718 1.28598  13
  -4  -7  -1 2.92052 1.27704   1
  -4  -7  -1 4.81481 1.71566   9
  -4  -7  -1 2.18638 2.67408   7
   4  -7   1 2.64417 1.76881   8
  -4  -7  -1 4.70774 1.64804   1
   4  -7   1 3.81433 2.29063  14
  -4  -7  -1 4.93738 1.21147   5
  -4   7  -1 7.18009 2.46600   5
  -4   7  -1 3.63973 2.41227   3
   5  -7   1 48.9693 3.13920  13
   5  -7   1 50.0239 5.28297   8
  -5  -7  -1 44.9248 5.75141   7
  -5  -7  -1 44.5215 2.70922  12
  -5  -7  -1 51.4165 2.79972  12
   5  -7   1 52.4450 5.84438  14
  -5  -7  -1 57.9158 4.52836   1
  -5  -7  -1 45.7989 4.89952   9
  -5   7  -1 52.3701 5.54210   3
   6  -7   1 4.77630 1.87191  13
  -6  -7  -1 0.63622 2.19369   1
  -6  -7  -1 5.78532 3.63741   7
   6  -7   1 -1.1763 2.46370  14
  -6  -7  -1 1.62059 2.41546   9
  -6   7  -1 7.17945 3.17634   3
   6   7   1 3.47133 2.74052  13
  -7  -7  -1 12.9394 3.63984   9
  -7  -7  -1 4.22202 3.97155   7
  -7  -7  -1 7.37186 3.13258   1
  -7   7  -1 16.4495 3.99282   3
   7   7   1 12.0863 3.95869  13
  -8  -7  -1 12.2837 4.62908   7
  -8  -7  -1 12.9659 3.85129   9
  -8  -7  -1 17.2955 4.15305   1
  -8   7  -1 6.41248 3.87849   3
   8   7   1 18.7324 4.76371  13
  -9  -7  -1 19.4352 5.16842   1
   9  -7   1 21.1628 5.62261   2
  -9  -7  -1 25.9128 5.63368   9
   9   7   1 22.8958 6.10807  13
  -9   7  -1 23.4987 5.56569   3
  -9  -8   1 23.5915 5.27659   1
  -9  -8   1 16.9137 4.40478   9
  -9   8   1 23.1484 5.53605   3
   9   8  -1 19.7113 5.48893  13
  -8  -8   1 17.3997 4.08770   9
  -8  -8   1 11.8512 3.87444   1
  -8   8   1 14.0408 4.83312   3
   8   8  -1 1.58396 4.58168  13
  -7  -8   1 7.32685 3.74610   7
  -7  -8   1 1.92835 3.01588   9
   7  -8  -1 8.48286 3.31544  14
  -7  -8   1 1.71407 2.39438   1
   7   8  -1 6.22611 3.22867  13
  -7   8   1 5.41793 3.11122   3
   6  -8  -1 76.9549 6.67776   8
   6  -8  -1 66.7222 4.46399  13
  -6  -8   1 73.8771 7.25139   9
   6  -8  -1 70.7432 7.40386  14
  -6  -8   1 70.1090 5.54884   1
  -6  -8   1 53.3457 7.42675   7
  -6   8   1 69.3304 5.60336   5
  -6   8   1 59.2320 7.05585   3
  -5  -8   1 4.39413 1.93216   1
   5  -8  -1 4.78267 2.69638   8
  -5  -8   1 4.27586 1.16988  12
  -5  -8   1 4.65121 2.55609   9
   5  -8  -1 5.94809 3.04120  14
   5  -8  -1 6.40452 1.88062  13
  -5  -8   1 10.9647 3.92413   7
  -5   8   1 4.59420 2.53463   5
  -5   8   1 3.48212 2.33152   3
   4  -8  -1 1.99354 2.22069   8
  -4  -8   1 1.25648 1.29081   1
  -4  -8   1 -0.4989 2.44103   7
   4  -8  -1 0.68662 2.16096   1
  -4  -8   1 0.02244 1.07646   1
  -4  -8   1 -0.0733 1.08329  12
   4  -8  -1 1.14763 1.18453  13
  -4  -8   1 1.48980 1.42052   9
   4  -8  -1 1.81375 1.88227  14
  -4   8   1 2.15994 2.08870   3
  -4   8   1 2.83673 2.20233   5
  -3  -8   1 40.8982 2.45949   1
   3  -8  -1 35.9128 4.24870  14
   3  -8  -1 39.5252 4.24113   1
  -3  -8   1 39.8052 2.32629   1
  -3  -8   1 40.6165 3.17709  12
  -3  -8   1 33.0251 3.77758   9
   3  -8  -1 47.5245 4.10340   8
  -3   8   1 40.0293 4.54122   5
  -2  -8   1 11.0432 0.91435   1
  -2  -8   1 10.8853 2.08638  12
   2  -8  -1 11.0652 2.19609   1
   2  -8  -1 10.1744 2.30940  14
   2  -8  -1 9.63482 1.97048   1
   2  -8  -1 10.9213 2.49253   8
  -2  -8   1 11.2424 0.87129   1
  -2   8   1 9.46557 2.29809   5
  -1  -8   1 436.362 13.5186  14
   1  -8  -1 431.690 11.4179   4
  -1  -8   1 435.724 10.2452   1
   1  -8  -1 438.081 12.3179   1
   1  -8  -1 437.812 12.2826   1
  -1  -8   1 433.688 13.7029  12
   1  -8  -1 441.830 14.0021  14
   1  -8  -1 430.315 13.6955   8
  -1  -8   1 422.842 10.2254   1
   0  -8   1 78.3894 4.50064  14
   0  -8  -1 79.0975 4.95872   8
   0  -8   1 80.7514 4.48205   8
   0  -8  -1 85.6456 3.32845   1
   0  -8   1 76.4690 5.07115  12
   0  -8   1 87.2481 3.33541   1
   0  -8  -1 84.8304 5.08985  14
   0  -8  -1 82.2120 3.24937   1
   0  -8   1 95.3706 3.41000   1
  -1  -8  -1 42.8553 1.60943   1
  -1  -8  -1 41.1815 1.57233   1
   1  -8   1 46.5025 2.93113   1
   1  -8   1 43.1088 3.78335  12
   1  -8   1 42.6730 2.87704   1
   1  -8   1 44.5617 3.45472  14
  -1  -8  -1 42.4149 3.58878  14
   1  -8   1 44.6419 3.13639   8
   1  -8   1 40.0947 2.37640  13
   1  -8   1 41.2011 3.70772   6
   2  -8   1 48.2903 3.63451   1
   2  -8   1 50.8396 3.47934   8
  -2  -8  -1 51.0620 2.02174   1
   2  -8   1 47.4416 2.13502  13
   2  -8   1 48.3733 3.58342   1
   2  -8   1 53.8911 4.09404  14
  -2  -8  -1 49.1693 1.91687   1
  -2   8  -1 41.2288 4.57733   5
  -3  -8  -1 106.543 4.18005   1
  -3  -8  -1 97.5680 5.47224   9
   3  -8   1 105.640 6.16411  14
  -3  -8  -1 106.873 6.81659   7
   3  -8   1 108.470 3.29926  13
   3  -8   1 100.342 5.40399   8
  -3  -8  -1 108.886 4.09942   1
   3  -8   1 113.140 6.17084   1
  -3   8  -1 109.180 6.54181   3
  -3   8  -1 103.077 6.32420   5
  -4  -8  -1 37.2111 2.81516   1
  -4  -8  -1 42.2303 3.25913   1
  -4  -8  -1 37.1639 4.01674   9
   4  -8   1 38.0830 4.53687   1
  -4  -8  -1 33.8738 5.09926   7
   4  -8   1 40.3503 4.40227   8
   4  -8   1 36.4419 2.04536  13
   4  -8   1 39.2158 4.72693  14
  -4   8  -1 36.2672 4.46632   5
  -4   8  -1 32.7863 4.72885   3
  -5  -8  -1 36.6952 3.94182   1
   5  -8   1 34.4241 4.41104   8
   5  -8   1 32.8076 2.42313  13
   5  -8   1 27.1053 4.09474  14
  -5  -8  -1 35.4279 4.48868   9
  -5  -8  -1 34.3808 2.63467  12
  -5  -8  -1 33.2312 5.12448   7
  -5   8  -1 35.4612 4.86187   3
   6  -8   1 45.8564 6.28869  14
  -6  -8  -1 51.0426 5.24944   1
  -6  -8  -1 49.7362 7.23098   7
  -6  -8  -1 46.5332 5.39841   9
  -6   8  -1 52.8189 6.43497   3
   6   8   1 49.0908 6.90291  13
  -7  -8  -1 21.2624 4.28355   9
  -7  -8  -1 15.0254 5.25447   7
  -7  -8  -1 12.6892 3.54125   1
  -7   8  -1 12.5171 4.28479   3
   7   8   1 17.5156 4.60173  13
  -8  -8  -1 15.4770 4.10680   1
  -8  -8  -1 16.0683 5.63272   7
  -8  -8  -1 17.9289 4.42642   9
   8   8   1 17.9558 4.99554  13
  -8   8  -1 20.9225 5.23743   3
  -9  -8  -1 9.10567 4.16907   9
  -9  -8  -1 8.96965 5.76713   7
  -9  -8  -1 18.6230 4.99274   1
   9   8   1 12.2955 5.42673  13
  -9   8  -1 10.1883 4.69163   3
  -9  -9   1 31.6789 5.85341   9
  -9  -9   1 37.5847 6.25350   1
   9   9  -1 31.0320 6.94138  13
  -9   9   1 39.6035 7.42618   3
  -8  -9   1 2.90579 3.03985   9
  -8  -9   1 7.05662 3.88746   7
  -8  -9   1 1.13504 2.75718   1
   8   9  -1 4.30899 4.57250  13
  -8   9   1 -1.2249 3.52892   3
  -7  -9   1 12.5878 3.46942   1
   7  -9  -1 13.5834 4.18164  14
  -7  -9   1 7.14217 4.65019   7
  -7  -9   1 9.47588 3.17251   9
  -7   9   1 4.97440 3.00862   3
  -6  -9   1 6.71266 2.57970   1
  -6  -9   1 1.14471 2.77903   9
   6  -9  -1 7.32014 3.24753   8
   6  -9  -1 2.64579 2.49318  14
  -6  -9   1 11.4550 3.94042   7
  -6   9   1 6.54149 2.75294   5
  -6   9   1 5.71126 3.65318   3
   5  -9  -1 4.94919 2.41875  14
  -5  -9   1 3.84736 2.04071   9
  -5  -9   1 5.87579 2.82814   7
   5  -9  -1 2.65673 2.56085   8
   5  -9  -1 2.57945 1.51712  13
  -5  -9   1 5.31627 1.41498  12
  -5  -9   1 2.86935 1.79757   1
  -5   9   1 0.58683 2.07817   3
  -5   9   1 5.53218 2.35996   5
  -4  -9   1 1.20507 1.28701   1
  -4  -9   1 4.76858 2.36062   9
   4  -9  -1 -0.9780 1.89485   8
  -4  -9   1 5.08310 1.60018  12
  -4  -9   1 2.94607 2.21501   7
   4  -9  -1 1.37923 2.19458   1
   4  -9  -1 3.52243 2.41747  14
   4  -9  -1 1.06278 1.22164  13
  -4   9   1 1.14297 2.26758   5
  -4   9   1 -0.0653 1.81143   3
  -3  -9   1 129.868 4.49270   1
   3  -9  -1 129.952 7.48218  14
   3  -9  -1 132.738 6.98578   1
  -3  -9   1 128.266 6.97775   9
  -3  -9   1 127.701 6.02471  12
  -3  -9   1 129.030 4.40379   1
   3  -9  -1 132.676 6.95101   8
  -3   9   1 125.890 7.37234   5
   2  -9  -1 168.702 7.14565   1
   2  -9  -1 179.791 7.40876   1
   2  -9  -1 173.409 8.27577  14
   2  -9  -1 165.555 7.75775   8
  -2  -9   1 176.013 4.44400   1
  -2  -9   1 171.480 4.41194   1
  -2  -9   1 162.985 7.38060  12
  -2   9   1 171.304 8.21579   5
   1  -9  -1 406.020 11.9231   1
   1  -9  -1 417.466 11.2808   4
   1  -9  -1 427.287 14.0385  14
  -1  -9   1 408.553 13.7218  12
   1  -9  -1 410.463 13.6137   8
  -1  -9   1 408.228 9.87059   1
  -1  -9   1 402.692 9.85676   1
   1  -9  -1 421.451 14.4996  12
  -1  -9   1 425.342 13.5089  14
   1  -9  -1 404.973 11.9836   1
   0  -9  -1 13.1856 1.53938   1
   0  -9  -1 13.6349 2.74890   8
   0  -9   1 10.0541 2.33010   8
   0  -9  -1 15.7591 2.67326  14
   0  -9   1 14.1998 2.42642  14
   0  -9  -1 14.0648 1.50210   1
   0  -9   1 11.4883 2.46896  12
   0  -9   1 12.3340 1.44398   1
   0  -9   1 12.7037 1.48749   1
   1  -9   1 -1.4414 0.85814  13
   1  -9   1 -2.5140 0.90705   1
   1  -9   1 1.11505 1.46104  14
   1  -9   1 -0.4090 1.37568   8
  -1  -9  -1 -0.0973 0.38115   1
  -1  -9  -1 0.32123 0.43202   1
   1  -9   1 0.34301 0.99653   1
  -1  -9  -1 2.22361 1.90864  14
   1  -9   1 0.42241 1.37602   6
   1  -9   1 -1.6349 1.09463  12
   2  -9   1 65.2782 2.70815  13
  -2  -9  -1 63.9794 2.16808   1
   2  -9   1 71.3067 4.88452  14
   2  -9   1 63.0980 4.22175   1
   2  -9   1 61.2636 4.17574   8
   2  -9   1 56.1202 4.13905   1
  -2  -9  -1 68.6324 2.15746   1
  -2   9  -1 64.6700 4.94438   5
   3  -9   1 0.85290 1.36927  14
  -3  -9  -1 0.64625 1.13244   9
   3  -9   1 -1.2946 1.61829   1
   3  -9   1 3.74619 1.71294   8
  -3  -9  -1 -1.2539 2.15213   7
   3  -9   1 0.67092 0.46258  13
  -3  -9  -1 0.34051 0.82170   1
  -3  -9  -1 -0.4214 0.68154   1
   3  -9   1 -0.1858 0.48059  13
  -3   9  -1 -2.6331 1.87687   3
  -3   9  -1 -1.0681 1.47917   5
   4  -9   1 6.36214 2.26146   8
   4  -9   1 1.54732 2.34548  14
  -4  -9  -1 -1.2491 1.74324   7
  -4  -9  -1 2.50526 1.40612   1
   4  -9   1 3.11080 2.49152   1
   4  -9   1 3.21603 0.67359  13
  -4  -9  -1 6.29611 2.20363   9
  -4   9  -1 3.61304 2.61302   5
  -4   9  -1 5.72176 3.06921   3
   5  -9   1 4.38458 2.35100   8
  -5  -9  -1 3.58020 1.90952   1
  -5  -9  -1 2.07970 1.47691  12
   5  -9   1 1.39938 2.42622  14
  -5  -9  -1 5.16510 2.36038   9
  -5  -9  -1 -0.4292 3.06409   7
  -5   9  -1 4.87482 2.61053   3
   6  -9   1 101.671 7.61468  14
  -6  -9  -1 87.0894 8.10903   7
  -6  -9  -1 104.699 6.45162   1
  -6  -9  -1 102.782 7.02319   9
  -6   9  -1 109.663 8.44158   3
  -7  -9  -1 0.37965 2.63650   7
  -7  -9  -1 6.11279 3.03889   9
  -7  -9  -1 1.06572 2.21157   1
   7   9   1 5.48703 3.27794  13
  -7   9  -1 2.59267 3.61638   3
  -8  -9  -1 4.23551 3.82478   7
  -8  -9  -1 5.33764 3.19802   9
  -8  -9  -1 0.16516 2.84859   1
   8   9   1 2.44795 2.99461  13
  -8   9  -1 6.95192 3.51335   3
  -9  -9  -1 -2.1675 2.78632   1
   9   9   1 0.40793 2.90508  13
  -9   9  -1 -3.9405 3.42968   3
  -8 -10   1 18.6043 5.04724   9
  -8 -10   1 10.2441 5.70722   7
  -8 -10   1 28.3503 4.93977   1
  -8  10   1 14.8805 4.77469   3
  -7 -10   1 -1.2194 2.20518   1
  -7 -10   1 7.62051 3.30341   9
  -7 -10   1 2.39473 3.47443   7
  -7  10   1 6.99368 4.41754   3
   6 -10  -1 40.6036 5.73293   8
  -6 -10   1 46.9182 7.32356   7
   6 -10  -1 51.9778 6.50364  14
  -6 -10   1 40.8155 5.77375   9
  -6 -10   1 41.5555 4.62377   1
  -6  10   1 28.1991 4.78156   5
  -6  10   1 39.1042 6.27010   3
  -5 -10   1 20.5399 3.92121   9
   5 -10  -1 19.1976 4.05733   8
   5 -10  -1 16.7512 4.02943   1
  -5 -10   1 21.8720 3.04426   1
   5 -10  -1 30.0108 4.96326  14
  -5 -10   1 22.4445 4.66495   7
  -5  10   1 28.9285 4.83523   3
  -5  10   1 26.1116 4.61854   5
   4 -10  -1 85.1588 4.07731  13
  -4 -10   1 95.4810 5.14570  12
   4 -10  -1 100.091 6.62493   8
   4 -10  -1 79.7633 6.19252  14
  -4 -10   1 84.9876 6.17557   9
  -4 -10   1 91.8655 4.26776   1
  -4 -10   1 87.0341 7.42201   7
   4 -10  -1 93.7536 6.35990   1
  -4  10   1 78.8204 6.50340   3
  -4  10   1 81.0708 6.52033   5
  -3 -10   1 2.55889 1.51404  12
   3 -10  -1 0.08420 1.73462   1
  -3 -10   1 0.08877 0.71105   1
  -3 -10   1 -1.5960 1.73028   9
  -3 -10   1 0.71522 0.66849   1
   3 -10  -1 0.56199 2.12519  14
   3 -10  -1 -1.6473 1.59665   8
  -3  10   1 2.48284 2.41807   5
  -2 -10   1 17.8994 3.28099  14
   2 -10  -1 27.9898 3.29254   1
   2 -10  -1 22.1743 3.41732  14
   2 -10  -1 23.2632 2.99509   1
   2 -10  -1 21.8892 3.43434   8
  -2 -10   1 29.0345 3.60334  12
  -2  10   1 24.5842 3.72759   5
  -1 -10   1 240.033 6.22765   1
   1 -10  -1 255.226 8.42560   1
  -1 -10   1 244.977 9.85418  14
   1 -10  -1 243.659 8.28523   1
  -1 -10   1 251.779 10.1210  12
   1 -10  -1 248.973 10.7021  12
  -1 -10   1 236.215 6.21889   1
   1 -10  -1 239.415 9.88710   8
   1 -10  -1 233.739 9.90554  14
   0 -10  -1 8.81557 1.35721   1
   0 -10   1 7.66892 1.30171   1
   0 -10  -1 9.00300 2.33373  14
   0 -10  -1 11.2212 2.47761   8
   0 -10   1 10.4747 2.41482  14
   0 -10   1 7.31099 2.55309  12
   0 -10   1 8.86214 1.39436   1
   0 -10   1 4.52547 2.05345   8
   0 -10  -1 8.88674 1.45005   1
  -1 -10  -1 46.2562 1.85933   1
   1 -10   1 46.8409 3.28497   1
  -1 -10  -1 44.1209 4.79744  14
   1 -10   1 46.0114 5.10918   6
   1 -10   1 44.5963 5.08680  12
   1 -10   1 45.2434 3.69309   8
   1 -10   1 52.3060 4.29803  14
   1 -10   1 53.9121 3.37980   1
  -1 -10  -1 51.9817 1.94216   1
  -1 -10  -1 43.5941 4.81807   8
   2 -10   1 18.5978 3.23027  14
   2 -10   1 18.7729 2.72191   1
  -2 -10  -1 18.0835 0.78729   1
  -2 -10  -1 18.0941 3.19426  14
  -2 -10  -1 19.1158 0.82101   1
   2 -10   1 19.3910 2.93606   8
   2 -10   1 20.0182 1.65393  13
   2 -10   1 21.7254 2.88694   1
  -2  10  -1 13.9600 3.42999   5
   3 -10   1 36.8357 1.43381  13
  -3 -10  -1 38.3286 2.04354   1
  -3 -10  -1 40.0850 2.18858   1
  -3 -10  -1 41.6742 4.41010   9
   3 -10   1 40.4929 4.49783   1
   3 -10   1 40.7571 3.67332   8
  -3 -10  -1 44.8151 5.42052   7
   3 -10   1 33.7656 4.32398  14
  -3  10  -1 41.4052 5.24951   5
  -3  10  -1 31.5492 4.82627   3
  -4 -10  -1 11.8405 2.46446  12
  -4 -10  -1 7.41566 2.42527   9
  -4 -10  -1 16.1888 4.15112   7
   4 -10   1 14.8028 3.07243   8
   4 -10   1 12.4794 3.22185   1
  -4 -10  -1 13.1633 1.96470   1
   4 -10   1 17.9330 3.75902  14
  -4  10  -1 15.8661 3.38554   5
  -4  10  -1 17.0458 3.67871   3
   5 -10   1 4.25574 2.97157   1
  -5 -10  -1 1.81737 2.47270   7
   5 -10   1 8.53172 2.70995   8
   5 -10   1 2.58189 2.75468  14
  -5 -10  -1 4.71688 1.89618   1
  -5 -10  -1 5.43747 2.59629   9
  -5 -10  -1 5.18981 1.72580  12
  -5  10  -1 5.24711 2.67760   3
  -6 -10  -1 1.56206 3.59223   7
  -6 -10  -1 7.09104 3.01874   9
  -6 -10  -1 5.44776 2.30691   1
   6 -10   1 4.71481 2.61571  14
  -6  10  -1 4.41698 2.92514   3
  -7 -10  -1 1.38809 2.56530   1
  -7 -10  -1 0.75028 2.65714   9
  -7 -10  -1 6.34643 4.27162   7
  -7  10  -1 -0.1610 2.55219   3
  -8 -10  -1 3.07877 3.00048   9
  -8 -10  -1 4.73983 4.79340   7
  -8 -10  -1 2.16735 2.88297   1
  -8  10  -1 -2.4689 3.77731   3
   8  10   1 0.80990 2.99023  13
  -8 -11   1 4.66623 2.72833   1
  -8 -11   1 -4.0098 3.34389   9
  -8 -11   1 -5.2547 2.23658   7
  -8  11   1 0.68116 3.09507   3
  -7 -11   1 29.4607 5.55756   9
  -7 -11   1 28.5296 6.80234   7
   7 -11  -1 41.2018 6.42257   8
  -7 -11   1 36.8856 4.80864   1
  -7  11   1 44.5324 7.27743   3
   6 -11  -1 6.81699 3.85108  14
  -6 -11   1 4.48710 2.10699   1
   6 -11  -1 1.72668 2.63439   8
  -6 -11   1 3.84048 3.14976   9
  -6 -11   1 6.14906 4.21001   7
  -6  11   1 3.80241 3.84247   3
  -6  11   1 2.77413 2.82582   5
   5 -11  -1 330.264 13.7672   8
  -5 -11   1 344.865 16.1103   7
  -5 -11   1 315.069 10.5210   1
   5 -11  -1 324.224 14.0587   1
   5 -11  -1 324.828 14.5693  14
  -5 -11   1 290.978 13.1853   9
  -5  11   1 296.332 14.3936   3
  -5  11   1 327.842 14.1827   5
  -4 -11   1 3.60083 3.10498   7
  -4 -11   1 -0.5443 1.51211  12
  -4 -11   1 1.79652 2.24866   9
   4 -11  -1 1.75980 2.57482   8
  -4 -11   1 1.34310 1.04580   1
   4 -11  -1 0.66166 2.25784   1
   4 -11  -1 1.91282 1.94084  14
  -4  11   1 0.54472 1.93877   5
  -3 -11   1 1.64173 0.57892   1
  -3 -11   1 0.77911 1.78986  12
   3 -11  -1 -0.6355 1.79103   1
   3 -11  -1 2.90034 2.06440   8
  -3 -11   1 4.28146 2.31830   9
   3 -11  -1 1.93804 1.84926  14
  -3 -11   1 2.08532 0.55399   1
  -3  11   1 0.39254 2.20262   5
  -2 -11   1 9.53563 2.91714  14
   2 -11  -1 15.6201 3.22559  14
   2 -11  -1 23.4520 3.70271   8
   2 -11  -1 22.6337 3.13062   1
  -2 -11   1 16.8762 3.09632  12
  -2  11   1 12.1544 3.41140   5
  -1 -11   1 153.198 7.70752  14
   1 -11  -1 158.908 7.87611   8
  -1 -11   1 141.960 4.09037   1
   1 -11  -1 146.700 8.27087  12
  -1 -11   1 137.683 7.54416  12
   1 -11  -1 145.899 6.03293   1
   1 -11  -1 141.497 7.88611  14
   1 -11  -1 144.125 6.14385   1
  -1 -11   1 138.954 4.04469   1
   0 -11  -1 296.821 8.77713   1
   0 -11   1 296.205 8.80114   1
   0 -11  -1 317.168 12.5709  12
   0 -11   1 289.335 12.0543   6
   0 -11  -1 303.611 8.89221   1
   0 -11   1 292.025 11.3835  14
   0 -11   1 302.733 11.3383   8
   0 -11  -1 308.453 12.1666  14
   0 -11   1 302.269 8.86560   1
   0 -11  -1 305.864 12.1070   8
   0 -11   1 301.115 12.2313  12
   1 -11   1 224.738 10.3238  12
   1 -11   1 212.079 8.83482   8
   1 -11   1 203.515 9.96441   6
   1 -11   1 206.832 7.71347   1
  -1 -11  -1 213.685 5.73529   1
  -1 -11  -1 213.202 9.96002   8
  -1 -11  -1 211.028 5.68379   1
  -1 -11  -1 204.702 9.84402  12
   1 -11   1 219.227 9.32901  14
  -1 -11  -1 210.498 9.92951  14
   1 -11   1 225.932 7.88039   1
  -2 -11  -1 0.99944 1.81540  12
  -2 -11  -1 -1.6808 2.11841  14
   2 -11   1 -0.1164 1.62810   8
   2 -11   1 0.35279 1.51417   1
   2 -11   1 -1.3375 1.77766  14
  -2  11  -1 0.62152 1.89438   5
  -3 -11  -1 89.7977 3.09424   1
  -3 -11  -1 101.052 6.12964  12
  -3 -11  -1 88.6578 6.92195   7
  -3 -11  -1 94.1981 3.17568   1
   3 -11   1 100.055 5.83710   8
   3 -11   1 90.6061 6.40554  14
  -3 -11  -1 99.6230 6.14024   9
   3 -11   1 90.3589 6.01318   1
  -3  11  -1 98.1095 6.78981   5
   4 -11   1 4.13091 2.45650  14
   4 -11   1 0.16471 2.04695   8
  -4 -11  -1 -0.7289 1.79506   9
   4 -11   1 -5.4035 1.56115   1
  -4 -11  -1 -0.1947 1.34289  12
  -4 -11  -1 1.28249 2.90617   7
  -4 -11  -1 -0.1918 1.00515   1
  -4  11  -1 -0.5082 1.84631   3
  -5 -11  -1 269.826 11.4888   9
  -5 -11  -1 273.207 13.8530   7
   5 -11   1 270.901 12.7500  14
   5 -11   1 263.759 11.3900   8
   5 -11   1 246.822 12.3022   1
  -5 -11  -1 250.024 9.10079   1
  -5  11  -1 231.374 12.8137   3
   6 -11   1 39.7225 6.12771  14
  -6 -11  -1 38.2896 5.36025   9
  -6 -11  -1 41.0830 6.77160   7
  -6 -11  -1 47.6469 4.69994   1
   6 -11   1 43.0331 5.62368   8
  -6  11  -1 43.5028 6.44755   3
  -7 -11  -1 8.46900 3.04640   1
  -7 -11  -1 14.0514 5.15849   7
  -7 -11  -1 16.3795 4.10271   9
  -7  11  -1 14.7288 5.05839   3
  -8 -11  -1 7.13045 4.33484   7
  -8 -11  -1 1.25693 2.94257   1
  -8  11  -1 -5.3811 2.06825   3
  -8 -12   1 24.1627 6.54557   7
  -8 -12   1 17.4703 5.20327   9
  -8 -12   1 22.5934 4.46801   1
  -8  12   1 12.0616 5.29288   3
  -7 -12   1 0.14606 4.03733   7
   7 -12  -1 3.61710 3.17252   8
  -7 -12   1 -1.0827 2.03918   1
  -7 -12   1 3.65905 3.33533   9
  -7  12   1 3.50390 3.22965   3
  -6 -12   1 34.6068 6.54659   7
   6 -12  -1 27.0459 5.52617  14
   6 -12  -1 27.1795 5.03126   8
   6 -12  -1 27.2190 5.44378   1
  -6 -12   1 28.2208 5.10547   9
  -6 -12   1 33.1494 3.78241   1
  -6  12   1 31.5759 6.48195   3
  -5 -12   1 70.2998 7.20099   9
  -5 -12   1 51.7436 7.73063   7
   5 -12  -1 59.7773 6.68683   8
   5 -12  -1 54.4836 6.71117  14
  -5 -12   1 58.7979 3.79818   1
   5 -12  -1 61.1687 6.82280   1
  -5  12   1 65.4318 7.32531   5
  -5  12   1 64.4286 7.58176   3
  -4 -12   1 0.55871 1.69867   9
  -4 -12   1 -0.5768 2.86353   7
  -4 -12   1 1.06660 1.70676  12
   4 -12  -1 -3.3484 2.02603   1
  -4 -12   1 -0.9281 0.81720   1
   4 -12  -1 1.06050 2.16890   8
   4 -12  -1 1.43204 2.59181  14
  -4  12   1 0.33823 1.97648   5
   3 -12  -1 0.30035 2.19359  14
  -3 -12   1 1.21133 1.68462  14
   3 -12  -1 -0.1749 1.79818   1
  -3 -12   1 -2.3932 1.22392   9
   3 -12  -1 2.79853 2.21372   8
  -3 -12   1 -1.7337 1.43348  12
  -3  12   1 1.51032 2.89265   5
   2 -12  -1 15.3064 3.26369   8
   2 -12  -1 14.1487 2.65895   1
  -2 -12   1 13.7337 2.88971  14
  -2 -12   1 8.82575 2.74904  12
   2 -12  -1 11.4251 3.36002  14
  -2  12   1 9.54104 3.21552   5
  -1 -12   1 407.683 14.2942  14
   1 -12  -1 362.920 14.2475  14
   1 -12  -1 373.818 14.1375   8
  -1 -12   1 375.675 9.46796   1
  -1 -12   1 429.899 14.8717   8
  -1 -12   1 380.549 9.52402   1
  -1 -12   1 384.063 14.6593  12
   1 -12  -1 399.000 12.1943   1
   1 -12  -1 387.148 15.4469  12
   0 -12   1 61.5108 5.32547  12
   0 -12   1 45.8420 5.58396   6
   0 -12  -1 52.4140 5.72569  14
   0 -12   1 56.3269 4.95852   8
   0 -12   1 56.4123 4.99182  14
   0 -12  -1 40.0203 2.72302   1
   0 -12   1 52.6108 3.05575   1
   0 -12  -1 66.6645 5.62722  12
   0 -12   1 45.1433 2.82978   1
   0 -12  -1 55.8104 3.10635   1
   0 -12  -1 62.0789 5.50049   8
   1 -12   1 110.775 6.69160  14
  -1 -12  -1 112.431 7.44327   8
  -1 -12  -1 97.9519 7.08874  12
   1 -12   1 103.717 6.08802   8
   1 -12   1 118.430 7.59856  12
  -1 -12  -1 107.389 3.34350   1
  -1 -12  -1 105.548 7.09677  14
   1 -12   1 104.040 7.52320   6
   1 -12   1 103.018 5.21481   1
   2 -12   1 5.74666 2.11437   8
   2 -12   1 4.24888 2.62168   6
  -2 -12  -1 3.90056 2.43307  12
  -2 -12  -1 3.93081 2.22852  14
   2 -12   1 4.70325 2.09069   1
   2 -12   1 8.90237 2.80179  14
  -2  12  -1 5.94391 2.56452   5
   3 -12   1 273.121 11.9155  14
   3 -12   1 280.630 10.7729   8
   3 -12   1 259.109 11.0904   1
  -3 -12  -1 267.362 11.1429   9
  -3 -12  -1 275.358 12.7536  14
  -3 -12  -1 282.050 12.8053   7
  -3 -12  -1 275.897 11.4213  12
  -3  12  -1 290.208 12.9290   5
   4 -12   1 18.3714 3.78913   1
  -4 -12  -1 20.4095 3.45205  12
   4 -12   1 21.0450 3.73525   8
   4 -12   1 19.9750 3.78590  14
  -4 -12  -1 21.4028 3.78876   9
  -4 -12  -1 18.7794 1.96116   1
  -4 -12  -1 21.9794 4.50683   7
  -4  12  -1 15.9510 4.59391   3
  -5 -12  -1 0.84251 3.17958   7
  -5 -12  -1 -0.2724 1.95730   9
   5 -12   1 2.18805 2.17563   1
   5 -12   1 4.40850 2.60428   8
  -5 -12  -1 2.86093 1.51668   1
   5 -12   1 -0.2834 1.91264  14
  -5  12  -1 2.56982 3.46374   3
  -6 -12  -1 0.37676 1.80596   1
   6 -12   1 0.53888 3.20488  14
  -6 -12  -1 0.41123 3.78858   7
  -6 -12  -1 0.47480 2.47172   9
   6 -12   1 1.08233 2.96495   1
  -6  12  -1 8.24395 4.21299   3
  -7 -12  -1 0.78695 2.93293   9
  -7 -12  -1 -1.2208 2.06728   1
  -7 -12  -1 -0.6582 2.56208   7
  -7  12  -1 -5.9487 2.87039   3
  -8 -12  -1 -0.1467 3.99612   7
  -8 -12  -1 -0.3305 2.41122   1
  -8  12  -1 1.22867 4.19493   3
  -7 -13   1 3.66021 3.59057   9
  -7 -13   1 9.03332 4.78079   7
  -7  13   1 5.94645 3.86445   3
   6 -13  -1 44.2102 6.12509   8
  -6 -13   1 41.2154 7.09388   7
   6 -13  -1 33.6297 6.10297   1
  -6 -13   1 34.1562 5.57752   9
  -6  13   1 37.8300 6.56726   3
  -5 -13   1 8.02632 3.39661   9
  -5 -13   1 3.03763 3.73661   7
   5 -13  -1 3.39397 2.83709   1
   5 -13  -1 0.99477 2.85137  14
   5 -13  -1 7.06370 3.17899   8
  -5  13   1 2.75294 2.75121   3
  -5  13   1 14.0174 4.42694   5
  -4 -13   1 51.0056 5.19452  12
  -4 -13   1 45.7395 6.44458   7
  -4 -13   1 43.0839 5.69165   9
   4 -13  -1 54.1299 6.27747   8
   4 -13  -1 48.4676 6.29042  14
  -4 -13   1 49.8023 5.14483   6
   4 -13  -1 52.6681 6.04281   1
  -4  13   1 42.7200 6.05121   5
  -3 -13   1 66.6316 6.87658  14
  -3 -13   1 65.1721 6.63305   9
   3 -13  -1 60.4530 5.35211   1
   3 -13  -1 59.8023 6.80700  14
   3 -13  -1 58.2730 5.42552   8
  -3 -13   1 62.2588 5.45126  12
  -3  13   1 51.2806 6.68781   5
   2 -13  -1 58.0750 6.05663   8
  -2 -13   1 63.4042 6.39840  14
   2 -13  -1 59.2623 6.34213  14
  -2 -13   1 59.0775 6.11563  12
   2 -13  -1 56.1406 4.54772   1
  -1 -13   1 12.4858 3.07757  14
  -1 -13   1 16.0023 3.76865   6
  -1 -13   1 23.1737 3.98462   8
  -1 -13   1 18.1215 3.89160  12
   1 -13  -1 13.3734 3.93023  12
   1 -13  -1 15.4245 2.50984   1
  -1 -13   1 14.0898 0.98536   1
   1 -13  -1 12.5662 3.45227  14
   1 -13  -1 19.1291 3.74504   8
   0 -13  -1 43.6692 5.71110  12
   0 -13   1 51.8481 5.88284  12
   0 -13   1 44.1214 2.81348   1
   0 -13  -1 36.2876 5.23944  14
   0 -13  -1 38.4674 5.13633   8
   0 -13   1 32.4207 5.23735   6
   0 -13  -1 40.6358 2.80455   1
   0 -13   1 39.0056 4.73080   8
   0 -13   1 43.1174 4.98846  14
   1 -13   1 -0.0979 2.71514  12
  -1 -13  -1 3.41566 0.67117   1
   1 -13   1 0.27201 1.88135  14
  -1 -13  -1 0.07061 1.62389  14
   1 -13   1 1.27569 2.11619   6
  -1 -13  -1 3.89856 2.84767   8
  -1 -13  -1 3.44622 2.14026  12
   1 -13   1 3.86394 2.07686   8
   1 -13   1 5.91909 1.82605   1
  -2 -13  -1 12.9783 3.31386  12
   2 -13   1 10.8711 3.32474   6
   2 -13   1 18.8549 3.23157   1
   2 -13   1 17.2834 3.19555   8
  -2 -13  -1 19.9265 3.73707  14
   2 -13   1 19.3356 3.77575  14
   3 -13   1 10.7660 3.01835   1
   3 -13   1 10.9269 3.43275  14
  -3 -13  -1 13.5352 3.34036   9
  -3 -13  -1 10.4511 3.22878  14
  -3 -13  -1 15.3312 3.37495  12
   3 -13   1 12.9545 2.99745   8
  -3 -13  -1 9.26954 3.56634   7
  -4 -13  -1 2.55976 3.26922   7
   4 -13   1 8.51274 3.33631  14
   4 -13   1 3.60668 2.40361   8
   4 -13   1 6.45925 2.92494   1
  -4 -13  -1 5.91340 2.49277  12
  -4 -13  -1 4.51489 2.39711   9
  -4  13  -1 1.83782 3.15113   3
   5 -13   1 3.36195 2.55745   1
  -5 -13  -1 6.70908 2.99093   9
  -5 -13  -1 9.80459 4.40571   7
  -5 -13  -1 3.87597 1.36852   1
   5 -13   1 6.56080 3.32999  14
  -5  13  -1 0.92034 2.70628   3
  -6 -13  -1 17.6036 5.53832   7
  -6 -13  -1 9.17666 2.21646   1
   6 -13   1 12.2742 4.30072   1
   6 -13   1 15.3930 4.60169  14
  -6 -13  -1 4.85994 3.11776   9
  -6  13  -1 16.4910 4.84820   3
  -7 -13  -1 7.41680 4.62711   7
  -7  13  -1 -2.0964 2.54301   3
  -7 -14   1 52.3948 7.36166   9
   7 -14  -1 58.3914 8.37793   1
  -7 -14   1 55.5909 9.22628   7
  -7  14   1 64.3613 9.49087   3
  -6 -14   1 52.7690 8.02068   7
   6 -14  -1 37.9730 6.46595   1
  -6 -14   1 46.7014 6.46079   9
  -6  14   1 47.4569 7.51413   3
   5 -14  -1 15.6458 4.37168   1
  -5 -14   1 21.3798 4.62674   9
   5 -14  -1 25.0442 5.26814  14
  -5 -14   1 16.2339 4.68572   7
   5 -14  -1 18.8124 4.37826   8
  -5  14   1 22.5503 5.28538   5
  -5  14   1 25.3362 6.08356   3
  -4 -14   1 -2.9459 1.65560   6
   4 -14  -1 -0.4793 2.47328   1
  -4 -14   1 2.86179 3.58477   7
   4 -14  -1 0.65581 2.61423  14
  -4 -14   1 1.88949 2.63024  14
   4 -14  -1 1.68581 2.84174   8
  -4 -14   1 -2.0335 1.61336   9
  -4  14   1 3.37463 2.90722   5
  -3 -14   1 6.69213 3.06356   6
   3 -14  -1 13.1721 3.50524   8
   3 -14  -1 14.5932 3.42782   1
  -3 -14   1 8.25956 3.14844  14
  -3 -14   1 10.9885 3.25996  12
  -3 -14   1 8.33844 3.50330   9
   3 -14  -1 14.5353 3.43791  14
  -3  14   1 2.30770 3.39548   5
  -2 -14   1 18.9122 3.87130  14
   2 -14  -1 21.3487 5.08354   6
  -2 -14   1 15.1699 3.71294  12
  -2 -14   1 19.1579 4.12650   6
   2 -14  -1 23.9512 4.24435   8
   2 -14  -1 18.3564 3.78526  14
   2 -14  -1 17.1187 3.01533   1
   1 -14  -1 0.39382 2.78771  12
  -1 -14   1 -0.4612 2.38395   6
   1 -14  -1 1.27885 1.53066   1
  -1 -14   1 0.83207 0.37641   1
  -1 -14   1 1.15425 2.01110  14
   1 -14  -1 0.63446 2.10770   8
  -1 -14   1 -1.8296 1.86067   8
  -1 -14   1 -2.3722 2.12382  12
   1 -14  -1 1.30504 2.56516  14
   0 -14   1 48.4371 5.31526  14
   0 -14  -1 66.9497 7.35494  12
   0 -14   1 56.9645 6.04595   8
   0 -14  -1 57.6682 6.31529  14
   0 -14  -1 58.0388 3.36014   1
   0 -14   1 49.5525 6.29069   6
   0 -14  -1 61.1501 6.56252   8
   0 -14   1 50.1448 3.15898   1
   0 -14   1 62.1091 7.03860  12
  -1 -14  -1 0.86292 2.58636   8
   1 -14   1 3.97419 2.75599   6
   1 -14   1 4.27477 1.95082  14
  -1 -14  -1 2.63298 2.76952  12
  -1 -14  -1 7.21660 0.75839   1
  -1 -14  -1 6.98400 2.92652  14
   1 -14   1 8.33556 2.64019   8
   1 -14   1 5.84294 1.98340   1
   1 -14   1 7.21621 3.80466  12
  -2 -14  -1 -0.9657 2.02242   7
   2 -14   1 0.31737 2.85153  12
  -2 -14  -1 2.42519 2.55920  12
   2 -14   1 4.13387 2.56520  14
   2 -14   1 2.28653 2.36930   6
  -2 -14  -1 -0.6451 2.51824  14
  -2 -14  -1 -0.6568 2.69684   8
   2 -14   1 0.92008 1.66898   1
   2 -14   1 1.86072 2.16353   8
  -3 -14  -1 11.0926 3.26978   9
  -3 -14  -1 9.06498 3.54991  14
   3 -14   1 14.9410 3.68625  14
  -3 -14  -1 14.8228 3.55737  12
  -3 -14  -1 15.8417 3.82016   7
   3 -14   1 11.4591 2.94999   8
   3 -14   1 17.8664 3.58767   1
  -4 -14  -1 2.45926 3.03847  14
   4 -14   1 2.02671 2.67365   1
  -4 -14  -1 1.91630 2.55544   9
  -4 -14  -1 4.81570 2.32012  12
  -4 -14  -1 4.18277 3.37648   7
   4 -14   1 2.71448 2.71615  14
   5 -14   1 87.6079 8.75824  14
   5 -14   1 84.7747 7.57420   1
  -5 -14  -1 88.3138 9.75888   7
  -5 -14  -1 73.0415 6.41264   9
  -5  14  -1 87.1194 9.72940   3
   6 -14   1 9.41154 3.81609   1
  -6 -14  -1 12.7830 5.47508   7
  -6  14  -1 9.53102 5.07854   3
  -7 -14  -1 -4.2535 3.83959   7
   7 -14   1 7.56774 4.29313   1
  -7  14  -1 -6.4134 3.52009   3
  -6 -15   1 52.8060 8.47090   7
  -6 -15   1 48.9113 6.63441   9
   6 -15  -1 44.4201 6.68504   1
  -6  15   1 34.3891 7.38888   3
  -5 -15   1 2.56877 4.10933   7
  -5 -15   1 3.82708 3.24041  14
  -5 -15   1 0.94727 2.13712   9
   5 -15  -1 -1.4990 2.58494   1
  -4 -15   1 1.81231 2.66766   9
  -4 -15   1 8.46215 3.46985  14
   4 -15  -1 8.76703 3.55840  14
  -4 -15   1 5.47432 2.87301   6
  -4 -15   1 5.13858 4.15901   7
   4 -15  -1 2.23321 2.95076   1
  -4  15   1 5.94017 3.19944   5
  -3 -15   1 6.33695 3.41458   9
   3 -15  -1 7.44243 3.37074  14
  -3 -15   1 15.7818 4.08805   7
  -3 -15   1 12.9033 3.86231  14
   3 -15  -1 6.15128 3.03731   8
  -3 -15   1 10.2627 3.61938   6
  -3 -15   1 15.8043 3.65483  12
   3 -15  -1 9.41496 3.25569   1
  -3  15   1 16.5710 5.09139   5
   2 -15  -1 2.08852 2.53520  12
   2 -15  -1 2.52509 2.79220  14
  -2 -15   1 2.10143 2.15353  14
  -2 -15   1 -1.3230 2.14434  12
   2 -15  -1 0.87488 2.88828   6
  -2 -15   1 -3.0300 2.14491   6
   2 -15  -1 -0.0604 2.52897   8
  -2 -15   1 -0.1085 2.22867   8
   2 -15  -1 -0.3450 1.77206   1
   1 -15  -1 9.74650 3.52884  14
  -1 -15   1 7.39078 3.48896  12
   1 -15  -1 5.72267 2.95239   8
   1 -15  -1 4.44382 3.76182   6
  -1 -15   1 12.5774 3.34295  14
   1 -15  -1 8.39249 2.19912   1
  -1 -15   1 12.5826 3.85496   6
  -1 -15   1 10.0762 3.49932   8
   1 -15  -1 12.8249 4.08923  12
   0 -15  -1 75.0903 6.67143  14
   0 -15   1 63.9506 7.53964   6
   0 -15   1 75.7981 7.94979  12
   0 -15  -1 55.6454 6.63236   8
   0 -15  -1 65.0568 3.61419   1
   0 -15   1 79.2244 6.31692  14
   0 -15  -1 74.9693 6.87289  12
   0 -15   1 66.7772 5.97155   8
   0 -15   1 65.8582 3.60491   1
   1 -15   1 21.0452 2.95998   1
  -1 -15  -1 20.4710 4.35019  14
  -1 -15  -1 25.7919 4.91608   8
   1 -15   1 29.4478 4.43245   8
   1 -15   1 23.0198 5.17888   6
   1 -15   1 24.8231 4.30836  14
  -1 -15  -1 17.8942 4.71264  12
   1 -15   1 20.5526 4.51310  12
  -2 -15  -1 16.3557 4.09071  14
   2 -15   1 12.4727 3.35856  14
   2 -15   1 10.0149 4.43668   6
  -2 -15  -1 8.65713 2.97046  12
   2 -15   1 12.9637 2.87860   1
  -2 -15  -1 9.52219 3.78270   8
  -2 -15  -1 8.99972 3.05115   7
   2 -15   1 9.36521 2.74062   8
   2 -15   1 10.1860 3.40465  12
  -3 -15  -1 6.55138 3.46260  14
  -3 -15  -1 7.17655 3.37141   7
  -3 -15  -1 12.4580 3.41943  12
   3 -15   1 6.73573 3.09446   1
   3 -15   1 11.1956 3.51024  14
  -3 -15  -1 6.04824 2.92055   9
  -4 -15  -1 -3.8321 3.03039   7
   4 -15   1 3.42674 3.05658  14
  -4 -15  -1 0.61831 2.92322  14
   4 -15   1 -0.3730 2.62081   1
  -4 -15  -1 1.16824 2.31714   9
  -5 -15  -1 19.3727 4.82685   7
   5 -15   1 13.9405 4.29381  14
   5 -15   1 24.4924 5.19662   1
  -5 -15  -1 22.8661 4.58796   9
  -5  15  -1 23.3056 5.34864   3
  -6 -15  -1 8.87496 4.35503   7
   6 -15   1 5.93868 3.80637   1
  -6  15  -1 11.4146 5.30366   3
   6 -16  -1 6.52727 3.84440   1
  -6 -16   1 11.1212 4.54839   7
  -6  16   1 5.67541 3.86106   3
  -5 -16   1 32.4715 7.09002   7
   5 -16  -1 35.7848 6.03315   1
  -5 -16   1 29.9456 5.64070   9
   4 -16  -1 -2.0674 2.01257  14
  -4 -16   1 -1.1804 2.31070   9
  -4 -16   1 0.63344 2.62851  14
   4 -16  -1 -5.4820 2.34758   1
  -4 -16   1 1.51618 3.40476   7
  -4  16   1 3.55556 2.67888   5
   3 -16  -1 1.58957 2.47261   1
  -3 -16   1 1.85704 2.43299  12
  -3 -16   1 -1.5450 2.81094   7
  -3 -16   1 1.67137 3.01110  14
  -3 -16   1 6.20508 3.19201   6
  -3 -16   1 0.38349 2.59065   9
   3 -16  -1 -0.0578 2.89877  14
  -3  16   1 6.71202 3.41062   5
  -2 -16   1 5.20490 2.55446   6
   2 -16  -1 7.60271 3.19828   6
  -2 -16   1 5.79775 2.70554  14
  -2 -16   1 6.74283 3.29937   8
   2 -16  -1 6.25102 2.99990   8
   2 -16  -1 6.13413 3.11224  14
   2 -16  -1 0.62324 2.02003   1
  -2 -16   1 -0.1296 2.57086  12
  -1 -16   1 60.1577 6.80772   8
   1 -16  -1 44.1820 6.84728   6
   1 -16  -1 54.0689 4.22167   1
   1 -16  -1 57.1978 7.18711  12
   1 -16  -1 64.8156 7.15170  14
   1 -16  -1 55.7565 6.77274   8
  -1 -16   1 54.8308 6.64081  14
  -1 -16   1 49.2017 6.70160  12
  -1 -16   1 57.8493 7.16310   6
   0 -16   1 -0.9653 1.91413   8
   0 -16  -1 -0.0879 1.19673   1
   0 -16   1 0.46472 2.89630  12
   0 -16   1 -1.6034 1.99376   6
   0 -16  -1 -1.7109 2.28402   6
   0 -16  -1 -0.1658 2.26364   8
   0 -16   1 2.54763 2.58401  14
   0 -16  -1 -1.7780 1.74057  12
   0 -16  -1 -2.1921 2.08191  14
   0 -16   1 -0.3573 1.12807   1
  -1 -16  -1 1.53748 2.45917  14
   1 -16   1 -2.1146 3.30133   6
   1 -16   1 0.27004 2.43348  14
  -1 -16  -1 -0.2354 2.60527   8
   1 -16   1 2.50692 2.49205  12
   1 -16   1 -0.0904 1.50416   1
  -1 -16  -1 -0.5378 1.74889  12
   2 -16   1 1.17618 2.82330   6
  -2 -16  -1 3.91323 2.91251  12
  -2 -16  -1 10.8443 4.01639   8
   2 -16   1 2.70944 2.77549  14
  -2 -16  -1 6.99034 3.11986   7
  -2 -16  -1 8.31012 3.44931  14
   2 -16   1 1.45812 1.99950   1
  -3 -16  -1 15.5094 4.06955   9
  -3 -16  -1 25.4189 4.70936  12
  -3 -16  -1 28.8997 5.75512  14
   3 -16   1 17.3596 3.96904   1
  -3 -16  -1 19.2035 5.08389   8
  -3 -16  -1 24.0809 5.08959   7
   3 -16   1 30.6233 5.28330  14
  -4 -16  -1 12.7907 3.66708   9
   4 -16   1 15.8197 4.19255  14
  -4 -16  -1 14.1619 5.01683   7
   4 -16   1 9.97930 3.71163   1
  -4 -16  -1 2.61736 3.02177  14
   5 -16   1 6.50068 3.56192   1
  -5 -16  -1 0.75374 3.79802   7
  -5  16  -1 4.11785 4.22633   3
  -6 -16  -1 41.4494 8.28510   7
   6 -16   1 55.7918 7.93315   1
  -6  16  -1 69.5369 9.24221   3
  -5 -17   1 55.1350 8.84241   7
  -5 -17   1 49.9913 7.08790   9
   5 -17  -1 50.9418 7.09401   1
  -4 -17   1 15.1410 4.36232   7
   4 -17  -1 -1.2630 2.70600   1
  -4 -17   1 8.94678 3.39240   9
  -3 -17   1 29.1200 5.12449  12
  -3 -17   1 19.0237 4.88907   8
   3 -17  -1 17.2102 4.04219   1
  -3 -17   1 20.8230 4.57154   9
   3 -17  -1 25.8466 5.04766  14
  -3 -17   1 19.5831 4.65054   6
  -3 -17   1 23.4061 5.16701   7
  -3  17   1 27.6226 5.82626   5
   2 -17  -1 33.6384 5.70884  14
   2 -17  -1 18.6308 4.97937   6
  -2 -17   1 20.1407 5.01449   6
  -2 -17   1 18.6211 4.36260  14
  -2 -17   1 6.50471 3.33294  12
  -2 -17   1 13.7951 4.23718   8
   2 -17  -1 18.9429 3.44249   1
   1 -17  -1 6.58831 2.07025   1
  -1 -17   1 9.37701 3.42053   8
   1 -17  -1 6.16446 3.38834   8
   1 -17  -1 8.97126 4.31620   6
  -1 -17   1 12.5864 4.08173  14
  -1 -17   1 11.6085 4.37642  12
  -1 -17   1 6.30906 4.23091   6
   1 -17  -1 9.34171 3.56289  14
   0 -17   1 49.1301 6.34720  14
   0 -17  -1 78.2317 8.87855   6
   0 -17   1 75.3038 8.48648   6
   0 -17  -1 61.4094 7.28549   8
  -1 -17  -1 23.4047 5.10317   8
   1 -17   1 26.5546 4.90579  14
   1 -17   1 21.4635 5.92518   6
  -1 -17  -1 13.4479 4.28752  14
  -1 -17  -1 18.0501 4.67557   6
   1 -17   1 22.7524 3.11189   1
   2 -17   1 27.7040 5.83615   6
  -2 -17  -1 31.7314 5.30506   7
  -2 -17  -1 25.2783 5.02578  14
   2 -17   1 26.3706 3.92730   1
  -2 -17  -1 39.9472 6.15252  12
  -2 -17  -1 20.3270 5.22065   8
   2 -17   1 24.7647 4.85014  14
  -3 -17  -1 5.81021 3.72331  14
  -3 -17  -1 5.20595 3.20395   8
  -3 -17  -1 11.0150 3.77595  12
   3 -17   1 5.78382 3.06005  14
  -3 -17  -1 9.07163 3.49947   9
  -3 -17  -1 5.07862 4.03189   7
   3 -17   1 5.33303 3.11625   1
   4 -17   1 -0.2913 2.67007   1
  -4 -17  -1 0.46543 3.00774   7
  -5 -17  -1 6.75806 3.65377   7
   5 -17   1 -1.0766 3.09107   1
  -5  17  -1 -1.6566 2.67734   3
  -4 -18   1 13.5909 5.80956   8
   4 -18  -1 15.0418 4.63173   1
  -4 -18   1 23.2918 5.94832   7
  -4 -18   1 9.63333 4.08437   9
  -3 -18   1 3.26311 3.29896   9
  -3 -18   1 0.97345 3.10068   6
  -3 -18   1 3.86261 3.27471   7
  -3 -18   1 2.40667 3.49360   8
   3 -18  -1 4.27075 2.73084   1
   2 -18  -1 4.92717 3.73835   6
  -2 -18   1 -0.6408 3.13796   6
   2 -18  -1 8.53971 2.85000   1
  -1 -18   1 -3.4074 2.91123   6
   1 -18  -1 1.78565 2.94487  14
   1 -18  -1 5.91831 4.40088   6
   0 -18   1 -0.7897 3.48550   6
   0 -18  -1 6.40311 4.21221   6
   0 -18  -1 -1.9285 2.62692  14
  -1 -18  -1 2.65170 4.09992   6
   1 -18   1 -2.1451 3.71571   6
  -1 -18  -1 -1.6468 2.93260   8
  -1 -18  -1 -4.9154 2.49199  14
  -2 -18  -1 33.2829 6.34332   8
  -2 -18  -1 43.0313 6.60531   6
   2 -18   1 38.3827 7.43454   6
   2 -18   1 40.1742 4.89616   1
  -3 -18  -1 15.7484 4.77844   6
   3 -18   1 16.5876 3.81477   1
  -3 -18  -1 15.0803 5.18861   8
   3 -18   1 14.1232 5.82436   6
  -4 -18  -1 0.14749 3.34793   7
   4 -18   1 0.71439 3.20743   1
  -4 -18  -1 -3.5495 3.23000   8
  -3 -19   1 9.01180 3.89443   7
  -3 -19   1 1.84220 3.16250   9
   3 -19  -1 2.54406 2.70546   1
  -3 -19   1 -3.7244 2.50004   6
   2 -19  -1 4.65318 2.54578   1
  -2 -19   1 0.02830 3.41388   6
   2 -19  -1 1.48224 3.26251   6
  -1 -19   1 4.58835 4.40202   6
   1 -19  -1 0.98341 4.51157   6
   0 -19  -1 5.71781 4.55267   6
   0 -19   1 -2.1593 3.83520   6
  -1 -19  -1 6.76358 4.13171   6
   1 -19   1 14.0970 5.78230   6
  -2 -19  -1 -2.1208 2.46852   8
   2 -19   1 7.95340 5.06869   6
  -2 -19  -1 5.08731 3.84861   6
   2 -19   1 -1.7961 1.69267   1
  -3 -19  -1 1.79976 4.00393   8
   3 -19   1 3.81919 3.88353   6
  -3 -19  -1 8.00548 3.94277   6
   3 -19   1 2.63940 2.75461   1
   0 -20   1 -1.4466 4.14898   6
   0 -20  -1 5.09994 4.68242   6
 -10   0   2 0.55707 3.43217   9
  10   0  -2 -3.9796 3.27079  13
   9   0  -2 15.5599 4.82713  13
  -9   0   2 1.87082 4.05802   9
  -8   0   2 0.88824 2.47918   9
   8   0  -2 2.32518 3.03457  13
  -7   0   2 167.666 10.1048   9
   7   0  -2 176.048 9.86467  13
   6   0  -2 166.283 8.81766  13
  -6   0   2 156.008 8.68669   9
   5   0  -2 196.130 8.68515  13
  -5   0   2 190.903 5.54639   5
  -5   0   2 185.567 8.70597   9
   4   0  -2 28.5587 3.47948  13
  -4   0   2 27.1519 3.56782   9
  -4   0   2 24.9314 1.69835   5
  -4   0   2 29.8777 3.49629  14
  -3   0   2 343.147 11.0849   9
  -3   0   2 345.587 9.14541   5
   3   0  -2 368.428 10.7227   4
   3   0  -2 349.135 11.0550  13
  -3   0   2 359.058 11.2368  14
   3   0  -2 360.338 11.7247   8
  -2   0   2 429.276 11.9445  14
   2   0  -2 431.166 11.5151   4
  -2   0   2 442.283 11.7864   1
   2   0  -2 420.302 11.7787  13
  -2   0   2 415.285 10.6389   5
  -1   0   2 1613.30 37.7427   1
  -1   0   2 1641.52 38.0531   8
   1   0  -2 1639.37 37.8666   1
  -1   0   2 1610.48 37.6727  14
   1   0  -2 1700.40 37.8393   9
   1   0   2 1791.36 41.7669   1
  -1   0  -2 1866.11 41.7848   1
  -1   0  -2 1821.42 41.5650  12
  -1   0  -2 1803.85 41.6580   6
  -2   0  -2 361.521 9.75640   6
   2   0   2 354.936 9.89714  13
  -2   0  -2 363.012 10.1728   1
  -2   0  -2 354.844 9.48223  12
  -2   0  -2 352.820 9.18642   3
   2   0   2 351.921 10.0837   2
  -2   0  -2 352.152 9.76985   9
   3   0   2 34.4971 2.74884  13
  -3   0  -2 34.7686 2.11033  12
  -3   0  -2 25.4332 2.07301   6
   3   0   2 31.3951 2.66128   2
  -3   0  -2 36.7912 2.75393   9
  -4   0  -2 229.524 7.36019  12
  -4   0  -2 247.024 8.98076   9
   4   0   2 239.084 9.26831   2
   4   0   2 245.682 8.81050  13
   5   0   2 2.99180 1.90839   2
   5   0   2 -1.1679 1.80986  13
  -5   0  -2 1.37543 1.04154  12
  -5   0  -2 4.06929 2.09152   9
   6   0   2 363.682 13.6331  13
  -6   0  -2 378.732 12.6708   3
   6   0   2 369.190 14.7606   2
  -6   0  -2 362.789 13.9781   9
  -7   0  -2 2.96778 2.04085   3
  -7   0  -2 -1.7574 2.30846   9
   7   0   2 6.52119 2.94531   2
   7   0   2 0.06906 2.32703  13
   8   0   2 38.8935 5.89550  13
  -8   0  -2 25.9961 4.39727   3
   8   0   2 29.7705 6.03681   2
  -8   0  -2 46.7091 6.25873   9
   9   0   2 0.75350 3.07475  13
  -9   0  -2 -3.7561 2.79620   9
   9   0   2 1.38714 3.85423   2
 -10   0  -2 24.4978 5.72433   9
  10   0   2 21.4981 6.52657   2
  10   0   2 22.3804 5.97612  13
  10  -1  -2 -2.6672 3.31706  13
 -10  -1   2 3.01026 4.84885   9
 -10   1   2 1.35838 3.97352   9
  10   1  -2 -3.0623 2.05851  13
 -10   1   2 3.10312 2.33659   3
   9  -1  -2 1.04154 3.33537  13
  -9  -1   2 7.63354 4.20111   9
   9   1  -2 -0.6597 3.07340  13
  -9   1   2 -0.7702 2.56483   9
  -9   1   2 0.74387 2.88215   3
  -8  -1   2 18.9583 4.48376   9
   8  -1  -2 24.4798 4.73802  13
  -8   1   2 25.1082 5.15255   9
   8   1  -2 23.3472 5.01797  13
   7  -1  -2 2.90359 2.76124  13
  -7  -1   2 0.71597 2.11874   9
   7   1  -2 0.10172 2.61970  13
  -7   1   2 2.67741 2.33219   9
  -6  -1   2 27.7410 4.46690   9
   6  -1  -2 19.6887 3.83191  13
   6   1  -2 24.2081 4.34771  13
  -6   1   2 19.7881 4.18432   9
  -5  -1   2 14.4022 2.86320   9
   5  -1  -2 15.4011 3.16955  13
  -5   1   2 15.4682 1.70998   5
   5   1  -2 17.1676 3.41591  13
  -5   1   2 15.8582 3.30291   9
  -4  -1   2 1219.99 27.5209   5
  -4  -1   2 1183.30 33.3857   1
  -4  -1   2 1207.09 31.5516  14
  -4  -1   2 1215.52 31.4929   9
   4  -1  -2 1166.28 30.7985  13
   4  -1  -2 1183.62 32.1323   8
   4   1  -2 1177.07 31.3082  13
  -4   1   2 1232.45 31.6214   9
  -4   1   2 1205.04 31.6311  14
  -4   1   2 1203.30 28.6033   5
  -3  -1   2 1038.08 23.8566   5
   3  -1  -2 1030.83 27.0972   8
  -3  -1   2 1049.92 26.2860   1
  -3  -1   2 1034.07 26.5058  14
   3  -1  -2 1031.09 26.0788  13
  -3  -1   2 1033.03 26.4792   9
   3   1  -2 1056.71 26.5962  13
  -3   1   2 987.761 27.9773   9
  -3   1   2 1023.95 24.6282   5
   3   1  -2 1026.01 26.1445   4
  -3   1   2 1020.65 26.6040  14
  -2  -1   2 19.9788 2.04637   1
  -2  -1   2 20.4162 2.15727  14
   2  -1  -2 19.3999 2.48668   8
  -2  -1   2 20.5700 2.15532   9
  -2  -1   2 20.6169 1.85232   1
   2  -1  -2 17.9591 1.58102   4
   2   1  -2 18.8622 2.06312  13
   2   1  -2 22.6551 1.95174   4
  -2   1   2 19.6267 2.03676   1
  -2   1   2 20.5137 1.57858   5
  -2   1   2 21.1751 2.31490  14
   1  -1  -2 84.5952 3.23451   1
  -1  -1   2 88.1092 3.03909  14
  -1  -1   2 82.4621 3.27233   8
  -1  -1   2 87.1827 3.10501   1
   1  -1  -2 93.3271 3.23912   9
  -1   1   2 88.7042 3.34563  14
  -1   1   2 86.8429 3.31526   1
   1  -1   2 921.979 22.2251   7
  -1  -1  -2 913.702 21.6163   1
  -1  -1  -2 923.228 21.5872  12
   1  -1   2 894.225 21.8775   1
  -1  -1  -2 914.430 21.6992   6
  -1   1  -2 918.674 21.8564   1
  -1   1  -2 928.939 21.8712   6
  -1   1  -2 901.727 21.7676  12
  -2  -1  -2 37.7923 2.53613   1
   2  -1   2 33.7489 2.13909  13
  -2  -1  -2 36.2712 2.03163  12
  -2  -1  -2 35.4085 2.08120   9
  -2  -1  -2 37.5106 2.71924   7
  -2  -1  -2 37.8838 2.30487   1
  -2  -1  -2 42.0001 2.23470   6
   2   1   2 39.3162 2.70453  13
   2   1   2 37.7609 2.47399   2
  -2   1  -2 36.1923 2.06944   3
  -2   1  -2 37.2204 2.57563   1
  -2   1  -2 35.8785 2.40562   9
  -2   1  -2 39.3771 2.41954   6
  -2   1  -2 34.0613 2.17885  12
   3  -1   2 1037.09 26.1983  13
  -3  -1  -2 1098.46 26.6064   9
  -3  -1  -2 1055.61 25.8882   6
  -3  -1  -2 1076.78 27.1426   1
  -3  -1  -2 1075.88 25.4172  12
  -3   1  -2 1062.37 25.9513  12
   3   1   2 1095.20 27.0544  13
   3   1   2 1072.52 27.2990   2
  -3   1  -2 1055.44 26.9414   9
  -3   1  -2 1040.68 26.1402   3
  -4  -1  -2 1121.54 26.9389  12
  -4  -1  -2 1122.30 29.0104   9
   4  -1   2 1118.32 29.6420   2
   4  -1   2 1154.88 28.7194  13
  -4   1  -2 1161.05 28.4886   3
   4   1   2 1125.51 29.3097  13
   4   1   2 1109.19 29.7803   2
  -4   1  -2 1096.92 27.5863  12
  -4   1  -2 1124.94 29.4221   9
   5  -1   2 117.321 6.17761  13
  -5  -1  -2 117.398 6.19896   9
   5  -1   2 111.583 6.54890   2
  -5  -1  -2 113.472 4.36801  12
  -5   1  -2 113.282 5.71959   3
   5   1   2 103.769 6.49986   2
  -5   1  -2 105.064 6.44343   9
  -5   1  -2 109.698 4.88994  12
   5   1   2 107.259 6.17116  13
  -6  -1  -2 43.7816 4.81524   9
   6  -1   2 42.5637 5.28192   2
   6  -1   2 39.3336 4.51188  13
  -6   1  -2 46.6432 4.15786   3
   6   1   2 35.5463 4.50389  13
  -6   1  -2 42.8140 5.31030   9
   6   1   2 35.1942 4.88068   2
   7  -1   2 11.5001 3.42091  13
  -7  -1  -2 14.6006 3.37381   9
   7  -1   2 14.8089 3.82673   2
  -7   1  -2 21.8350 4.40583   9
   7   1   2 7.70848 3.31478  13
  -7   1  -2 17.2898 3.47280   3
   7   1   2 20.8171 4.48316   2
   8  -1   2 9.29015 3.62263   2
  -8  -1  -2 4.22593 3.37647   9
  -8  -1  -2 5.27263 2.66329   3
   8  -1   2 8.63489 3.63513  13
  -8   1  -2 7.00185 3.10322   9
  -8   1  -2 2.43091 2.40438   3
   8   1   2 7.25387 3.31543  13
   8   1   2 2.60188 3.47285   2
   9  -1   2 -0.3907 2.64386   2
  -9  -1  -2 5.57070 3.80862   9
   9  -1   2 -0.2593 2.63618  13
  -9   1  -2 0.30383 2.41498   9
   9   1   2 0.71939 3.41904  13
   9   1   2 -1.2066 2.65033   2
  10  -1   2 10.9776 4.28884   2
 -10  -1  -2 15.0010 4.49948   9
  10   1   2 16.7097 5.42136   2
 -10   1  -2 13.3097 4.94009   9
  10   1   2 7.08255 4.10021  13
  10  -2  -2 40.1788 7.04746  13
 -10  -2   2 46.3743 7.60646   9
 -10   2   2 29.8703 6.25087   3
  10   2  -2 46.2538 7.49321  13
 -10   2   2 27.0724 6.38611   9
  -9  -2   2 2.24811 2.81359   9
   9  -2  -2 0.59849 3.53585  13
  -9   2   2 4.11328 2.68419   3
  -9   2   2 8.06716 3.81319   9
   9   2  -2 4.86918 3.98971  13
   8  -2  -2 37.0851 5.61389  13
  -8  -2   2 31.4071 5.41426   9
  -8  -2   2 44.2385 6.31408   1
   8   2  -2 39.3323 6.14082  13
  -8   2   2 28.0502 5.28626   9
   7  -2  -2 2.62635 2.75853  13
  -7  -2   2 8.23161 2.91469   1
  -7  -2   2 4.55324 2.55369   9
  -7   2   2 4.26028 2.73833   9
   7   2  -2 -0.2773 2.76942  13
  -6  -2   2 274.038 11.7048   1
  -6  -2   2 273.231 12.0268   9
   6  -2  -2 279.859 11.2211  13
   6   2  -2 268.963 11.9349  13
  -6   2   2 274.777 12.2658   9
  -6   2   2 276.263 8.63971   5
   5  -2  -2 15.4735 3.01554  13
  -5  -2   2 17.0842 3.20426   9
  -5  -2   2 13.8917 3.06904   1
   5   2  -2 10.2995 3.08852  13
  -5   2   2 13.5630 1.87324   5
  -5   2   2 17.3891 3.24582   9
   4  -2  -2 32.8668 3.49578  13
  -4  -2   2 35.9864 3.93479   9
  -4  -2   2 28.8675 3.24359   1
   4  -2  -2 28.4146 3.90150   8
  -4  -2   2 32.1843 1.17812   5
  -4  -2   2 29.4634 3.42863  14
  -4   2   2 28.0680 3.69219   9
  -4   2   2 32.9716 4.51650  14
   4   2  -2 29.6072 3.54075  13
  -4   2   2 29.0471 2.25232   5
   3  -2  -2 1190.63 29.6104  13
  -3  -2   2 1220.57 30.2851  14
  -3  -2   2 1201.82 29.7816   1
  -3  -2   2 1205.63 29.6056   1
   3  -2  -2 1157.88 30.7720   8
  -3  -2   2 1240.97 30.5382   9
   3   2  -2 1200.31 30.5020  13
  -3   2   2 1200.31 28.8904   5
   3   2  -2 1158.23 30.2025   4
  -3   2   2 1201.99 32.3457  14
  -2  -2   2 11.2238 1.52359   1
   2  -2  -2 12.0498 1.86881   8
   2  -2  -2 11.7877 1.44563   7
  -2  -2   2 10.7608 1.33758   1
  -2  -2   2 10.1177 0.73448  12
  -2  -2   2 10.5228 1.80680   9
   2   2  -2 8.76136 1.62768   4
  -2   2   2 10.3513 1.44801   5
  -2   2   2 8.20912 2.11904  14
  -1  -2   2 34.1976 1.84607   1
  -1  -2   2 46.7685 1.75429   6
  -1  -2   2 32.5868 2.15031   9
   1  -2  -2 48.5923 2.33771   9
  -1  -2   2 46.6067 2.36388   8
   1  -2  -2 47.3092 1.48954   4
   1  -2  -2 40.5883 2.42236   8
  -1  -2   2 48.1025 2.48281  13
   1  -2  -2 46.9482 2.30294   1
  -1  -2   2 44.2527 1.88238  12
  -1  -2   2 43.6421 1.46476  11
  -1  -2   2 46.1083 2.01954   1
  -1   2   2 44.7328 2.25716  11
  -1   2   2 42.8634 2.27397   5
   0  -2  -2 210.754 5.69841   1
   0  -2  -2 211.240 4.96471  10
   0  -2  -2 208.657 5.31744   9
   0  -2   2 204.300 5.12567   8
   0  -2   2 211.974 5.70913   1
   0  -2  -2 209.320 6.02499   5
   0  -2   2 216.181 6.05328   4
  -1  -2  -2 72.4838 2.05214   3
   1  -2   2 70.1847 2.71998  14
  -1  -2  -2 72.5993 2.69292   1
  -1  -2  -2 63.7510 2.62634   1
  -1  -2  -2 74.0014 2.27834   9
  -1  -2  -2 70.7873 3.13153  11
  -1  -2  -2 65.7716 2.97188   7
   1  -2   2 72.0242 3.09823   1
   1  -2   2 74.6378 3.28946   7
  -1  -2  -2 74.3402 3.00953   6
  -1   2  -2 71.4692 3.08154   6
  -1   2  -2 74.6737 3.22554  12
   1   2   2 68.1105 3.02750   2
  -1   2  -2 72.7611 3.03459   3
  -2  -2  -2 172.402 5.42532   6
  -2  -2  -2 161.334 5.48729   1
  -2  -2  -2 167.027 5.12992  12
  -2  -2  -2 159.251 5.15210   9
   2  -2   2 166.498 4.87985  13
  -2  -2  -2 161.157 5.57425   1
  -2  -2  -2 161.364 6.35611   7
  -2   2  -2 150.219 5.50159   3
   2   2   2 170.054 6.11797  13
  -2   2  -2 163.107 5.86997   9
  -2   2  -2 163.404 5.67988  12
   2   2   2 164.298 6.07724   2
  -3  -2  -2 225.091 6.51662  12
  -3  -2  -2 215.238 6.83750   6
  -3  -2  -2 223.067 8.57134   7
  -3  -2  -2 223.590 7.57277   1
  -3  -2  -2 221.872 7.70205   1
   3  -2   2 211.150 6.89881  13
  -3  -2  -2 217.167 7.29480   9
   3   2   2 206.355 7.88897  13
  -3   2  -2 220.264 7.46732   3
  -3   2  -2 209.127 7.79573   9
   3   2   2 227.874 8.26165   2
  -3   2  -2 212.565 7.24461  12
  -4  -2  -2 239.016 7.01094  12
   4  -2   2 235.997 8.19835  13
  -4  -2  -2 230.268 8.46878   9
  -4  -2  -2 241.014 9.10460   1
  -4   2  -2 247.006 9.25402   9
  -4   2  -2 227.327 8.46814   3
   4   2   2 248.357 9.32231  13
  -4   2  -2 226.622 8.00496  12
   4   2   2 232.094 9.28885   2
  -5  -2  -2 42.1428 2.34422  12
  -5  -2  -2 42.2370 4.60930   1
  -5  -2  -2 39.8671 4.15301   9
   5  -2   2 38.1302 3.93181  13
   5   2   2 37.8833 4.88449   2
   5   2   2 39.8116 4.45104  13
  -5   2  -2 41.5212 3.18857  12
  -5   2  -2 39.2205 4.61689   9
  -5   2  -2 41.1033 3.74794   3
  -6  -2  -2 538.241 17.9937   9
   6  -2   2 565.131 19.2006   2
  -6  -2  -2 556.166 18.7971   1
   6  -2   2 548.828 17.3445  13
   6   2   2 553.119 19.3210   2
  -6   2  -2 540.983 18.5716   9
   6   2   2 568.495 18.8745  13
  -6   2  -2 536.834 17.3975   3
  -7  -2  -2 1.83514 2.73104   1
  -7  -2  -2 1.77219 2.04900   9
   7  -2   2 -1.8399 2.83989   2
   7  -2   2 0.16085 2.00661  13
  -7   2  -2 -1.8591 1.83060   3
   7   2   2 0.44617 1.96410  13
   7   2   2 -0.5700 2.98849   2
  -7   2  -2 2.22386 2.76348   9
   8  -2   2 25.3469 5.07202   2
  -8  -2  -2 14.7677 4.27885   9
  -8  -2  -2 19.1826 5.14404   1
   8  -2   2 24.4339 4.57450  13
   8   2   2 17.1344 4.87489  13
   8   2   2 20.5688 5.50794   2
  -8   2  -2 29.1939 5.09534   9
  -8   2  -2 19.9384 3.79927   3
   9  -2   2 15.8152 4.23625  13
  -9  -2  -2 9.49520 3.88091   9
   9  -2   2 14.3027 4.66849   2
   9   2   2 -1.3754 2.56190   2
  -9   2  -2 9.82650 4.31428   9
   9   2   2 18.2240 5.10449  13
  10  -2   2 9.25681 5.41969   2
 -10  -2  -2 3.66053 4.08220   9
 -10   2  -2 -2.1288 3.92867   9
  10   2   2 -0.6724 3.49873  13
  10   2   2 -3.4915 4.09253   2
 -10   3   2 39.2330 6.92411   3
  10   3  -2 38.5733 6.83965  13
   9  -3  -2 3.03779 3.30764  13
  -9  -3   2 -1.0768 2.33381   1
   9  -3  -2 3.26555 3.33891   2
  -9  -3   2 5.01603 4.16216   9
   9   3  -2 1.38916 3.72096  13
  -9   3   2 -1.2517 3.15732   3
  -9   3   2 2.08857 3.30575   9
   8  -3  -2 16.4936 4.06055  13
  -8  -3   2 10.7403 4.16875   9
  -8  -3   2 14.8436 4.48347   1
  -8   3   2 16.9566 4.42499   9
   8   3  -2 13.7249 4.04898  13
  -8   3   2 26.1470 5.08141   3
   7  -3  -2 47.4910 5.53824  13
  -7  -3   2 44.8522 5.79018   9
  -7  -3   2 37.5160 5.45579   1
  -7   3   2 51.4502 6.83624   9
   7   3  -2 48.1298 6.25838  13
  -6  -3   2 36.4116 4.59721   1
  -6  -3   2 46.3091 5.33609   9
   6  -3  -2 41.4709 4.79985  13
  -6   3   2 48.1541 5.74236   9
  -6   3   2 44.0598 3.31469   5
   6   3  -2 40.4265 5.55176  13
  -5  -3   2 0.19254 1.96665   1
   5  -3  -2 0.29952 2.21323   8
   5  -3  -2 -1.4448 1.58257  14
  -5  -3   2 -1.2913 1.27618   9
   5  -3  -2 -0.2388 1.67339  13
   5   3  -2 -0.6242 1.63988  13
  -5   3   2 -0.0043 1.57432   9
  -5   3   2 1.51078 1.28242   5
  -4  -3   2 244.807 9.45144   9
   4  -3  -2 235.171 9.82675   8
  -4  -3   2 244.556 8.96454   1
  -4  -3   2 222.023 9.19623  14
   4  -3  -2 219.604 10.8825  14
  -4  -3   2 233.716 5.69239   5
   4  -3  -2 243.414 8.65465  13
  -4  -3   2 228.969 5.69331   5
  -4   3   2 238.497 7.98833   5
   4   3  -2 227.923 9.45388   4
   4   3  -2 233.242 9.49814  13
   3  -3  -2 209.743 9.50315  14
  -3  -3   2 225.311 8.27547   9
   3  -3  -2 222.367 7.45736  13
   3  -3  -2 213.130 8.43811   8
  -3  -3   2 222.384 7.55757   1
  -3  -3   2 214.916 7.35300   1
   3   3  -2 212.015 8.31906   4
  -3   3   2 210.910 7.30317   5
   2  -3  -2 17.4826 2.45342   1
  -2  -3   2 19.9022 1.28154  12
  -2  -3   2 24.4337 1.79643   1
  -2  -3   2 21.5888 2.32319   9
   2  -3  -2 18.7547 1.63830   7
   2  -3  -2 21.7693 2.97580  14
  -2  -3   2 21.5848 1.14796   6
  -2  -3   2 18.3733 1.66713   1
   2  -3  -2 20.2166 2.47833   8
   2   3  -2 18.1158 2.48153   4
  -2   3   2 19.9065 2.19620   5
   1  -3  -2 307.559 8.79815   1
  -1  -3   2 320.841 9.26495   4
  -1  -3   2 313.719 8.06245  11
   1  -3  -2 315.302 8.86928   1
   1  -3  -2 331.420 7.63730   7
  -1  -3   2 318.232 8.14355   1
  -1  -3   2 315.510 9.12504   3
   1  -3  -2 324.005 9.47182   8
   1  -3  -2 312.286 10.3238  14
  -1  -3   2 320.584 8.13956   1
  -1  -3   2 306.645 8.48513  12
  -1  -3   2 318.569 8.33926   6
  -1  -3   2 322.767 9.02046  13
  -1  -3   2 324.001 9.41193  10
   1  -3  -2 309.182 8.81431   9
  -1   3   2 299.842 9.05209   5
  -1   3   2 316.312 9.10264  11
   0  -3   2 1049.49 24.2168  13
   0  -3   2 1050.06 24.3419   1
   0  -3  -2 1080.91 24.7103   3
   0  -3   2 1023.17 25.1228  12
   0  -3   2 978.014 23.9726  14
   0  -3  -2 1051.67 24.3345   1
   0  -3  -2 991.715 26.3076  14
   0  -3   2 1087.65 24.9908   4
   0  -3  -2 1076.10 25.1380   5
   0  -3   2 1046.34 24.3000   1
   0  -3   2 1023.20 24.9869   6
   0  -3  -2 1068.78 23.9653  10
   0  -3  -2 1027.99 25.5877   8
   0  -3   2 1083.12 25.3194  10
   0  -3  -2 1043.49 24.3433   1
   0  -3  -2 1057.36 24.0201   7
   1  -3   2 463.973 12.2224   1
  -1  -3  -2 458.465 12.3409  11
  -1  -3  -2 463.723 11.9046   5
  -1  -3  -2 450.072 12.2510   7
  -1  -3  -2 459.745 11.4465   1
  -1  -3  -2 471.859 11.3701   9
   1  -3   2 464.756 12.2085   1
  -1  -3  -2 467.062 11.5490   1
  -1  -3  -2 455.757 11.2820   3
   1  -3   2 469.250 11.1495   8
   1  -3   2 485.238 12.8140   7
   1  -3   2 459.134 11.7920  14
  -1  -3  -2 473.542 12.6482  13
  -1   3  -2 469.678 13.4548   6
  -1   3  -2 467.969 12.6434  12
  -1   3  -2 451.370 12.4469   3
  -2  -3  -2 70.9558 3.16680   1
   2  -3   2 69.3946 3.62310  14
   2  -3   2 69.8626 3.16140   8
  -2  -3  -2 76.6384 3.30653   1
  -2  -3  -2 72.0186 2.59977   3
  -2  -3  -2 71.2647 3.26182   6
  -2  -3  -2 74.8318 3.12437   9
  -2  -3  -2 72.8254 4.12652   7
   2  -3   2 65.4417 2.39495  13
   2   3   2 70.5734 3.85901  13
  -2   3  -2 74.5390 3.64556  12
  -2   3  -2 72.5644 3.70060   3
   3  -3   2 7.52129 1.91142  14
  -3  -3  -2 7.12852 1.49839   9
  -3  -3  -2 6.90462 1.85803   7
  -3  -3  -2 10.1343 1.69135   1
  -3  -3  -2 6.22422 1.32920   6
   3  -3   2 6.40554 1.20564  13
  -3  -3  -2 6.75076 1.59101   1
  -3  -3  -2 6.57730 1.13962  12
  -3   3  -2 6.74425 1.70151   3
  -3   3  -2 6.36132 1.53274  12
   3   3   2 9.21183 2.34652  13
  -3   3  -2 3.39899 1.38248   9
  -4  -3  -2 55.7077 4.13065   1
  -4  -3  -2 60.7043 3.93504   9
  -4  -3  -2 60.8140 4.85477   7
   4  -3   2 65.8083 3.71321  13
  -4  -3  -2 61.2900 2.83031  12
  -4   3  -2 60.7692 3.91231  12
  -4   3  -2 64.9658 4.25389   3
  -4   3  -2 63.7016 4.65852   9
   4   3   2 58.0161 4.41561  13
  -5  -3  -2 123.460 6.91106   1
  -5  -3  -2 142.056 6.88963   9
   5  -3   2 134.103 6.23807  13
  -5  -3  -2 127.315 4.40550  12
  -5   3  -2 132.500 7.48074   9
   5   3   2 127.566 7.20811  13
  -5   3  -2 130.454 6.71572   3
   6  -3   2 -2.6680 1.39391  13
  -6  -3  -2 1.79433 0.62999  12
  -6  -3  -2 0.93108 2.28618   1
  -6  -3  -2 1.86648 1.79490   9
  -6   3  -2 -5.5534 1.90830   9
  -6   3  -2 0.81892 1.48414   3
   6   3   2 1.86003 2.74764  13
  -7  -3  -2 27.2989 4.62996   1
  -7  -3  -2 26.0995 4.49841   9
   7  -3   2 28.5926 4.15427  13
   7  -3   2 26.9130 5.34659   2
  -7   3  -2 28.7180 4.37769   3
  -7   3  -2 25.0899 4.52856   9
   7   3   2 21.0085 4.65170  13
   8  -3   2 58.8620 7.40815   2
  -8  -3  -2 44.5224 6.06305   9
  -8  -3  -2 39.2984 6.29622   1
   8  -3   2 53.0322 6.08463  13
  -8   3  -2 49.7834 5.93738   3
   8   3   2 52.4789 6.86957  13
  -8   3  -2 36.3282 5.61641   9
  -9  -3  -2 1.14122 3.48834   1
   9  -3   2 10.8631 5.12864   2
  -9  -3  -2 2.19058 3.46639   9
  -9   3  -2 7.10228 3.47315   9
   9   3   2 7.13016 4.30238  13
  -9   3  -2 4.21193 3.20249   3
   9  -4  -2 6.27530 4.65179   2
  -9  -4   2 5.32226 3.51003   9
  -9  -4   2 4.03534 3.84007   1
   9  -4  -2 7.99488 3.33701  13
   9   4  -2 7.76313 4.70938  13
  -9   4   2 8.23571 4.10642   3
  -9   4   2 3.92661 4.29761   9
  -8  -4   2 -1.7234 2.93216   1
   8  -4  -2 4.35584 3.10315  13
  -8  -4   2 9.52534 3.91175   9
  -8   4   2 4.57576 3.41670   3
  -8   4   2 8.97830 3.65581   9
   8   4  -2 3.83774 3.14013  13
  -7  -4   2 8.79637 3.05795   9
  -7  -4   2 26.6555 4.79633   1
   7  -4  -2 13.3531 3.25174  13
   7   4  -2 19.2636 4.32355  13
  -7   4   2 10.8685 3.71233   9
  -7   4   2 17.9671 4.25022   3
   6  -4  -2 5.34284 2.45381  14
  -6  -4   2 3.32741 2.38449   1
  -6  -4   2 0.39905 1.83096   9
   6  -4  -2 0.10482 2.15106  13
  -6   4   2 3.68819 1.57980   5
  -6   4   2 -1.5667 2.18232   3
  -6   4   2 0.16221 1.75892   9
   6   4  -2 1.43232 2.12550  13
   5  -4  -2 52.5607 5.74511  14
  -5  -4   2 56.8427 4.78780   1
  -5  -4   2 63.2784 4.94463   9
   5  -4  -2 59.2148 6.08775   8
   5  -4  -2 58.3256 4.42902  13
  -5   4   2 64.5499 4.16758   5
   5   4  -2 70.1269 5.57490  13
   4  -4  -2 4.80069 1.91158   8
  -4  -4   2 1.58102 1.26832   1
  -4  -4   2 1.76262 1.52392   1
  -4  -4   2 1.90639 1.94618   9
   4  -4  -2 0.34842 1.26527  13
   4  -4  -2 1.73540 2.12453  14
  -4  -4   2 2.46211 0.59970   5
   4   4  -2 4.76982 1.95214   4
   4   4  -2 2.62975 1.91903  13
  -4   4   2 2.88285 1.62353   5
   3  -4  -2 77.8651 4.65614  14
  -3  -4   2 64.6672 3.58266   1
  -3  -4   2 74.5845 3.65004   1
  -3  -4   2 72.5635 2.51913  12
  -3  -4   2 80.8082 4.66592   9
  -3  -4   2 70.1418 2.83522   5
  -3  -4   2 67.4145 2.38375   6
   3  -4  -2 70.6297 4.67872   8
  -3   4   2 60.1581 3.78349   5
   3   4  -2 73.7310 4.57749   4
   2  -4  -2 29.3008 3.25467   1
  -2  -4   2 28.3305 1.74239  11
   2  -4  -2 27.4725 2.94063   8
   2  -4  -2 18.8538 2.26917   1
   2  -4  -2 20.9277 2.56947  14
  -2  -4   2 28.5282 1.67408   6
   2  -4  -2 30.8957 1.91284   7
  -2  -4   2 28.1262 1.86380   5
  -2  -4   2 25.8649 1.74885  12
  -2  -4   2 27.8043 2.92160   9
  -2  -4   2 29.7246 1.92673   1
  -2  -4   2 30.8760 1.88707   1
  -2   4   2 30.0735 2.41146   5
   1  -4  -2 199.069 6.37065   9
   1  -4  -2 197.141 6.99992   8
   1  -4  -2 188.883 6.82422  14
   1  -4  -2 202.609 5.15525   7
  -1  -4   2 192.520 6.18243  12
  -1  -4   2 190.714 6.21345   5
   1  -4  -2 186.081 6.15860   1
  -1  -4   2 188.865 5.28650   1
  -1  -4   2 184.157 6.29258  13
  -1  -4   2 193.306 6.02523   6
  -1  -4   2 194.434 5.78477  11
   1  -4  -2 199.005 6.22863   1
  -1   4   2 196.762 6.81600  11
  -1   4   2 195.750 6.73543   5
   0  -4  -2 2.97549 1.41119  14
   0  -4   2 1.79387 0.87383   4
   0  -4   2 1.46871 0.63955   1
   0  -4   2 0.85884 1.00122   6
   0  -4  -2 0.91541 0.58418   1
   0  -4  -2 1.22971 0.67245   1
   0  -4   2 2.39935 0.81927  14
   0  -4  -2 1.34910 0.71172   3
   0  -4   2 1.08648 0.70945   1
   0  -4  -2 4.59818 1.51076   8
   0  -4   2 1.79156 0.71264  13
   0  -4  -2 0.07285 0.95779   5
   0  -4   2 0.84657 1.07891  12
   0  -4  -2 1.11609 0.67525  10
   0  -4  -2 0.37524 0.74286   4
   1  -4   2 197.476 6.06895  14
  -1  -4  -2 183.773 5.70555   3
   1  -4   2 193.063 6.26003   1
  -1  -4  -2 201.932 5.45140   1
   1  -4   2 206.178 6.36269   1
  -1  -4  -2 196.612 6.44768   7
   1  -4   2 182.874 5.35665   8
  -1  -4  -2 192.492 5.97028  10
  -1  -4  -2 201.478 5.51636   1
  -1  -4  -2 194.341 6.22673   5
  -1  -4  -2 189.896 6.43032   4
  -1   4  -2 186.456 6.68793   3
  -1   4  -2 208.920 6.98920  12
  -2  -4  -2 46.8234 3.22640   7
  -2  -4  -2 47.3200 2.40891   5
  -2  -4  -2 46.3658 2.46458   1
   2  -4   2 42.6396 3.74949   1
   2  -4   2 45.5531 1.46458  13
  -2  -4  -2 47.9837 2.52427   9
   2  -4   2 43.9876 2.51689   8
  -2  -4  -2 49.7196 2.28366   3
   2  -4   2 42.5798 2.77788  14
  -2  -4  -2 46.5470 2.40807   1
  -2   4  -2 47.8413 3.12984   3
  -2   4  -2 44.2005 3.02718  12
   3  -4   2 1.82558 1.56953  14
  -3  -4  -2 -0.6781 0.76827   1
  -3  -4  -2 -3.0628 0.82125   1
  -3  -4  -2 -0.7311 0.91082   9
  -3  -4  -2 -0.4206 0.77072  12
  -3  -4  -2 -1.1792 1.11003   7
   3  -4   2 2.20257 0.86974  13
   3   4   2 0.43304 1.32166  13
  -3   4  -2 1.58818 1.13409   3
  -3   4  -2 0.48073 1.17623  12
  -4  -4  -2 14.1759 2.36212   9
   4  -4   2 9.67603 2.29930  14
  -4  -4  -2 11.2747 2.36139   1
  -4  -4  -2 7.95253 1.80974   1
   4  -4   2 8.13679 1.57938  13
  -4  -4  -2 9.57685 2.56650   7
  -4  -4  -2 11.2578 1.49750  12
  -4   4  -2 9.30623 2.70149   9
  -4   4  -2 7.55557 1.94447  12
   4   4   2 11.7028 2.98566  13
  -4   4  -2 7.31068 2.17395   3
  -5  -4  -2 107.303 6.05976   9
  -5  -4  -2 106.241 6.34535   1
  -5  -4  -2 110.653 3.98263  12
  -5  -4  -2 109.891 7.68749   7
   5  -4   2 114.875 5.44078  13
  -5   4  -2 102.038 6.58551   9
   5   4   2 119.278 7.08715  13
  -5   4  -2 105.678 6.28195   3
   6  -4   2 46.6911 4.07525  13
  -6  -4  -2 39.6698 4.68281   9
  -6  -4  -2 47.7423 5.38764   1
  -6   4  -2 54.0229 4.89002   3
   6   4   2 45.7307 5.86703  13
  -6   4  -2 41.0910 5.25146   9
  -7  -4  -2 62.9896 6.80705   1
  -7  -4  -2 72.0297 6.20949   9
   7  -4   2 54.9891 6.60199   2
   7  -4   2 71.4000 5.46138  13
  -7   4  -2 68.2629 7.29383   9
   7   4   2 76.1010 8.11119  13
  -7   4  -2 67.4225 5.90600   3
   8  -4   2 26.9740 4.42970  13
  -8  -4  -2 32.3703 5.03684   9
  -8  -4  -2 33.3524 5.78450   1
   8  -4   2 22.4622 5.54440   2
  -8   4  -2 34.2631 5.84523   9
  -8   4  -2 25.4267 4.69997   3
   8   4   2 22.0349 5.22483  13
  -9  -4  -2 29.3560 5.33158   9
  -9  -4  -2 33.4646 6.30165   1
   9  -4   2 46.2233 7.40943   2
  -9   4  -2 27.9745 5.60564   9
  -9   4  -2 29.7855 5.42829   3
   9   4   2 28.9399 6.07049  13
  -9  -5   2 10.9021 4.43031   1
  -9  -5   2 8.01739 4.35957   9
   9   5  -2 6.95335 4.36940  13
  -9   5   2 4.92685 4.21257   9
  -9   5   2 20.2011 5.08793   3
  -8  -5   2 -1.5642 2.53036   1
   8  -5  -2 3.59427 2.74071  13
  -8  -5   2 15.8701 4.06697   9
  -8   5   2 4.51474 3.74845   3
   8   5  -2 3.35070 2.91801  13
  -8   5   2 6.89497 3.33760   9
   7  -5  -2 1.28447 2.44062  13
  -7  -5   2 2.81865 2.61143   1
  -7  -5   2 0.39630 2.00886   9
  -7   5   2 -2.4559 1.76952   3
   7   5  -2 4.87625 2.97333  13
  -7   5   2 2.35740 2.37958   9
   6  -5  -2 120.744 8.30822   8
  -6  -5   2 125.845 7.44516   1
  -6  -5   2 118.409 7.82173   9
   6  -5  -2 129.921 6.92957  13
   6  -5  -2 111.698 7.87740  14
  -6   5   2 103.637 8.12528   9
  -6   5   2 124.673 7.87223   3
  -6   5   2 126.447 6.32777   5
   6   5  -2 130.908 8.72370  13
   5  -5  -2 0.87972 2.43232  14
   5  -5  -2 0.05389 1.63097  13
   5  -5  -2 1.57026 2.37861   8
  -5  -5   2 -0.9102 2.13972   9
  -5  -5   2 -0.4129 1.82808   1
   5   5  -2 0.54105 1.90086  13
  -5   5   2 2.89077 1.65155   5
  -5   5   2 2.16411 1.96917   3
   4  -5  -2 4.10179 1.91573  14
  -4  -5   2 4.80010 1.52948   1
  -4  -5   2 4.19795 1.69376   1
  -4  -5   2 3.58499 0.50352  12
  -4  -5   2 3.15218 0.60833   6
   4  -5  -2 3.44697 1.64694  13
  -4  -5   2 3.41865 2.17153   9
  -4  -5   2 4.33184 0.64974   6
   4  -5  -2 4.34730 2.35153   8
  -4  -5   2 3.00455 0.89318   5
  -4   5   2 4.02259 1.80141   5
  -4   5   2 4.43352 1.83089   3
   4   5  -2 3.74428 2.43277   4
  -3  -5   2 7.01292 1.83628   9
  -3  -5   2 13.1596 1.58923   5
  -3  -5   2 17.3270 1.95466   1
   3  -5  -2 11.2060 2.25412   8
  -3  -5   2 12.6569 1.39969  12
  -3  -5   2 8.33214 1.55440   1
   3  -5  -2 8.33000 2.32676  14
  -3   5   2 13.9640 2.53618   3
  -3   5   2 12.3662 2.33577   5
  -2  -5   2 208.605 7.76746   9
   2  -5  -2 220.946 8.15316   8
  -2  -5   2 213.253 6.22520   1
  -2  -5   2 214.024 6.16573   1
   2  -5  -2 206.674 6.30343   7
  -2  -5   2 214.884 6.69971  12
   2  -5  -2 173.138 7.26232   1
   2  -5  -2 222.332 8.24463  14
  -2  -5   2 208.847 6.42668  11
   2  -5  -2 212.648 7.52279   1
  -2   5   2 205.723 7.74203   5
   1  -5  -2 301.990 9.81823  14
   1  -5  -2 304.857 7.84259   7
   1  -5  -2 304.919 7.16495   4
   1  -5  -2 293.405 9.71400   8
  -1  -5   2 298.588 8.60212  11
   1  -5  -2 299.846 8.79533   1
  -1  -5   2 296.259 7.59802   1
  -1  -5   2 290.167 8.98909  12
   1  -5  -2 290.736 8.67818   1
  -1  -5   2 292.967 8.88588   6
  -1  -5   2 297.832 7.62423   1
  -1   5   2 292.523 9.55476   5
   0  -5  -2 2.20026 1.50876   8
   0  -5   2 3.00690 1.10320   6
   0  -5  -2 4.00903 1.05160   4
   0  -5   2 3.91048 0.84469   1
   0  -5  -2 3.19807 0.77607   1
   0  -5   2 2.99077 0.78799   1
   0  -5  -2 1.97304 0.81883  10
   0  -5   2 3.16519 0.94783  14
   0  -5   2 2.13285 1.34830  12
   0  -5  -2 3.84320 1.66304  14
   0  -5  -2 2.20928 0.77132   1
   0  -5   2 2.68103 0.93610  13
   0  -5   2 2.81026 1.01668   4
  -1  -5  -2 1041.30 24.3464   1
   1  -5   2 1016.50 24.7005   8
   1  -5   2 1081.06 25.5654  14
  -1  -5  -2 1023.53 24.3365   1
   1  -5   2 1078.68 23.7631  13
  -1  -5  -2 1068.43 25.4799  10
  -1  -5  -2 1032.68 25.9547   7
  -1  -5  -2 1070.68 25.3753   3
   1  -5   2 1043.78 25.5672   1
   1  -5   2 1058.39 25.5825   1
   1  -5   2 1030.85 26.8425   6
  -1   5  -2 1044.88 26.6109   3
  -2  -5  -2 693.040 18.1710   5
  -2  -5  -2 744.330 17.7234   1
  -2  -5  -2 728.244 17.7986   1
  -2  -5  -2 710.690 18.3152   9
   2  -5   2 742.435 18.2672   8
  -2  -5  -2 709.643 19.7578   7
  -2  -5  -2 724.851 17.9572   3
   2  -5   2 752.125 19.1831  14
   2  -5   2 707.035 19.1790   1
  -2   5  -2 714.901 19.6945  12
  -2   5  -2 698.470 19.6396   3
  -3  -5  -2 67.4877 3.68836   9
  -3  -5  -2 74.1096 3.30355   3
  -3  -5  -2 67.9065 3.46127   1
   3  -5   2 69.2101 2.58079  13
  -3  -5  -2 70.3734 4.72667   7
   3  -5   2 64.6119 4.33407  14
  -3  -5  -2 65.8157 3.62364   1
   3  -5   2 71.2427 4.00001   8
  -3   5  -2 64.9318 4.30160  12
  -3   5  -2 64.0346 4.44928   3
   4  -5   2 343.576 9.92625  13
  -4  -5  -2 354.473 11.5260   1
  -4  -5  -2 361.935 11.2800   1
  -4  -5  -2 336.532 10.0016  12
  -4  -5  -2 360.295 13.5179   7
   4  -5   2 358.110 12.7234  14
  -4  -5  -2 358.360 11.5516   9
  -4   5  -2 366.958 12.5344   3
   4   5   2 346.884 13.1349  13
  -5  -5  -2 65.0857 4.97878   1
  -5  -5  -2 65.7783 5.91213   7
  -5  -5  -2 65.1696 3.00106  12
  -5  -5  -2 56.7084 4.58757   9
   5  -5   2 55.7488 3.77297  13
  -5   5  -2 70.5239 5.58259   9
  -5   5  -2 67.2483 5.39476   3
   5   5   2 65.3795 5.56277  13
  -6  -5  -2 0.11189 1.42048   9
  -6  -5  -2 0.10388 2.76391   7
   6  -5   2 -3.0051 1.36862  13
  -6  -5  -2 -0.0793 2.06483   1
  -6   5  -2 0.14506 2.22453   3
  -6   5  -2 -1.7140 1.63752   9
   6   5   2 -0.8756 2.65539  13
  -7  -5  -2 14.9998 3.56103   9
   7  -5   2 9.90105 2.73595  13
  -7  -5  -2 10.2442 3.57713   1
   7   5   2 6.29864 3.15010  13
  -7   5  -2 6.54304 3.11913   9
  -7   5  -2 14.1886 3.71120   3
   8  -5   2 2.40732 2.85720   2
  -8  -5  -2 -0.8374 2.60264   9
  -8  -5  -2 1.99446 2.85634   1
   8   5   2 5.76427 3.94751  13
  -8   5  -2 0.28530 2.78461   3
  -8   5  -2 1.58030 3.90135   9
   9  -5   2 4.90357 3.66735   2
  -9  -5  -2 7.66112 3.41961   9
  -9  -5  -2 4.43175 3.84205   1
   9   5   2 0.43170 3.60144  13
  -9   5  -2 0.47178 2.72257   3
  -9  -6   2 4.19464 3.48417   9
  -9  -6   2 3.92783 3.72262   1
   9   6  -2 3.75730 3.97353  13
  -9   6   2 2.43904 4.18126   9
  -9   6   2 10.4409 3.93977   3
  -8  -6   2 -2.8261 2.88672   9
  -8  -6   2 -1.1690 2.66386   1
  -8   6   2 -1.3162 2.18340   9
   8   6  -2 2.60561 3.77311  13
  -8   6   2 -3.5368 2.75943   3
  -7  -6   2 0.58249 2.95641   9
  -7  -6   2 8.43989 3.24327   1
   7  -6  -2 10.1038 2.94665  13
   7   6  -2 12.7490 4.18783  13
  -7   6   2 0.86639 2.38671   3
  -7   6   2 2.88615 3.41426   9
  -6  -6   2 18.2327 3.43679   1
  -6  -6   2 18.6409 4.06515   9
   6  -6  -2 18.7885 3.11554  13
   6  -6  -2 18.6923 4.07478   8
   6  -6  -2 7.79796 3.49021  14
  -6   6   2 20.9956 3.34624   5
   6   6  -2 17.3970 3.88125  13
  -6   6   2 19.4124 3.93111   3
   5  -6  -2 3.23960 2.60220   8
   5  -6  -2 4.27915 2.66345  14
   5  -6  -2 1.51267 1.55545  13
  -5  -6   2 0.67970 1.74452   1
  -5  -6   2 3.68635 2.63702   9
  -5   6   2 1.10127 1.88469   3
  -5   6   2 1.99196 1.82541   5
   4  -6  -2 10.6905 2.73224  14
  -4  -6   2 10.1850 1.27193   6
  -4  -6   2 9.83717 1.57037   5
  -4  -6   2 10.6996 1.23221  12
  -4  -6   2 8.42282 1.93177   1
  -4  -6   2 12.9935 2.10138   1
   4  -6  -2 9.24200 2.01885  13
   4  -6  -2 8.58163 2.81832   8
  -4  -6   2 8.65315 2.28159   9
  -4  -6   2 14.6359 3.55079   7
  -4   6   2 7.76148 2.35426   5
  -4   6   2 13.3214 2.82612   3
  -3  -6   2 8.09195 1.43134  12
  -3  -6   2 10.0116 1.47304   1
   3  -6  -2 6.58329 1.93020   1
   3  -6  -2 11.0691 2.67116  14
  -3  -6   2 6.96463 1.47846   1
  -3  -6   2 3.69888 1.92456   9
   3  -6  -2 8.72127 2.32575   8
  -3   6   2 7.44765 1.90989   5
  -3   6   2 8.17308 2.49104   3
   2  -6  -2 46.8386 3.46995   1
   2  -6  -2 52.3064 4.13890  14
   2  -6  -2 65.9533 4.12034   8
  -2  -6   2 55.2165 2.52665   1
   2  -6  -2 65.5549 3.77169   1
  -2  -6   2 59.5170 3.35885  12
   2  -6  -2 61.3352 2.88404   7
  -2  -6   2 56.6176 4.01545   9
  -2  -6   2 61.9486 2.56874   1
  -2   6   2 61.3116 4.15019   5
  -1  -6   2 16.3321 1.15519   1
   1  -6  -2 16.3978 1.94130   1
  -1  -6   2 14.7974 1.98717   6
   1  -6  -2 17.1855 1.92219   1
   1  -6  -2 17.2656 1.52345   7
   1  -6  -2 16.0543 1.11234   4
  -1  -6   2 17.1598 2.26246  12
  -1  -6   2 17.0294 1.17084   1
   1  -6  -2 19.5124 2.69890  14
   1  -6  -2 14.1566 2.38187   8
   0  -6  -2 1184.22 27.9215  10
   0  -6  -2 1161.45 27.2449   1
   0  -6   2 1169.40 27.6328  13
   0  -6   2 1144.25 29.0985   6
   0  -6   2 1123.94 27.1340   1
   0  -6  -2 1133.16 29.6373   8
   0  -6  -2 1173.71 27.7032   4
   0  -6  -2 1186.25 27.2326   1
   0  -6   2 1104.23 29.1489  12
   0  -6  -2 1172.69 29.5676  14
   0  -6   2 1134.22 27.1728   1
   0  -6   2 1203.34 28.2015  14
   1  -6   2 52.1275 3.61250   6
   1  -6   2 57.2531 3.19506  14
  -1  -6  -2 57.8065 3.45191   7
  -1  -6  -2 58.3181 2.29602   1
  -1  -6  -2 56.5181 2.26666   1
   1  -6   2 62.9404 3.21501   1
   1  -6   2 56.5744 2.80149   8
   1  -6   2 53.3546 3.02883   1
   1  -6   2 56.2247 2.11671  13
   2  -6   2 1398.47 32.4637   8
  -2  -6  -2 1351.98 31.6168   1
  -2  -6  -2 1346.18 32.7345   9
  -2  -6  -2 1340.40 34.2302   7
  -2  -6  -2 1312.40 31.4663   1
   2  -6   2 1343.63 33.4045  14
   2  -6   2 1373.24 33.5901   1
  -2   6  -2 1347.35 34.4070   3
   3  -6   2 15.7103 2.22947   8
   3  -6   2 14.4532 2.78786   1
   3  -6   2 16.9352 2.81121  14
  -3  -6  -2 15.3498 2.02489   1
  -3  -6  -2 15.7391 2.24094   9
   3  -6   2 17.7484 0.96456  13
  -3  -6  -2 13.3044 2.55219   7
  -3  -6  -2 13.2317 1.77088   1
  -3   6  -2 14.0850 2.82329   3
  -4  -6  -2 247.839 11.2450   7
  -4  -6  -2 260.436 8.26532  12
  -4  -6  -2 259.931 9.16575   1
   4  -6   2 274.701 10.5911  14
   4  -6   2 263.341 9.78797   8
  -4  -6  -2 263.769 9.56863   9
  -4  -6  -2 249.593 8.82664   1
   4  -6   2 249.389 7.39181  13
  -4   6  -2 259.585 10.4611   3
  -5  -6  -2 506.212 15.8241   1
  -5  -6  -2 497.027 18.4565   7
  -5  -6  -2 483.746 15.7192   9
   5  -6   2 486.023 17.1937  14
   5  -6   2 493.597 13.6827  13
  -5  -6  -2 485.937 13.1681  12
  -5   6  -2 491.121 16.9737   3
   5   6   2 510.389 17.8801  13
  -6  -6  -2 1.45574 3.32651   7
   6  -6   2 0.65820 1.53752  13
  -6  -6  -2 -0.8979 1.82809   1
  -6  -6  -2 3.59826 2.16926   9
  -6   6  -2 -3.0906 1.33646   3
   6   6   2 3.41564 3.20339  13
  -7  -6  -2 10.9563 3.08383   9
  -7  -6  -2 9.28325 3.32786   1
  -7  -6  -2 9.87664 3.85947   7
   7   6   2 5.66549 3.08957  13
  -7   6  -2 7.85961 3.33297   3
  -8  -6  -2 2.03541 4.29925   7
  -8  -6  -2 3.75331 3.01640   1
  -8  -6  -2 -2.0048 2.42359   9
   8   6   2 2.71179 2.99357  13
  -8   6  -2 2.52330 3.14825   3
  -9  -6  -2 35.0123 6.28071   1
   9  -6   2 34.2981 7.09987   2
  -9  -6  -2 27.0271 5.44017   9
  -9   6  -2 24.3377 5.52245   3
   9   6   2 31.0155 6.55935  13
  -9  -7   2 0.19459 2.27546   9
  -9  -7   2 8.10877 3.83140   1
  -9   7   2 4.11409 4.56219   9
   9   7  -2 -0.5565 4.04895  13
  -9   7   2 7.01249 4.08675   3
  -8  -7   2 0.49437 2.62771   1
  -8  -7   2 0.55684 2.46908   9
  -8   7   2 -1.4513 3.49315   9
   8   7  -2 -0.9925 3.47339  13
  -8   7   2 0.86075 3.09146   3
  -7  -7   2 8.15119 3.76565   9
   7  -7  -2 9.60621 2.94112  13
   7  -7  -2 8.32630 3.55303  14
  -7  -7   2 9.08356 3.29274   1
  -7   7   2 10.3406 3.35689   3
   7   7  -2 6.86916 3.41536  13
   6  -7  -2 -0.3212 1.77326  14
   6  -7  -2 -2.1418 1.71004  13
  -6  -7   2 -3.1186 1.75231   1
   6  -7  -2 0.15455 2.58591   8
  -6  -7   2 0.49114 1.96667   9
  -6   7   2 2.71531 2.09697   5
  -6   7   2 -2.2635 2.33644   3
   5  -7  -2 9.97910 2.36658  13
   5  -7  -2 11.6016 3.11319  14
  -5  -7   2 10.1750 3.20412   9
  -5  -7   2 11.2764 2.61736   1
   5  -7  -2 10.9825 2.89663   8
  -5  -7   2 12.6202 1.23322   6
  -5  -7   2 15.1978 4.17093   7
  -5  -7   2 11.7553 0.64705  12
  -5  -7   2 11.6264 0.68131  12
  -5   7   2 10.2094 2.74335   5
  -5   7   2 11.2949 3.56000   3
  -4  -7   2 104.585 7.43667   7
   4  -7  -2 118.169 7.24048  14
  -4  -7   2 109.030 5.33703   1
   4  -7  -2 112.207 5.24024  13
   4  -7  -2 115.564 6.96963   8
  -4  -7   2 113.135 5.12565   1
  -4  -7   2 109.166 6.40424   9
  -4  -7   2 117.725 4.49651  12
  -4   7   2 113.470 6.45191   5
  -4   7   2 115.604 6.95171   3
   3  -7  -2 0.53190 1.47679  14
   3  -7  -2 0.64720 1.62941   1
  -3  -7   2 -0.0819 0.85643   1
  -3  -7   2 2.64610 1.55312   9
  -3  -7   2 0.57576 0.93635   1
  -3  -7   2 0.42681 0.98776  12
   3  -7  -2 1.97204 1.85603   8
  -3   7   2 1.37387 1.84229   5
  -2  -7   2 107.535 4.92674  12
  -2  -7   2 103.639 3.53426   1
  -2  -7   2 107.092 3.53585   1
   2  -7  -2 99.6343 4.12323   7
   2  -7  -2 92.8350 5.65438  14
   2  -7  -2 99.4234 5.06100   1
   2  -7  -2 105.862 5.78131   8
   2  -7  -2 90.3177 4.93772   1
  -2   7   2 105.223 5.79471   5
   1  -7  -2 21.4805 1.41789   4
   1  -7  -2 19.3182 2.10658   1
   1  -7  -2 19.0703 2.83613   8
   1  -7  -2 28.8814 3.27548  14
  -1  -7   2 20.1548 1.24354   1
  -1  -7   2 20.1949 2.51113   6
  -1  -7   2 18.2329 2.23661  14
   1  -7  -2 18.9845 1.73336   7
  -1  -7   2 17.6187 2.46050  12
  -1  -7   2 20.0881 1.25866   1
   1  -7  -2 17.5818 2.09709   1
   0  -7  -2 108.672 5.46401  14
   0  -7   2 102.249 4.13446  13
   0  -7  -2 97.5630 3.67943   1
   0  -7   2 96.2166 3.69219   1
   0  -7   2 97.2424 5.18626   6
   0  -7  -2 95.2116 5.27025   8
   0  -7  -2 98.7130 3.72483   1
   0  -7   2 98.7479 5.19604  12
   0  -7   2 101.282 3.74168   1
   0  -7   2 103.721 4.58317  14
   0  -7   2 104.867 4.60946   8
   0  -7  -2 108.263 4.22664   4
   1  -7   2 457.510 14.8136  12
  -1  -7  -2 463.044 11.5581   1
  -1  -7  -2 480.211 11.5609   1
   1  -7   2 478.355 14.6446   6
   1  -7   2 468.649 12.7246   8
   1  -7   2 481.829 13.0661   1
  -1  -7  -2 464.380 14.6724  14
   1  -7   2 475.200 11.6634  13
   1  -7   2 436.728 13.2142  14
   1  -7   2 466.874 13.0096   1
   2  -7   2 37.9300 2.63916   8
  -2  -7  -2 37.1249 2.91026   9
   2  -7   2 39.1320 3.03378  14
  -2  -7  -2 41.2955 3.65449   7
   2  -7   2 34.0765 2.86544   1
   2  -7   2 28.0249 3.09446   1
  -2  -7  -2 35.7974 1.92933   1
  -2  -7  -2 34.8629 2.02652   1
  -2   7  -2 38.5561 4.20974   3
  -3  -7  -2 17.0936 1.91836   1
  -3  -7  -2 13.6844 2.20671   9
  -3  -7  -2 14.2534 1.92469   1
   3  -7   2 16.4155 2.84975   1
   3  -7   2 17.9351 2.49910   8
   3  -7   2 16.5809 2.64238  14
  -3  -7  -2 16.6872 2.98397   7
  -3   7  -2 17.8667 3.26288   3
  -4  -7  -2 61.2688 5.73542   7
   4  -7   2 59.8905 4.33038   8
   4  -7   2 65.9245 4.93766  14
   4  -7   2 59.1199 2.42732  13
  -4  -7  -2 62.9232 3.71722   1
  -4  -7  -2 63.5620 4.02982   1
  -4  -7  -2 61.6002 4.27790   9
  -4   7  -2 63.5643 5.08266   3
   5  -7   2 33.4989 4.77498  14
  -5  -7  -2 28.5735 5.09675   7
  -5  -7  -2 30.9979 3.71593   1
  -5  -7  -2 33.9337 2.56582  12
   5  -7   2 29.4846 2.36690  13
  -5  -7  -2 33.6343 3.99748   9
   5   7   2 41.2401 5.65213  13
  -5   7  -2 39.3510 5.08987   3
  -6  -7  -2 58.6993 7.43545   7
  -6  -7  -2 54.7635 5.58298   9
  -6  -7  -2 57.8751 5.15791   1
  -6   7  -2 51.0934 5.93748   3
   6   7   2 54.1948 7.00866  13
  -7  -7  -2 5.67572 3.19299   7
  -7  -7  -2 -1.7284 2.06381   1
  -7  -7  -2 5.22568 2.68023   9
  -7   7  -2 4.20925 2.68029   3
   7   7   2 3.69902 3.01079  13
  -8  -7  -2 27.6751 5.08158   1
  -8  -7  -2 30.2948 6.10947   7
  -8  -7  -2 34.6087 5.43015   9
  -8   7  -2 35.8043 6.07275   3
   8   7   2 27.8680 5.58805  13
  -9  -7  -2 -1.2692 2.84195   9
  -9  -7  -2 -1.1054 3.15052   1
  -9  -7  -2 1.64691 5.04137   7
   9  -7   2 -1.7507 3.75241   2
   9   7   2 6.09120 4.16031  13
  -9   7  -2 -2.7802 2.76201   3
  -9  -8   2 71.6798 8.25090   1
  -9  -8   2 74.8904 9.08040   9
  -9   8   2 62.0922 8.84627   3
   9   8  -2 67.0476 9.90666  13
  -8  -8   2 24.5705 5.30356   9
  -8  -8   2 17.8565 4.50586   1
  -8   8   2 24.8962 5.18523   3
   8   8  -2 22.4735 5.94589  13
   7  -8  -2 16.1340 4.22796   8
  -7  -8   2 13.1943 3.41395   1
  -7  -8   2 16.8443 3.90786   9
   7  -8  -2 9.94025 3.65231  14
   7   8  -2 9.77796 3.96890  13
  -7   8   2 14.8769 3.99870   3
   6  -8  -2 7.35159 2.40331  13
   6  -8  -2 3.70564 3.09290   8
   6  -8  -2 9.00993 3.74777  14
  -6  -8   2 9.04540 3.10433   9
  -6  -8   2 7.87061 2.56723   1
  -6  -8   2 13.3862 4.01104   7
  -6   8   2 16.3179 3.42586   5
  -6   8   2 10.4389 3.67819   3
  -5  -8   2 204.391 10.0778   9
  -5  -8   2 219.642 6.29991  12
   5  -8  -2 204.613 8.01927  13
  -5  -8   2 210.053 11.6948   7
  -5  -8   2 187.737 6.33635   6
   5  -8  -2 219.090 10.6614   8
  -5  -8   2 217.253 8.66918   1
   5  -8  -2 211.084 10.5786  14
  -5   8   2 209.934 9.72810   5
  -5   8   2 205.861 10.4511   3
   4  -8  -2 5.40566 2.58108   1
  -4  -8   2 3.79634 2.33997   7
   4  -8  -2 3.75601 1.99824   8
  -4  -8   2 1.18099 1.19997  12
   4  -8  -2 -0.1851 1.57240  14
  -4  -8   2 2.27217 1.64423   9
  -4  -8   2 1.50956 1.40552   1
  -4  -8   2 1.51691 1.23924   1
  -4   8   2 0.46804 2.01666   5
  -4   8   2 4.14167 2.65986   3
  -3  -8   2 39.1070 4.39399   9
   3  -8  -2 35.6450 4.14296   8
   3  -8  -2 31.1696 4.28173  14
  -3  -8   2 33.9865 2.30586   1
  -3  -8   2 37.0111 2.48157   1
   3  -8  -2 31.7768 3.95020   1
  -3  -8   2 36.6511 3.01335  12
  -3   8   2 42.5976 4.51786   5
   2  -8  -2 12.6416 2.85848  14
  -2  -8   2 14.7619 2.34240  12
   2  -8  -2 17.2608 3.02455   8
   2  -8  -2 12.6086 2.22455   1
   2  -8  -2 12.8813 2.31019   1
  -2  -8   2 17.0982 1.31807   1
   2  -8  -2 18.8815 2.08608   7
  -2  -8   2 17.4626 1.28989   1
  -2   8   2 18.1831 2.96365   5
   1  -8  -2 312.699 11.0301   8
  -1  -8   2 299.365 7.81322   1
  -1  -8   2 291.374 7.76593   1
   1  -8  -2 307.781 9.47211   1
   1  -8  -2 300.643 11.1191  14
   1  -8  -2 310.142 9.41087   1
  -1  -8   2 290.585 10.0073  14
  -1  -8   2 305.951 10.5403   6
   1  -8  -2 304.847 9.08867   7
   1  -8  -2 310.996 8.30260   4
  -1  -8   2 293.300 10.5145  12
   0  -8   2 33.9727 3.64588   6
   0  -8  -2 29.4258 3.67106   8
   0  -8   2 31.1364 2.75687  14
   0  -8   2 26.8811 3.42951  12
   0  -8  -2 31.1983 2.04237   1
   0  -8   2 27.7651 1.94516   1
   0  -8   2 28.8724 1.99492   1
   0  -8   2 29.9712 2.59728   8
   0  -8  -2 30.5987 1.97518   1
   0  -8  -2 28.2156 3.36747  14
   1  -8   2 108.040 4.63746   8
   1  -8   2 97.1043 3.62952  13
  -1  -8  -2 97.5853 3.32970   1
   1  -8   2 99.3565 5.74916  12
   1  -8   2 94.8982 5.57635   6
   1  -8   2 103.679 5.01397  14
   1  -8   2 101.505 4.53366   1
  -1  -8  -2 98.2980 5.93574  14
   1  -8   2 102.271 4.62300   1
  -2  -8  -2 107.413 3.66219   1
   2  -8   2 111.593 5.53267   1
  -2  -8  -2 114.460 6.19036   7
   2  -8   2 109.479 4.87922   8
   2  -8   2 104.029 5.51878  14
  -2  -8  -2 109.666 3.77575   1
  -2   8  -2 114.834 6.16718   5
  -2   8  -2 112.736 6.34128   3
  -3  -8  -2 9.93676 2.97560   7
  -3  -8  -2 16.4324 1.79345   1
  -3  -8  -2 16.3244 1.93375   1
   3  -8   2 11.0163 2.40395  14
   3  -8   2 16.9637 2.84429   1
   3  -8   2 13.4009 2.30188   8
  -3  -8  -2 15.8201 2.48346   9
  -3   8  -2 16.4645 3.39175   3
   4  -8   2 41.3207 4.92720   1
  -4  -8  -2 39.0106 3.33457   1
  -4  -8  -2 43.5332 3.06785   1
  -4  -8  -2 40.8337 5.43223   7
   4  -8   2 36.0940 4.31740  14
   4  -8   2 47.0551 3.86685   8
  -4  -8  -2 42.5467 3.69285   9
  -4   8  -2 44.2361 5.05125   3
  -5  -8  -2 6.38787 2.44761   9
  -5  -8  -2 2.57798 3.17960   7
   5  -8   2 0.11968 1.59626  14
  -5  -8  -2 0.39648 1.67165   1
  -5   8  -2 -1.5640 2.19448   3
  -6  -8  -2 98.7563 6.65512   9
   6  -8   2 92.9719 7.18136  14
  -6  -8  -2 96.4100 8.73772   7
  -6  -8  -2 105.553 6.57125   1
  -6   8  -2 98.3129 7.80076   3
   6   8   2 94.4292 8.19121  13
  -7  -8  -2 4.27430 3.94432   7
  -7  -8  -2 3.67133 2.46982   9
  -7  -8  -2 1.00499 2.75771   1
   7   8   2 5.84176 3.23060  13
  -7   8  -2 1.84934 3.30686   3
  -8  -8  -2 7.57820 4.38170   7
  -8  -8  -2 10.0806 3.21364   9
  -8  -8  -2 12.2803 4.22820   1
   8   8   2 9.24740 3.91412  13
  -8   8  -2 18.3866 5.05523   3
  -9  -8  -2 3.24055 5.42882   7
  -9  -8  -2 -2.0950 3.21526   1
   9  -8   2 2.99032 4.33787   2
   9   8   2 6.12134 3.58844  13
  -9   8  -2 4.09820 4.08353   3
  -9  -9   2 9.96128 4.14696   9
  -9  -9   2 14.9519 4.34242   1
   9   9  -2 9.59573 5.73129  13
  -9   9   2 6.03905 3.80862   3
  -8  -9   2 31.6597 5.43049   1
  -8  -9   2 31.3337 7.50067   7
  -8  -9   2 29.4639 5.97825   9
   8   9  -2 14.0095 4.87015  13
  -8   9   2 25.1322 5.33958   3
  -7  -9   2 15.4345 4.66285   7
  -7  -9   2 10.7472 3.88794   9
  -7  -9   2 6.22002 2.95569   1
   7  -9  -2 5.13768 3.40857   8
  -7   9   2 15.0637 4.32024   3
  -6  -9   2 98.8933 6.35589   1
   6  -9  -2 106.707 8.47365  14
  -6  -9   2 98.9138 8.54423   7
   6  -9  -2 96.0654 7.71164   8
  -6  -9   2 97.2421 7.77219   9
  -6   9   2 91.2008 6.89921   5
  -6   9   2 93.9494 7.67764   3
  -5  -9   2 11.1997 2.40798   1
  -5  -9   2 8.68981 3.24493   7
  -5  -9   2 12.8176 3.06720   9
   5  -9  -2 7.66848 3.05540   8
   5  -9  -2 12.4654 3.18053  14
   5  -9  -2 12.7393 2.28754  13
  -5  -9   2 8.44565 1.42641  12
  -5   9   2 16.8126 3.37928   5
  -5   9   2 6.72959 2.96004   3
  -4  -9   2 9.13927 1.87340   1
   4  -9  -2 5.82898 2.27851   1
  -4  -9   2 3.25089 2.41459   9
  -4  -9   2 4.77494 1.56498   6
  -4  -9   2 6.90357 1.79498  12
   4  -9  -2 6.76783 2.48227  14
  -4  -9   2 4.06269 3.05598   7
   4  -9  -2 7.65365 2.90628   8
  -4   9   2 5.65628 2.40089   3
  -4   9   2 8.77612 2.97001   5
  -3  -9   2 0.35969 0.80347   1
  -3  -9   2 1.47553 1.52174   9
   3  -9  -2 0.09788 1.24379   1
   3  -9  -2 2.34583 2.23966   8
  -3  -9   2 2.05475 0.93806   1
   3  -9  -2 -1.1701 1.97694  14
  -3  -9   2 3.01869 1.57374  12
  -3   9   2 1.99440 2.19996   5
  -2  -9   2 49.5830 2.01285   1
  -2  -9   2 46.1481 1.98156   1
   2  -9  -2 39.2272 3.56544   1
   2  -9  -2 39.4563 3.44205   1
  -2  -9   2 57.5926 4.16123  12
   2  -9  -2 46.2087 4.75404  14
   2  -9  -2 45.3221 4.76234   8
  -2   9   2 42.9963 4.78974   5
   1  -9  -2 159.134 6.06357   1
  -1  -9   2 166.879 7.03766  14
   1  -9  -2 149.711 6.07008   1
  -1  -9   2 152.303 7.23276   6
  -1  -9   2 155.388 4.55238   1
   1  -9  -2 157.651 5.20315   4
   1  -9  -2 150.025 7.36240   8
   1  -9  -2 158.435 7.79508  14
  -1  -9   2 147.233 4.50964   1
  -1  -9   2 150.080 7.28667  12
   0  -9  -2 41.9839 4.58950  14
   0  -9   2 42.0851 2.48708   1
   0  -9   2 47.1360 3.41736   8
   0  -9  -2 48.9241 4.43404   8
   0  -9  -2 42.8967 2.47627   1
   0  -9   2 39.9121 2.46139   1
   0  -9   2 45.5585 3.53908  14
   0  -9   2 47.2583 4.23834   6
   0  -9  -2 40.6144 2.53066   1
   0  -9   2 38.3473 4.19047  12
   1  -9   2 99.1313 6.24898   6
  -1  -9  -2 110.845 6.47669  14
  -1  -9  -2 98.1304 3.38819   1
   1  -9   2 103.446 4.73158   1
   1  -9   2 102.478 6.41227  12
   1  -9   2 97.3096 4.71496   8
   1  -9   2 100.966 5.37727  14
   1  -9   2 98.3559 3.88061  13
   1  -9   2 89.5447 4.55925   1
  -2  -9  -2 50.7362 4.42763   7
   2  -9   2 38.0129 3.90702   1
   2  -9   2 57.3170 1.72294  13
  -2  -9  -2 51.3050 2.21063   1
  -2  -9  -2 50.3916 2.27523   1
   2  -9   2 57.2443 3.70433   8
   2  -9   2 57.5728 4.26780  14
   2  -9   2 52.5172 3.95029   1
  -3  -9  -2 2.37820 1.90416   7
  -3  -9  -2 0.58319 0.79774   1
  -3  -9  -2 1.35364 1.00668   1
   3  -9   2 3.89236 2.07389  14
   3  -9   2 3.17757 1.94982   1
   3  -9   2 0.75627 1.30531   8
  -3  -9  -2 -0.6633 1.28293   9
  -3   9  -2 0.72057 1.70199   3
   4  -9   2 3.65241 1.99036   8
   4  -9   2 2.84372 2.30790  14
   4  -9   2 -2.1439 1.60698   1
  -4  -9  -2 -0.0144 2.54303   7
  -4  -9  -2 2.25384 1.76443   9
  -4  -9  -2 1.43033 1.31435   1
  -4   9  -2 2.38855 2.69121   3
   5  -9   2 25.5292 4.36946  14
  -5  -9  -2 20.7889 4.33267   7
  -5  -9  -2 26.0021 3.34275   1
  -5  -9  -2 21.7613 3.55254   9
   5  -9   2 25.1093 3.91713   8
  -5   9  -2 24.2428 4.21559   3
   6  -9   2 19.5930 4.11188  14
  -6  -9  -2 21.3163 3.89486   9
  -6  -9  -2 21.4627 3.51176   1
  -6  -9  -2 18.8762 4.73182   7
  -6   9  -2 22.2738 4.95681   3
  -7  -9  -2 35.5862 6.73911   7
  -7  -9  -2 38.7296 5.39109   9
  -7  -9  -2 32.6282 5.05083   1
  -7   9  -2 33.3298 6.18756   3
   7   9   2 43.0259 6.62475  13
  -8  -9  -2 26.9855 5.00674   9
  -8  -9  -2 16.2530 6.04940   7
  -8  -9  -2 13.0617 3.97497   1
  -8   9  -2 25.5910 6.07296   3
   8   9   2 22.3459 5.38800  13
   9   9   2 1.51495 3.38107  13
  -8 -10   2 26.0687 4.67840   1
  -8 -10   2 30.3144 6.38826   9
  -8 -10   2 22.7682 6.25759   7
  -8  10   2 47.5287 8.00558   3
  -7 -10   2 2.52209 2.66213   1
   7 -10  -2 5.06254 3.43817   8
  -7 -10   2 5.86390 4.43879   7
  -7 -10   2 5.84789 3.45603   9
  -7  10   2 2.50244 2.94125   3
  -6 -10   2 46.3314 7.02162   7
  -6 -10   2 55.6482 4.81606   1
   6 -10  -2 43.0307 6.44842  14
  -6 -10   2 50.3726 6.37463   9
   6 -10  -2 54.2618 6.79800   8
  -6  10   2 51.2281 6.76265   3
  -6  10   2 60.5096 6.69572   5
  -5 -10   2 174.822 7.32538   1
  -5 -10   2 173.414 10.7355   7
   5 -10  -2 156.062 9.55055  14
   5 -10  -2 173.650 9.78237   8
  -5 -10   2 162.480 9.31469   9
   5 -10  -2 172.531 9.89069   1
  -5  10   2 159.836 9.87189   3
  -5  10   2 168.560 9.18523   5
  -4 -10   2 22.9995 2.94396   6
  -4 -10   2 23.2014 2.93044  12
   4 -10  -2 28.8483 4.68362  14
   4 -10  -2 28.0531 4.42557   8
   4 -10  -2 22.5075 3.80961   1
  -4 -10   2 18.3381 4.41074   7
  -4 -10   2 20.9681 3.65348   9
  -4 -10   2 23.1183 2.47581   1
  -4  10   2 22.0535 4.18684   5
  -3 -10   2 44.0640 3.75400  12
  -3 -10   2 42.6607 2.24417   1
  -3 -10   2 43.6286 3.69871   6
   3 -10  -2 46.3671 5.08133   8
  -3 -10   2 41.5465 4.79049   9
   3 -10  -2 47.2137 5.44046  14
  -3 -10   2 40.8710 2.31636   1
   3 -10  -2 42.8782 4.74854   1
  -3  10   2 49.1118 5.55026   5
  -2 -10   2 8.50133 0.84168   1
  -2 -10   2 5.24007 2.12250  12
  -2 -10   2 2.61418 2.00455  14
  -2 -10   2 8.92881 0.86487   1
   2 -10  -2 11.0566 2.34242   1
   2 -10  -2 9.05240 2.42998   8
  -2 -10   2 6.09648 2.08119   6
   2 -10  -2 6.38656 1.85176   1
   2 -10  -2 7.96237 2.47968  14
  -2  10   2 9.76956 2.69938   5
   1 -10  -2 2.49348 1.07003   4
  -1 -10   2 3.25035 1.70853   6
  -1 -10   2 2.34919 0.67658   1
  -1 -10   2 2.84149 0.73635   1
   1 -10  -2 7.10997 2.43953   8
  -1 -10   2 2.11723 1.72588  14
   1 -10  -2 0.61734 1.65073  14
  -1 -10   2 1.53941 1.63149  12
   1 -10  -2 4.38472 1.58006   1
   1 -10  -2 2.17224 1.26193   1
   0 -10   2 0.72981 0.94246   1
   0 -10   2 1.64448 1.74796  12
   0 -10  -2 0.29625 2.02507  14
   0 -10  -2 2.30246 1.13186   1
   0 -10   2 1.04469 1.45926   8
   0 -10  -2 -1.9640 1.79548   8
   0 -10   2 3.67769 1.80497  14
   0 -10  -2 2.26887 1.04873   1
   0 -10   2 1.65329 1.01752   1
   0 -10   2 4.63510 2.28020   6
   1 -10   2 103.136 6.71990   6
  -1 -10  -2 91.4204 6.54828   8
   1 -10   2 98.6613 5.48384  14
   1 -10   2 97.6564 4.71662   1
  -1 -10  -2 87.2053 6.30212  14
  -1 -10  -2 92.3334 3.32152   1
   1 -10   2 96.4876 4.77290   1
   1 -10   2 93.9755 4.01417  13
   1 -10   2 85.4944 4.75721   8
   1 -10   2 101.649 6.43793  12
   2 -10   2 55.0267 4.21039  14
   2 -10   2 54.5949 1.97489  13
  -2 -10  -2 54.7403 2.13357   1
   2 -10   2 48.2136 3.70550   8
   2 -10   2 31.7273 3.72098   1
  -2 -10  -2 52.4683 5.61900  14
  -2 -10  -2 54.5561 2.20393   1
   2 -10   2 49.4550 4.07925   1
  -2 -10  -2 55.3339 4.72116   7
   3 -10   2 55.2254 4.81187  14
  -3 -10  -2 52.6708 2.75568   1
  -3 -10  -2 49.5487 2.57070   1
   3 -10   2 49.8849 3.93388   8
   3 -10   2 56.4457 4.77697   1
  -3 -10  -2 60.2725 5.56309   7
  -3 -10  -2 48.5616 4.09204   9
  -3  10  -2 47.9723 5.58902   3
   4 -10   2 1.17452 2.39614   1
  -4 -10  -2 2.19209 1.36000   1
  -4 -10  -2 2.82236 2.16180   7
   4 -10   2 -0.8865 1.32914   8
  -4 -10  -2 0.25035 1.65687   9
   4 -10   2 -2.1633 1.86444  14
  -4  10  -2 5.16868 3.01169   3
   5 -10   2 62.3540 6.65532  14
   5 -10   2 59.9097 6.84036   1
  -5 -10  -2 64.1562 4.37475  12
  -5 -10  -2 63.7696 4.51136   1
   5 -10   2 70.2030 5.46690   8
  -5 -10  -2 70.1411 5.52486   9
  -5 -10  -2 60.4595 7.49359   7
  -5  10  -2 59.8958 6.76072   3
  -6 -10  -2 23.6280 5.55655   7
  -6 -10  -2 16.6866 3.61433   9
  -6 -10  -2 24.0723 3.67871   1
   6 -10   2 19.4517 4.26397  14
  -6  10  -2 20.6781 4.45066   3
  -7 -10  -2 90.3430 6.84019   1
  -7 -10  -2 82.8287 6.86883   9
  -7 -10  -2 79.5743 9.55371   7
  -7  10  -2 85.3072 9.14773   3
  -8 -10  -2 13.6990 3.68688   1
  -8 -10  -2 22.4002 5.98415   7
  -8  10  -2 15.7290 5.21680   3
   8  10   2 11.3167 4.66725  13
  -8 -11   2 3.83742 2.70408   1
  -8 -11   2 1.73166 4.82257   7
  -8 -11   2 -1.5427 3.34194   9
  -8  11   2 -0.7743 3.66382   3
  -7 -11   2 -3.6839 1.82518   1
  -7 -11   2 1.07444 3.32708   9
   7 -11  -2 2.78788 3.12426   8
  -7 -11   2 -1.3614 2.82912   7
  -7  11   2 3.34238 2.98419   3
  -6 -11   2 1.91659 1.99599   1
  -6 -11   2 5.00062 3.11328   9
  -6 -11   2 0.66486 4.10698   7
   6 -11  -2 0.83652 2.36714  14
   6 -11  -2 2.29670 2.91344   8
  -6  11   2 1.97969 2.44309   3
  -6  11   2 3.00558 2.83496   5
   5 -11  -2 -1.7116 2.43643   1
   5 -11  -2 1.98732 2.82542   8
  -5 -11   2 5.13788 3.46168   7
   5 -11  -2 7.51766 2.96026  14
  -5 -11   2 8.37554 3.34740   9
  -5 -11   2 7.17656 2.05098   1
  -5  11   2 7.60928 3.14831   5
  -5  11   2 11.2122 4.03592   3
  -4 -11   2 26.7622 3.34273  12
  -4 -11   2 23.0004 2.30737   1
   4 -11  -2 20.4384 3.92338  14
  -4 -11   2 24.1607 3.06428   6
   4 -11  -2 11.5214 3.52027   8
  -4 -11   2 17.1392 4.63687   7
   4 -11  -2 25.1963 4.31564   1
  -4 -11   2 22.6637 3.79997   9
  -4  11   2 21.0790 4.35395   5
   3 -11  -2 8.71721 2.69875   1
   3 -11  -2 7.23973 3.01849  14
  -3 -11   2 6.76268 1.01374   1
  -3 -11   2 1.66939 1.85117   9
   3 -11  -2 3.77419 2.60051   8
  -3 -11   2 6.96392 2.30324  12
  -3 -11   2 2.93848 1.83502   6
  -3 -11   2 6.22143 0.98503   1
  -3  11   2 5.05096 2.40536   5
  -2 -11   2 27.1407 3.74332  12
  -2 -11   2 27.5976 1.07325   1
   2 -11  -2 21.6002 3.14532   1
   2 -11  -2 29.9057 4.25833   8
  -2 -11   2 26.3236 1.06099   1
   2 -11  -2 31.9580 4.45536  14
  -2 -11   2 17.8279 2.94036   6
  -2 -11   2 24.2338 3.75678  14
  -2  11   2 35.5447 4.99924   5
  -1 -11   2 130.031 4.17244   1
   1 -11  -2 129.438 7.58074   8
   1 -11  -2 146.967 8.12649  14
   1 -11  -2 126.057 5.69273   1
  -1 -11   2 137.524 7.73200  12
  -1 -11   2 141.724 7.10316  14
   1 -11  -2 126.442 5.85861   1
  -1 -11   2 137.838 7.58452   6
  -1 -11   2 131.346 4.17010   1
   0 -11  -2 999.234 24.6538   1
   0 -11   2 980.864 28.6003   6
   0 -11  -2 975.918 28.8071   8
   0 -11   2 998.408 24.6983   1
   0 -11   2 1001.85 27.3985  14
   0 -11   2 1033.80 24.7646   1
   0 -11   2 1013.38 27.2098   8
   0 -11  -2 1003.25 28.8286  14
   0 -11   2 994.087 28.8972  12
   0 -11  -2 1024.97 24.7793   1
   1 -11   2 0.35796 1.82062   6
  -1 -11  -2 -3.7763 1.87017  14
   1 -11   2 -0.6699 1.51657   8
   1 -11   2 1.53742 1.97261  12
  -1 -11  -2 1.90448 1.72896   8
  -1 -11  -2 0.47935 0.65976   1
   1 -11   2 -0.8470 1.21812   1
   1 -11   2 0.16082 1.64904  14
   1 -11   2 0.24747 1.18895   1
  -2 -11  -2 4.24513 2.29779   7
   2 -11   2 -1.5131 1.73547  14
   2 -11   2 -2.6569 1.26851   8
  -2 -11  -2 -0.2079 0.43943   1
   2 -11   2 0.30405 1.57811   1
  -2 -11  -2 0.00975 0.38999   1
  -2 -11  -2 0.27170 1.76844  14
   2 -11   2 -0.4663 1.80623   6
   3 -11   2 1.66564 1.91285  14
  -3 -11  -2 0.58182 0.73151   1
   3 -11   2 -0.8249 1.62636   1
  -3 -11  -2 1.32804 0.66829   1
  -3 -11  -2 -0.9202 2.21030   7
   3 -11   2 1.40160 1.49019   8
  -3 -11  -2 0.90563 1.73213   9
  -3  11  -2 2.79794 2.26208   3
  -4 -11  -2 12.6856 2.00152   1
  -4 -11  -2 12.9838 2.78737   9
   4 -11   2 10.7240 3.18549  14
   4 -11   2 17.0682 3.13932   8
  -4 -11  -2 10.4278 3.66243   7
   4 -11   2 11.0725 3.43744   1
  -4  11  -2 12.1652 3.51610   3
   5 -11   2 17.5935 4.05658  14
  -5 -11  -2 19.3016 2.80579   1
   5 -11   2 18.3661 3.50431   8
  -5 -11  -2 17.8753 4.16900   7
  -5 -11  -2 22.4873 3.80573   9
   5 -11   2 26.7441 4.66436   1
  -5  11  -2 22.3270 4.94183   3
  -6 -11  -2 -0.4850 2.41727   7
  -6 -11  -2 4.97064 2.84951   9
   6 -11   2 1.32033 2.08387  14
  -6 -11  -2 2.48851 1.98300   1
  -6  11  -2 -3.1842 2.91094   3
  -7 -11  -2 32.9118 6.50750   7
  -7 -11  -2 35.0989 4.75792   1
  -7 -11  -2 22.9570 4.56265   9
  -7  11  -2 35.5932 6.55664   3
  -8 -11  -2 6.28486 3.27958   1
  -8 -11  -2 -2.3303 4.05692   7
   8  11   2 2.02420 3.25036  13
  -8  11  -2 1.94377 3.92464   3
  -8 -12   2 7.32261 5.36550   7
  -8 -12   2 4.59435 3.99917   9
  -8 -12   2 -1.2986 2.44589   1
  -8  12   2 -3.4850 2.55633   3
   7 -12  -2 11.9813 3.98230   8
  -7 -12   2 -0.7205 2.81921   7
  -7 -12   2 -0.0615 3.24649   9
  -7 -12   2 4.82357 2.57823   1
  -7  12   2 8.05928 4.68921   3
   6 -12  -2 8.07349 3.97208   1
  -6 -12   2 6.08521 4.73937   7
  -6 -12   2 11.9396 2.61243   1
  -6 -12   2 14.7876 4.21282   9
   6 -12  -2 12.1925 3.81804   8
  -6  12   2 11.3168 4.02250   5
  -6  12   2 8.90073 3.86306   3
   5 -12  -2 6.83097 3.44611   8
   5 -12  -2 12.6826 4.02726   1
   5 -12  -2 13.9688 4.15539  14
  -5 -12   2 11.9026 3.68377   9
  -5 -12   2 8.23520 1.98699   1
  -5 -12   2 5.03365 3.77350   7
  -5  12   2 11.2485 3.98094   5
  -5  12   2 7.41443 4.10633   3
  -4 -12   2 31.6335 3.81257   6
   4 -12  -2 32.4101 4.84948   1
  -4 -12   2 38.2198 5.25452   9
   4 -12  -2 30.2196 5.21893  14
  -4 -12   2 31.8375 3.93431  12
   4 -12  -2 35.2849 5.18256   8
  -4 -12   2 27.8022 2.20512   1
  -4 -12   2 25.5027 5.19610   7
  -4  12   2 24.1341 4.71817   5
  -3 -12   2 17.1393 3.29412  14
  -3 -12   2 19.6451 0.98454   1
  -3 -12   2 16.1539 3.77097   9
   3 -12  -2 25.3814 4.58380  14
   3 -12  -2 18.7720 3.82969   8
  -3 -12   2 15.6069 3.07512  12
   3 -12  -2 13.3309 3.13282   1
  -3 -12   2 17.1283 3.26112   6
  -3  12   2 15.2638 3.70202   5
  -2 -12   2 48.3592 5.06593  14
   2 -12  -2 49.8385 5.52188   8
  -2 -12   2 43.0346 4.87279   6
   2 -12  -2 35.4487 4.89043  14
  -2 -12   2 41.5709 4.93257  12
   2 -12  -2 49.5068 4.35875   1
  -2  12   2 50.3202 7.10184   5
   1 -12  -2 478.458 14.3457   1
  -1 -12   2 477.375 12.0521   1
   1 -12  -2 484.532 17.8055  12
  -1 -12   2 516.383 17.2791   6
  -1 -12   2 495.202 16.5945   8
   1 -12  -2 479.807 17.0190   8
  -1 -12   2 489.505 16.1391  14
  -1 -12   2 509.882 17.2012  12
   1 -12  -2 459.662 16.9018  14
  -1 -12   2 460.434 12.0143   1
   0 -12   2 11.2587 2.95036  12
   0 -12   2 11.8398 2.81844   8
   0 -12   2 16.9778 3.66762   6
   0 -12   2 10.0856 1.72167   1
   0 -12  -2 9.24240 2.83716   8
   0 -12  -2 10.0338 1.75655   1
   0 -12   2 9.44027 2.57032  14
   0 -12  -2 11.5164 2.88801  14
   1 -12   2 312.824 12.0683  14
   1 -12   2 316.870 13.4816   6
   1 -12   2 326.582 10.7785   1
  -1 -12  -2 351.392 14.1852   8
  -1 -12  -2 319.334 8.67839   1
   1 -12   2 337.188 11.6711   8
  -1 -12  -2 321.323 13.3060  14
   1 -12   2 349.004 14.2050  12
   2 -12   2 71.2748 7.32165   6
   2 -12   2 79.5556 5.15792   1
   2 -12   2 75.4134 5.59375  14
  -2 -12  -2 76.6447 2.08260   1
   2 -12   2 71.5713 4.81191   8
  -2 -12  -2 68.8404 5.89447  14
  -2 -12  -2 82.6165 6.05247   7
  -2 -12  -2 73.2177 2.04382   1
   3 -12   2 49.7164 4.14014   8
   3 -12   2 49.5953 5.36640  14
  -3 -12  -2 47.9807 6.04906  14
  -3 -12  -2 51.3887 2.12005   1
   3 -12   2 42.3754 4.88199   1
  -3 -12  -2 53.2561 4.55567   9
  -3 -12  -2 50.1250 6.07609   7
  -3  12  -2 41.6831 6.85058   3
   4 -12   2 98.6629 7.17497   1
   4 -12   2 98.2010 6.06465   8
  -4 -12  -2 107.846 6.61203   9
  -4 -12  -2 111.896 6.78300  12
  -4 -12  -2 97.7457 8.06289   7
  -4 -12  -2 94.8203 4.19588   1
   4 -12   2 99.2609 6.92362  14
  -4  12  -2 102.778 8.39089   3
  -5 -12  -2 5.76602 3.60768   7
  -5 -12  -2 2.44509 2.14682   9
   5 -12   2 6.06899 3.15259   1
  -5 -12  -2 -0.4183 1.37475   1
   5 -12   2 4.75226 2.47339  14
  -5  12  -2 0.62900 2.40777   3
  -6 -12  -2 4.23493 2.11255   1
  -6 -12  -2 4.52515 4.01343   7
  -6 -12  -2 4.97105 2.92262   9
   6 -12   2 10.4044 3.88695  14
   6 -12   2 4.77825 3.53304   1
  -6  12  -2 6.08842 4.36072   3
  -7 -12  -2 34.5473 4.66344   1
  -7 -12  -2 44.5584 8.18023   7
  -7  12  -2 26.2101 5.60197   3
  -8 -12  -2 -3.8701 2.33920   1
  -8 -12  -2 -3.2378 3.68656   7
  -8  12  -2 1.45738 3.23709   3
  -7 -13   2 4.71471 3.81479   9
  -7 -13   2 9.46384 4.33992   7
  -7  13   2 0.56183 4.13732   3
  -6 -13   2 -4.7464 3.62869   7
   6 -13  -2 1.72412 3.46003   1
   6 -13  -2 1.31387 2.70565   8
  -6 -13   2 -0.1222 1.30559   1
  -6 -13   2 2.34862 3.03904   9
  -6  13   2 -2.8160 3.60519   3
  -6  13   2 -0.3934 1.97261   5
   5 -13  -2 -2.3769 2.61140   1
  -5 -13   2 4.41110 2.49003   9
  -5 -13   2 1.96473 1.15295   1
  -5 -13   2 4.91042 3.05587   7
   5 -13  -2 4.10476 3.15986  14
   5 -13  -2 -2.0517 2.86684   8
  -5  13   2 5.19308 3.40425   5
  -4 -13   2 -1.5677 1.61740   9
   4 -13  -2 0.84729 2.71262  14
  -4 -13   2 -3.4873 1.72048   7
  -4 -13   2 -2.7859 1.58447   6
  -4 -13   2 -5.0734 1.58129  12
   4 -13  -2 2.10459 2.45507   1
   4 -13  -2 -3.0434 2.04119   8
  -4  13   2 4.66959 3.02583   5
   3 -13  -2 35.8010 5.07908   8
   3 -13  -2 30.0483 5.21837  14
  -3 -13   2 30.7121 4.48293  12
   3 -13  -2 33.6158 4.63926   1
  -3 -13   2 34.5352 5.27960   9
  -3 -13   2 28.4662 4.44438  14
  -3 -13   2 34.2293 4.57612   6
  -3  13   2 32.1201 5.54665   5
  -2 -13   2 12.5373 3.27976  12
  -2 -13   2 11.2096 3.07130   6
   2 -13  -2 12.5133 3.38285   8
  -2 -13   2 10.7611 3.01679  14
   2 -13  -2 13.8577 3.78050  14
   2 -13  -2 16.4306 3.10494   1
  -1 -13   2 16.6902 3.73523  12
   1 -13  -2 10.2323 3.01801  14
   1 -13  -2 19.0546 4.03906  12
   1 -13  -2 15.9040 2.57054   1
  -1 -13   2 13.3453 1.29019   1
  -1 -13   2 15.7932 3.33270   8
   1 -13  -2 12.8659 3.35186   8
  -1 -13   2 13.2182 2.92613  14
  -1 -13   2 9.05144 2.76234   6
   0 -13   2 1.63416 2.52495  12
   0 -13  -2 3.72228 1.37039   1
   0 -13   2 1.49383 1.11759   1
   0 -13  -2 5.50319 2.76951   8
   0 -13  -2 3.06306 2.65743  14
   0 -13   2 4.09076 2.04160   8
   0 -13   2 -0.0362 1.83234   6
   0 -13  -2 2.19239 2.18588  12
   0 -13   2 1.53091 2.17136  14
   1 -13   2 6.17803 2.54205  12
  -1 -13  -2 3.09057 0.83351   1
   1 -13   2 0.55952 1.96846  14
  -1 -13  -2 0.39452 2.67172   8
  -1 -13  -2 5.76083 2.30702  14
   1 -13   2 2.53770 2.64435   6
   1 -13   2 4.07331 1.73425   1
   1 -13   2 5.75905 2.05649   8
  -1 -13  -2 -3.6911 2.15259  12
  -2 -13  -2 1.34163 1.95171  14
  -2 -13  -2 -2.2691 1.67792   7
   2 -13   2 -4.4727 2.58793  12
   2 -13   2 -0.1724 1.71961   8
   2 -13   2 0.43037 1.69136   1
  -2 -13  -2 -1.2612 2.10110  12
   2 -13   2 -2.5839 2.44680   6
  -2 -13  -2 -4.7928 2.46883   8
   2 -13   2 -0.9254 1.75244  14
  -3 -13  -2 0.00805 1.96273  14
   3 -13   2 1.89747 1.84648   8
   3 -13   2 1.53662 2.11105   1
  -3 -13  -2 -2.7465 1.70565  12
  -3 -13  -2 -1.5264 2.44618   7
  -3 -13  -2 2.93671 2.06397   9
   3 -13   2 3.07509 2.38344  14
   4 -13   2 1.70587 2.47582   1
  -4 -13  -2 2.05374 2.09333   9
   4 -13   2 1.45550 2.46054  14
  -4 -13  -2 0.34687 0.65861   1
  -4 -13  -2 0.07204 1.94627  12
  -4 -13  -2 -0.1391 2.73878   7
  -4  13  -2 3.97984 2.84672   3
   5 -13   2 59.7386 7.08481   1
  -5 -13  -2 65.8982 5.56494   9
  -5 -13  -2 63.3316 3.75096   1
  -5 -13  -2 61.2381 7.99133   7
   5 -13   2 58.0863 7.02349  14
  -5  13  -2 68.1033 8.46300   3
   6 -13   2 -0.6284 2.55397  14
  -6 -13  -2 3.16632 4.06164   7
  -6 -13  -2 2.42537 1.98295   1
   6 -13   2 7.81487 3.74813   1
  -6  13  -2 -2.3002 3.22941   3
  -7 -13  -2 11.4309 5.24536   7
  -7  13  -2 4.12719 4.44119   3
   7 -14  -2 6.88578 4.46198   1
  -7 -14   2 3.92207 4.19848   9
  -7 -14   2 10.3090 4.52267   7
  -7  14   2 10.2895 5.21972   3
   6 -14  -2 15.9179 5.02988   1
  -6 -14   2 11.9024 5.80855   7
  -6 -14   2 16.9035 4.57998   9
  -6  14   2 27.7703 5.76065   5
  -6  14   2 22.5204 6.08548   3
  -5 -14   2 27.1551 5.06663   9
  -5 -14   2 20.5799 4.94498   7
   5 -14  -2 20.9434 4.69847   1
   5 -14  -2 22.0525 4.74182   8
   5 -14  -2 22.6774 7.39710  14
  -5  14   2 20.5396 5.32977   5
  -4 -14   2 27.0615 4.21535   6
   4 -14  -2 38.9630 5.88563  14
  -4 -14   2 36.4255 5.67546   9
  -4 -14   2 27.7968 4.93739  14
   4 -14  -2 26.6756 4.91495   1
   4 -14  -2 33.8742 5.33589   8
  -4 -14   2 31.1412 5.90403   7
  -4  14   2 24.8540 4.99336   5
  -3 -14   2 19.1794 3.70361  12
   3 -14  -2 10.7313 4.05433  14
   3 -14  -2 19.2882 4.29642   8
   3 -14  -2 25.5053 4.09778   1
  -3 -14   2 8.92042 3.60305   9
  -3 -14   2 15.2413 3.45784   6
  -3 -14   2 27.7690 4.69831  14
  -3  14   2 16.8590 4.58964   5
  -2 -14   2 3.74727 2.55665  14
   2 -14  -2 5.97788 2.69921   8
  -2 -14   2 2.71489 2.43263   6
   2 -14  -2 5.40962 2.59543  14
   2 -14  -2 9.20275 2.55320   1
  -2 -14   2 6.91508 2.50941  12
   1 -14  -2 61.0963 6.64790   8
   1 -14  -2 45.2926 6.29521  12
  -1 -14   2 55.5041 6.37559  12
  -1 -14   2 49.8661 5.99421   6
  -1 -14   2 62.8827 5.46225   8
   1 -14  -2 48.7537 3.88292   1
  -1 -14   2 54.8952 2.22339   1
   1 -14  -2 60.1242 6.62302  14
  -1 -14   2 52.4582 5.59556  14
   0 -14   2 -0.7334 1.02482   1
   0 -14  -2 -4.5190 1.92105   8
   0 -14  -2 -3.4033 2.55591  14
   0 -14   2 -0.2047 1.98256   6
   0 -14   2 1.07996 2.75707  12
   0 -14   2 2.74310 1.98908  14
   0 -14  -2 -3.4866 2.25214  12
   0 -14  -2 -0.5298 1.11107   1
   0 -14   2 -1.6907 1.65742   8
   1 -14   2 2.10368 2.15622  12
   1 -14   2 5.46426 2.32407  14
   1 -14   2 4.00989 2.17462   8
  -1 -14  -2 0.25405 2.02667  12
   1 -14   2 6.01019 1.98700   1
  -1 -14  -2 4.15323 2.63606   8
  -1 -14  -2 4.69947 0.86647   1
   1 -14   2 3.84042 3.01658   6
  -1 -14  -2 -0.4826 2.40233  14
  -2 -14  -2 41.2055 5.38500  12
   2 -14   2 40.7655 4.54560   8
   2 -14   2 46.8737 6.28997  12
   2 -14   2 46.8374 5.46339  14
  -2 -14  -2 50.3531 5.80084   7
   2 -14   2 37.7317 4.33895   1
  -2 -14  -2 36.7005 5.42835  14
  -2 -14  -2 37.7893 6.04942   8
   2 -14   2 42.2627 6.21029   6
  -3 -14  -2 1.66152 2.28696  12
  -3 -14  -2 4.54871 2.45696   9
   3 -14   2 0.71952 2.14907   1
  -3 -14  -2 -2.5524 2.63740  14
  -3 -14  -2 2.95234 2.82635   7
   3 -14   2 3.49290 2.39417  14
   4 -14   2 12.2899 3.67555  14
  -4 -14  -2 8.00204 2.86680  12
  -4 -14  -2 11.0444 3.08945   9
  -4 -14  -2 9.61236 4.03322  14
   4 -14   2 5.04025 2.95674   1
  -4 -14  -2 -4.0230 2.47030   7
  -4  14  -2 9.93320 4.15548   3
  -5 -14  -2 8.01740 2.78594   9
   5 -14   2 9.45506 3.48592   1
   5 -14   2 8.31890 3.47400  14
  -5 -14  -2 10.8181 4.43705   7
  -5  14  -2 7.01726 3.68293   3
  -6 -14  -2 9.96971 5.02617   7
   6 -14   2 4.37632 3.69526   1
  -6  14  -2 4.94714 4.34554   3
  -7 -14  -2 7.20721 4.98158   7
   7 -14   2 9.13566 4.47769   1
  -7  14  -2 15.4576 4.66646   3
  -6 -15   2 38.1963 7.13585   7
  -6 -15   2 42.2850 6.77551   9
   6 -15  -2 49.7460 7.27452   1
  -6  15   2 41.8829 7.27957   3
   5 -15  -2 22.4845 4.96831   1
  -5 -15   2 23.0004 5.02685   9
  -5 -15   2 26.6237 6.30654   7
  -5 -15   2 36.0163 6.05308  14
  -5  15   2 35.1646 6.42338   5
  -4 -15   2 7.30015 3.43943  14
   4 -15  -2 0.37386 2.73952   8
  -4 -15   2 7.98226 3.55722   7
   4 -15  -2 7.37461 3.64319  14
   4 -15  -2 -0.1756 2.53373   1
  -4 -15   2 3.88660 3.36120   9
  -4  15   2 5.72462 3.22137   5
  -3 -15   2 17.9581 4.33189   9
   3 -15  -2 18.8514 3.94507   1
  -3 -15   2 16.4754 4.07321  14
  -3 -15   2 21.0650 4.15350   6
   3 -15  -2 23.2924 4.68347  14
  -3 -15   2 21.6468 4.30556  12
   3 -15  -2 24.2650 4.65523   8
  -3  15   2 30.3767 6.08752   5
  -2 -15   2 25.2270 4.27670  14
   2 -15  -2 25.1350 3.89919   1
   2 -15  -2 26.9537 4.72024   8
  -2 -15   2 24.7840 4.54544  12
   2 -15  -2 22.2768 5.62070   6
  -2 -15   2 25.7341 4.80721   8
   2 -15  -2 23.1728 4.87391  14
  -2 -15   2 11.9277 3.72778   6
   2 -15  -2 29.4173 6.65003  12
  -1 -15   2 -0.4245 1.86711  12
   1 -15  -2 2.42435 3.15470  12
   1 -15  -2 4.59545 2.91504  14
  -1 -15   2 -3.3387 2.22593   8
   1 -15  -2 1.05478 2.59448   8
  -1 -15   2 4.94236 3.19044   6
  -1 -15   2 2.53541 2.22609  14
   1 -15  -2 3.69799 1.84219   1
   0 -15   2 2.91661 2.27427  14
   0 -15   2 0.98066 1.21553   1
   0 -15   2 0.14179 1.98310  12
   0 -15   2 0.43244 2.86870   6
   0 -15  -2 1.47771 2.94168  14
   0 -15   2 -0.6563 2.15909   8
   0 -15  -2 1.33317 1.23820   1
   0 -15  -2 -2.5702 2.27205   8
   0 -15  -2 -4.6054 2.30051  12
   1 -15   2 19.5319 3.45173   8
   1 -15   2 25.0726 4.92163   6
  -1 -15  -2 26.6963 4.13521   7
   1 -15   2 29.3696 3.41613   1
   1 -15   2 23.6350 4.09833  14
  -1 -15  -2 20.9269 4.76929  12
   1 -15   2 25.6616 5.08615  12
  -1 -15  -2 25.9704 4.74896  14
  -1 -15  -2 23.9613 4.99653   8
   2 -15   2 7.98244 2.67773   1
  -2 -15  -2 6.05852 3.15894  12
  -2 -15  -2 3.56416 2.71176   7
   2 -15   2 8.19678 3.77090  12
  -2 -15  -2 5.09082 2.91846  14
  -2 -15  -2 0.83366 2.86372   8
   2 -15   2 9.56334 3.17945  14
   2 -15   2 8.38045 4.01556   6
   3 -15   2 30.2319 4.82040  14
  -3 -15  -2 29.4590 4.89170  12
  -3 -15  -2 21.7252 5.09802   8
  -3 -15  -2 27.6482 5.14397   7
  -3 -15  -2 27.7970 5.49097  14
   3 -15   2 21.6880 4.07203   1
  -3 -15  -2 21.0517 3.95936   9
  -4 -15  -2 26.5648 5.39949  14
   4 -15   2 33.3837 5.43762  14
   4 -15   2 19.7789 4.36145   1
  -4 -15  -2 36.9359 6.08593   7
  -4 -15  -2 31.3476 4.80376   9
  -4  15  -2 26.1838 5.50316   3
   5 -15   2 34.1919 5.83608  14
  -5 -15  -2 24.6015 5.39557   7
   5 -15   2 25.2466 5.25685   1
  -5  15  -2 33.1921 6.79520   3
  -6 -15  -2 1.67375 2.91436   7
   6 -15   2 2.92591 3.74385   1
  -6  15  -2 2.13620 3.88187   3
  -6 -16   2 108.678 12.2586   7
   6 -16  -2 112.100 9.65625   1
  -6 -16   2 107.943 9.06540   9
  -6  16   2 93.9653 11.4883   3
   5 -16  -2 18.4357 4.89863   1
  -5 -16   2 21.7082 5.79583   7
  -5 -16   2 29.2180 5.61423   9
  -5  16   2 28.1482 5.95516   5
  -4 -16   2 5.55933 3.86260   7
  -4 -16   2 0.27170 2.88463   9
   4 -16  -2 0.05144 2.77295   1
  -4  16   2 1.90084 3.14132   5
  -3 -16   2 9.64985 3.99288   9
   3 -16  -2 18.0526 4.84103   8
  -3 -16   2 16.0582 4.27678  14
  -3 -16   2 12.9650 3.70461  12
  -3 -16   2 21.3510 4.59347   6
   3 -16  -2 23.1231 4.14298   1
   3 -16  -2 15.5228 4.43514  14
  -3  16   2 19.6045 4.82590   5
  -2 -16   2 9.77648 3.46024   8
   2 -16  -2 3.72071 3.48667   8
  -2 -16   2 9.66637 3.72812   6
   2 -16  -2 2.92168 2.46453  14
   2 -16  -2 7.66650 2.54178   1
  -2 -16   2 5.15663 2.92005  12
   2 -16  -2 10.6953 4.76262   6
  -2 -16   2 7.53671 3.00953  14
  -1 -16   2 -0.5878 2.87972   6
   1 -16  -2 -0.2813 1.55367   1
   1 -16  -2 -5.1357 1.94407   8
  -1 -16   2 3.32451 2.92034   8
   1 -16  -2 6.42604 3.36389  14
  -1 -16   2 -3.3492 2.36887  14
  -1 -16   2 1.71757 2.20461  12
   1 -16  -2 3.36477 2.92277  12
   0 -16   2 43.5776 3.13097   1
   0 -16   2 37.3828 5.94223  12
   0 -16  -2 43.5519 6.21256   8
   0 -16   2 41.7590 5.62165  14
   0 -16  -2 45.2447 6.53611  12
   0 -16  -2 45.4820 3.19258   1
   0 -16  -2 44.6843 6.00895  14
   0 -16   2 53.8937 7.24392   6
  -1 -16  -2 6.58390 3.54818  12
  -1 -16  -2 4.94329 3.09986  14
   1 -16   2 8.12339 3.12429  14
   1 -16   2 7.32008 2.10829   1
   1 -16   2 13.1871 4.22638  12
  -1 -16  -2 7.30834 2.76993   7
   1 -16   2 5.11533 3.86098   6
  -1 -16  -2 3.97894 3.14112   8
  -2 -16  -2 1.41194 2.14409  14
   2 -16   2 0.41423 1.95904   1
  -2 -16  -2 1.69093 3.18641   8
   2 -16   2 3.07840 2.58623  14
  -2 -16  -2 1.33809 2.44336   7
  -2 -16  -2 0.26646 2.00188  12
   2 -16   2 4.83581 3.02454   6
   3 -16   2 1.87745 2.73261  14
  -3 -16  -2 0.15826 2.35583  12
  -3 -16  -2 3.17915 2.39477   9
  -3 -16  -2 -2.4167 2.94815  14
  -3 -16  -2 0.82313 3.43108   8
   3 -16   2 0.89928 2.40170   1
  -3 -16  -2 -0.9925 2.48740   7
   4 -16   2 -1.5804 2.85026   1
  -4 -16  -2 -1.4744 2.99327   7
   5 -16   2 -1.0122 2.91810   1
  -5 -16  -2 2.82274 3.73081   7
  -5  16  -2 2.24576 3.37967   3
   6 -16   2 66.2382 8.67072   1
  -6  16  -2 59.4661 8.92306   3
  -5 -17   2 25.9819 6.82136   7
  -5 -17   2 23.0165 5.23953   9
   5 -17  -2 23.4124 5.35787   1
   4 -17  -2 0.36413 2.90945   1
  -4 -17   2 2.97491 3.38577   9
  -4 -17   2 8.42584 4.15980   7
  -4  17   2 8.30247 3.97281   5
  -3 -17   2 -3.6164 1.64794   9
  -3 -17   2 2.29366 3.30881   8
  -3 -17   2 -1.7900 2.49916   6
   3 -17  -2 -1.0460 2.57554   1
  -3  17   2 0.81531 2.76079   5
   2 -17  -2 7.44937 2.85624   1
   2 -17  -2 16.1086 5.33081   6
   2 -17  -2 19.8976 4.90857  14
  -2 -17   2 6.85412 3.40646  12
  -2 -17   2 3.03222 3.47002   6
   2 -17  -2 17.3290 4.49589   8
  -2 -17   2 13.7388 4.09405   8
   1 -17  -2 7.24030 3.79646  14
   1 -17  -2 8.39216 2.40137   1
  -1 -17   2 12.3802 4.55375   6
   1 -17  -2 4.75913 4.32507   6
  -1 -17   2 10.7623 3.87576  12
   1 -17  -2 7.79725 4.10516   8
   0 -17  -2 69.2163 7.95392  14
   0 -17  -2 54.9803 7.24239   8
   0 -17   2 66.0802 8.29210   6
   1 -17   2 18.9563 5.36652   6
  -1 -17  -2 14.9396 4.50550   8
   1 -17   2 15.6025 2.80186   1
  -1 -17  -2 10.9422 4.49990  14
  -2 -17  -2 10.6446 3.72733  14
   2 -17   2 7.67279 2.66858   1
  -2 -17  -2 7.14855 3.57159  12
  -2 -17  -2 -0.7345 3.42873   8
   2 -17   2 9.71607 4.01919   6
   3 -17   2 24.3662 6.11575   6
  -3 -17  -2 17.1082 5.42732   8
   3 -17   2 13.3521 3.81490   1
  -3 -17  -2 8.97717 4.00097   7
  -3 -17  -2 14.5812 3.90658  12
   4 -17   2 3.14838 3.06360   1
  -4 -17  -2 -2.2812 4.26091   8
  -4 -17  -2 3.93004 3.62706   7
   5 -17   2 -1.5387 2.85701   1
  -5 -17  -2 3.38169 4.23612   7
  -5  17  -2 -3.3945 3.92850   3
   4 -18  -2 7.78853 3.63080   1
  -4 -18   2 13.2577 4.65640   9
  -4 -18   2 12.0556 4.89219   7
  -3 -18   2 0.57249 3.34727   9
  -3 -18   2 2.15346 3.58584   7
  -3 -18   2 -2.3697 2.53726   6
   3 -18  -2 2.59833 2.63315   1
  -3  18   2 4.02720 3.94908   5
   2 -18  -2 -0.9973 2.08258   1
   2 -18  -2 1.22929 4.56153   6
  -2 -18   2 7.24451 4.25690   6
   1 -18  -2 44.1837 7.22176   6
  -1 -18   2 62.7443 8.34599   6
   0 -18  -2 3.54755 3.26308   8
   0 -18   2 5.20877 4.14743   6
   0 -18  -2 8.83290 4.57372   6
   0 -18  -2 2.72501 2.73254  14
  -1 -18  -2 4.04515 3.70624   8
   1 -18   2 7.10520 3.76809   6
  -2 -18  -2 15.6172 4.96055   8
   2 -18   2 21.9801 3.80052   1
   2 -18   2 17.5105 5.74426   6
   3 -18   2 -0.0218 2.44372   1
   3 -18   2 0.71473 3.33566   6
  -3 -18  -2 2.11867 3.61623   8
   4 -18   2 31.2042 5.67706   1
  -4 -18  -2 39.5538 7.46325   8
   3 -19  -2 1.04984 2.22768   1
  -3 -19   2 2.54924 2.97250   9
  -3 -19   2 -2.2116 3.16574   7
   2 -19  -2 0.38456 2.20999   1
  -2 -19   2 -0.5926 3.47231   6
   2 -19  -2 -1.0231 4.37910   6
   1 -19  -2 3.50022 3.26957   6
  -1 -19   2 -3.3997 3.34734   6
   0 -19  -2 29.3665 6.14287   6
   0 -19   2 4.29931 3.30434   6
  -1 -19  -2 2.41602 3.16887   6
   1 -19   2 -1.5733 2.92224   6
  -1 -19  -2 3.06498 3.39878   8
   2 -19   2 25.7424 4.15234   1
   2 -19   2 28.7437 7.10337   6
  -2 -19  -2 16.5540 5.50440   6
  -2 -19  -2 39.8041 7.16198   8
   3 -19   2 6.13796 2.90540   1
  -3 -19  -2 -0.6880 3.62406   6
   3 -19   2 5.15862 4.37043   6
  -3 -19  -2 9.48192 5.27439   8
   0 -20  -2 6.21991 3.41471   6
   0 -20   2 4.11961 4.74212   6
 -10   0   3 -1.5217 2.66638   9
  10   0  -3 -2.0088 3.44757  13
   9   0  -3 -4.7829 2.72774  13
  -9   0   3 2.03179 3.92824   9
   8   0  -3 -4.4941 2.47745  13
  -8   0   3 -1.8500 1.91873   9
  -7   0   3 -2.3857 1.62675   9
   7   0  -3 1.71644 2.03892  13
  -6   0   3 -0.5654 2.39368   9
  -6   0   3 -0.6982 0.65346   5
   6   0  -3 0.24563 2.61959  13
  -5   0   3 -1.5589 2.06733   9
   5   0  -3 2.50070 1.81623  13
  -5   0   3 1.17414 0.96509   5
  -4   0   3 2.36922 1.92641   9
  -4   0   3 -0.0823 0.71539   5
   4   0  -3 -0.1196 1.72265  13
   4   0  -3 -1.9075 1.21698   8
   4   0  -3 0.31960 1.11776   4
  -4   0   3 -0.3198 1.02580  14
   3   0  -3 -0.7599 1.14726   4
  -3   0   3 -0.7810 0.68126   5
   3   0  -3 -0.0287 1.44054  13
  -3   0   3 -0.5284 0.85503  14
   2   0  -3 0.18015 0.97446  13
  -2   0   3 0.52935 0.80276  14
  -2   0   3 0.21940 0.79434   1
   2   0  -3 -0.3473 0.99431   4
  -1   0   3 0.75350 0.82623   1
  -1   0   3 -0.3912 0.62851   8
  -1   0   3 -0.4078 0.64235  14
  -1   0   3 1.02213 0.42025  11
   1   0  -3 0.20973 0.72778   4
   1   0  -3 -0.7285 0.48473   1
   1   0  -3 0.54197 0.62736   9
   0   0   3 -0.1518 0.33603   6
   0   0   3 -0.2055 0.49007   1
   0   0  -3 0.94239 0.72389   1
   0   0   3 0.28765 0.46466  12
   0   0  -3 0.38915 0.31584  10
   0   0   3 -0.0692 0.59317   8
   0   0   3 0.13520 0.32012   2
   1   0   3 0.43076 0.66097   1
  -1   0  -3 0.40548 0.39849   3
  -1   0  -3 -0.2638 0.58928   7
   1   0   3 0.32669 0.64675   2
  -1   0  -3 -0.4430 0.56071   6
  -1   0  -3 0.62752 0.65705  12
  -1   0  -3 -0.0904 0.57996   1
  -2   0  -3 -0.2273 0.93601   1
  -2   0  -3 -0.7994 1.27141   7
  -2   0  -3 0.17479 0.62581   6
   2   0   3 -1.5925 0.85775  13
  -2   0  -3 0.45789 0.57560   3
  -2   0  -3 1.34930 0.88560  12
   2   0   3 -0.8421 0.61429   2
  -2   0  -3 0.09001 0.73948   9
  -3   0  -3 -0.2128 0.63027   3
  -3   0  -3 -0.3122 0.69323  12
   3   0   3 -0.3601 1.19908  13
  -3   0  -3 -1.8605 0.80039   9
   3   0   3 -0.0289 0.87359   2
  -4   0  -3 2.17395 1.13420   3
   4   0   3 -0.2623 1.09455  13
  -4   0  -3 0.59654 1.09958   9
  -4   0  -3 -0.1209 1.03125  12
   4   0   3 0.78274 1.28301   2
  -5   0  -3 1.93829 1.35647   3
   5   0   3 -1.3953 1.78613  13
   5   0   3 3.25001 1.87788   2
  -5   0  -3 -0.7457 1.77333   9
  -5   0  -3 -0.1933 0.97520  12
  -6   0  -3 -0.7941 1.25640   3
  -6   0  -3 -2.0614 1.89351   9
  -6   0  -3 -0.1090 0.98919  12
   6   0   3 -2.7149 1.45515   2
   6   0   3 -1.4078 1.35108  13
  -7   0  -3 -3.3575 1.62017   3
  -7   0  -3 1.28896 2.55398   9
   7   0   3 3.79317 3.27340   2
   7   0   3 0.59423 1.87492  13
   8   0   3 0.35919 2.60053  13
  -8   0  -3 0.27465 2.12673   9
   8   0   3 3.12732 2.75816   2
  -8   0  -3 1.07606 1.85195   3
   9   0   3 1.45386 3.24834  13
  -9   0  -3 -0.5322 2.26516   9
   9   0   3 3.35089 4.15686   2
  10   0   3 -1.6030 4.14906   2
 -10   0  -3 -3.1148 2.21552   9
  10  -1  -3 17.4026 5.40126  13
 -10  -1   3 20.0261 6.31794   9
 -10   1   3 29.2631 7.34877   9
  10   1  -3 29.0903 6.34207  13
 -10   1   3 24.9788 5.68522   3
  -9  -1   3 15.1140 5.24355   9
   9  -1  -3 13.5262 4.17475  13
  -9   1   3 15.5101 4.82036   9
   9   1  -3 14.2461 5.27007  13
  -8  -1   3 9.17379 3.74299   9
   8  -1  -3 3.80284 3.26672  13
   8   1  -3 6.36462 3.45044  13
  -8   1   3 5.33777 3.10432   9
  -7  -1   3 6.29752 2.79244   9
   7  -1  -3 10.3295 3.08571  13
  -7   1   3 11.6185 4.00464   9
   7   1  -3 1.00899 2.95268  13
  -6  -1   3 0.65060 1.91875   9
   6  -1  -3 -2.0947 2.23080  13
  -6   1   3 1.93317 1.05710   5
  -6   1   3 1.09491 1.96960   9
   6   1  -3 4.30742 2.46239  13
   5  -1  -3 51.0842 4.33327  13
  -5  -1   3 53.1102 5.36953   9
  -5  -1   3 51.4254 2.23074   5
  -5   1   3 45.9793 4.89319   9
   5   1  -3 54.4557 5.43564  13
  -5   1   3 46.1390 2.83005   5
   4  -1  -3 470.537 15.8721   8
  -4  -1   3 481.493 15.2095  14
   4  -1  -3 492.465 15.0251  13
  -4  -1   3 488.625 12.2085   5
  -4  -1   3 477.014 15.3641   9
   4   1  -3 491.445 14.9162   4
  -4   1   3 474.676 12.9288   5
  -4   1   3 456.088 16.8085   9
   4   1  -3 492.034 15.3386  13
  -4   1   3 483.207 15.4379  14
  -3  -1   3 557.602 16.2547   9
   3  -1  -3 570.694 16.9237   8
   3  -1  -3 559.322 15.8933  13
  -3  -1   3 569.318 16.0350  14
   3  -1  -3 545.399 15.0762   4
  -3  -1   3 568.053 16.3347   1
   3   1  -3 571.257 15.9542   4
  -3   1   3 581.039 16.4529  14
  -3   1   3 561.231 14.6286   5
   3   1  -3 573.233 16.3638  13
  -2  -1   3 342.219 9.80664   1
  -2  -1   3 333.228 9.83210   1
  -2  -1   3 333.792 9.79182  14
   2  -1  -3 338.124 9.27776   4
  -2   1   3 346.819 10.2101  14
  -2   1   3 329.525 9.32491   5
   2   1  -3 339.618 9.92062   4
   2   1  -3 332.939 10.2687  13
   1  -1  -3 0.95898 0.81527   9
  -1  -1   3 0.35595 0.54047  12
  -1  -1   3 0.69207 0.44136   6
   1  -1  -3 1.29712 0.65056   4
  -1  -1   3 -0.2764 0.65263  14
  -1  -1   3 0.89210 0.76939   1
  -1  -1   3 0.79548 0.92735   8
  -1  -1   3 0.35674 0.73509   1
   1  -1  -3 1.31869 0.96930   1
  -1  -1   3 1.39752 0.28895  11
  -1   1   3 1.34292 0.74134  14
  -1   1   3 1.27750 0.59993  11
   1   1  -3 1.38838 0.78890   4
   1   1  -3 -0.6750 0.78243  10
  -1   1   3 1.23854 0.89196   8
  -1   1   3 1.47502 0.98495   1
   1   1  -3 1.40454 0.75685   9
   0  -1  -3 125.338 4.10747   1
   0  -1   3 113.058 3.99828   1
   0  -1   3 121.414 3.56703   8
   0  -1  -3 122.581 3.29453   9
   0  -1  -3 108.615 3.09990  10
   0   1   3 123.919 4.10499  14
   0   1   3 123.190 4.27184   8
  -1  -1  -3 2825.06 65.6004   6
  -1  -1  -3 3002.71 65.8232   7
   1  -1   3 2930.77 64.8829   2
  -1  -1  -3 2919.30 66.6450   1
   1  -1   3 2893.75 65.7254   1
  -1  -1  -3 2819.09 65.5254  12
  -1  -1  -3 2830.71 65.4377   1
  -1   1  -3 2768.70 65.6387  12
  -1   1  -3 2935.50 65.7608   6
  -1   1  -3 2934.58 65.6858   1
  -1   1  -3 2751.58 64.9591   3
   1   1   3 2953.37 65.4885   2
  -2  -1  -3 266.829 8.84052   7
  -2  -1  -3 274.398 7.94831  12
  -2  -1  -3 271.019 6.69057   3
  -2  -1  -3 267.226 7.55449   9
  -2  -1  -3 264.267 8.58329   1
   2  -1   3 275.640 8.13503   2
  -2  -1  -3 284.774 8.38508   1
   2  -1   3 260.526 7.69774  13
  -2  -1  -3 270.792 8.11937   6
   2   1   3 268.563 8.35315  13
  -2   1  -3 268.411 8.13091  12
  -2   1  -3 268.337 7.64389   3
  -2   1  -3 265.463 8.11108   9
   2   1   3 275.639 8.51123   2
  -3  -1  -3 -0.0608 0.82527  12
  -3  -1  -3 2.00063 1.71425   1
  -3  -1  -3 -0.5431 1.13213   7
  -3  -1  -3 0.57262 0.96900   9
   3  -1   3 0.31666 1.27658   2
   3  -1   3 0.69080 1.04551  13
  -3   1  -3 0.67829 0.80624   3
   3   1   3 -0.1534 1.36598  13
   3   1   3 -0.3831 0.87438   2
  -3   1  -3 0.24078 0.87038   9
  -3   1  -3 0.68732 0.95827  12
  -4  -1  -3 215.157 7.03028  12
   4  -1   3 225.447 8.75273   2
   4  -1   3 217.657 8.03565  13
  -4  -1  -3 201.479 7.82196   9
  -4   1  -3 208.281 7.49505   3
  -4   1  -3 217.285 7.53854  12
   4   1   3 212.917 8.86290   2
   4   1   3 221.637 8.71231  13
  -4   1  -3 215.086 8.41816   9
   5  -1   3 10.1178 2.57849  13
  -5  -1  -3 8.10193 2.12298   9
  -5  -1  -3 9.13868 1.59841  12
   5  -1   3 9.77028 2.94207   2
  -5   1  -3 9.82416 1.92670  12
   5   1   3 5.19637 2.13848  13
  -5   1  -3 8.04949 2.52898   9
  -5   1  -3 10.3941 2.06685   3
   5   1   3 7.53560 2.47380   2
  -6  -1  -3 20.7325 2.92507   3
   6  -1   3 25.1773 3.85506  13
  -6  -1  -3 26.6034 2.32807  12
  -6  -1  -3 23.3329 3.87695   9
   6  -1   3 23.2948 4.09664   2
  -6   1  -3 27.3846 2.95352  12
  -6   1  -3 26.9530 4.39169   9
  -6   1  -3 23.2246 3.39905   3
   6   1   3 25.3716 4.35957  13
   6   1   3 18.7799 3.78940   2
  -7  -1  -3 3.91139 2.19920   3
   7  -1   3 -6.0384 2.50268   2
   7  -1   3 -2.9010 2.09270  13
  -7  -1  -3 -2.3914 2.39742   9
   7   1   3 1.22321 2.93342   2
  -7   1  -3 -2.8932 2.11043   9
  -7   1  -3 -0.3491 1.86062   3
   7   1   3 -0.4006 2.42639  13
   8  -1   3 3.26164 2.89996  13
   8  -1   3 6.48733 3.35642   2
  -8  -1  -3 9.18853 3.58492   9
   8   1   3 4.52102 3.22227   2
   8   1   3 9.35893 3.69752  13
  -8   1  -3 11.4942 3.10977   3
  -8   1  -3 10.4269 3.53021   9
   9  -1   3 9.24881 3.48407  13
  -9  -1  -3 6.92933 3.87142   9
   9  -1   3 4.02286 3.18211   2
   9   1   3 13.6963 5.42697   2
  -9   1  -3 3.61583 3.52941   9
   9   1   3 7.26346 3.94977  13
 -10  -1  -3 -1.5813 3.16594   9
 -10   1  -3 -1.5341 3.94277   9
  10   1   3 0.63904 3.76399  13
  10  -2  -3 5.53532 4.07620  13
 -10  -2   3 16.5512 4.70991   9
 -10   2   3 14.0470 4.96350   3
 -10   2   3 9.11083 4.48570   9
  10   2  -3 16.7717 5.40890  13
  -9  -2   3 40.2753 6.79048   9
   9  -2  -3 62.6208 7.65165  13
   9   2  -3 45.0458 6.86716  13
  -9   2   3 48.7418 7.08231   3
  -9   2   3 41.2942 7.09143   9
  -8  -2   3 10.3140 3.75077   9
   8  -2  -3 2.71405 3.03270  13
  -8  -2   3 6.69516 3.28141   1
   8   2  -3 8.99183 3.36582  13
  -8   2   3 7.77074 3.54762   9
  -7  -2   3 23.9968 4.62898   1
  -7  -2   3 23.9046 4.46342   9
   7  -2  -3 25.0633 4.56209  13
  -7   2   3 29.7385 4.98487   9
   7   2  -3 17.4205 4.70843  13
  -6  -2   3 23.0547 4.24264   9
   6  -2  -3 32.9997 4.34311  13
  -6  -2   3 28.1335 4.21484   1
  -6   2   3 30.2209 2.60269   5
   6   2  -3 25.5484 4.66448  13
  -6   2   3 33.4248 4.70080   9
  -5  -2   3 95.8692 2.84727   5
   5  -2  -3 92.2655 6.81086   8
  -5  -2   3 96.9108 5.99374   1
  -5  -2   3 88.8576 6.33807   9
   5  -2  -3 92.3555 6.00005  13
   5   2  -3 100.251 6.61250  13
  -5   2   3 109.117 6.58150   9
  -5   2   3 101.013 4.57024   5
  -4  -2   3 265.625 9.65657   1
  -4  -2   3 256.479 9.94696   9
  -4  -2   3 261.350 7.02384   5
  -4  -2   3 258.802 9.82640  14
   4  -2  -3 260.564 10.5035   8
   4  -2  -3 247.856 9.40999  13
   4   2  -3 259.093 9.76967   4
   4   2  -3 240.471 10.0184  13
  -4   2   3 261.705 10.2176  14
  -4   2   3 265.434 8.41815   5
  -3  -2   3 569.308 16.2974  14
   3  -2  -3 578.053 17.2210   8
  -3  -2   3 579.150 16.1116   1
   3  -2  -3 561.256 15.0014   4
  -3  -2   3 589.951 15.9502   1
   3  -2  -3 590.649 16.1391  13
  -3  -2   3 569.701 16.6514   9
  -3   2   3 575.004 15.3166   5
   3   2  -3 578.899 16.5280   4
   3   2  -3 577.556 16.7803  13
  -3   2   3 584.030 16.8595  14
  -2  -2   3 131.327 4.94101   1
  -2  -2   3 128.088 3.86180  12
   2  -2  -3 125.290 4.14451   4
  -2  -2   3 127.290 3.34480   6
   2  -2  -3 116.595 5.35445   8
  -2  -2   3 118.282 5.24470   9
  -2  -2   3 128.190 4.89054  14
  -2  -2   3 131.176 4.82910   1
  -2   2   3 124.349 4.79234   5
   2   2  -3 131.464 5.27076   4
  -2   2   3 131.840 5.49578  14
   1  -2  -3 14.7748 1.52006   9
  -1  -2   3 15.1752 1.12463   6
  -1  -2   3 14.9355 1.48417   1
   1  -2  -3 17.2801 1.83875   1
  -1  -2   3 14.0058 1.62251   8
  -1  -2   3 14.7735 1.50325   1
  -1  -2   3 11.8895 1.16216  14
   1  -2  -3 13.6080 1.06507   4
  -1  -2   3 13.6546 1.37333  12
  -1   2   3 14.6949 1.75177   5
  -1   2   3 14.4082 1.54358  11
   1   2  -3 10.7720 1.67291  10
   1   2  -3 12.5791 1.77892   4
  -1   2   3 12.4826 1.64619  14
   0  -2  -3 1473.71 37.5078   1
   0  -2   3 1508.76 37.8016  12
   0  -2   3 1579.24 37.7319   6
   0  -2  -3 1708.38 36.6756   9
   0  -2   3 1774.16 37.7241   1
   0  -2   3 1495.71 37.4537   1
   0  -2   3 1748.49 36.7182   8
   0  -2  -3 1632.71 36.8626   7
   0   2  -3 1642.21 38.0555  10
   0   2   3 1669.20 37.8884   2
   0   2   3 1628.65 38.1355  14
   0   2   3 1657.60 37.9310  11
   0   2   3 1633.92 38.4028   8
  -1  -2  -3 63.8386 2.92253   1
  -1  -2  -3 68.6255 3.14197   7
  -1  -2  -3 69.9705 2.90194   1
  -1  -2  -3 63.9047 3.11740   6
  -1  -2  -3 61.5077 1.79425   9
   1  -2   3 62.0915 2.99720   1
  -1  -2  -3 64.2875 3.19834  11
   1  -2   3 65.3475 3.35879   7
  -1   2  -3 64.1425 3.15115  10
   1   2   3 60.4177 3.10191   2
  -1   2  -3 63.1298 3.59780   6
  -1   2  -3 61.0606 2.91042   3
  -1   2  -3 58.6231 3.16230  12
  -2  -2  -3 104.465 4.13551  12
  -2  -2  -3 102.315 4.95500   7
  -2  -2  -3 108.979 4.36303   1
  -2  -2  -3 100.334 4.19575   6
  -2  -2  -3 111.990 3.74146   9
  -2  -2  -3 111.968 4.55368   1
   2   2   3 107.240 4.67479   2
  -2   2  -3 109.122 4.50086  12
  -2   2  -3 105.793 4.19873   3
   2   2   3 104.482 4.66703  13
  -3  -2  -3 92.0968 4.69920   1
  -3  -2  -3 99.3185 4.86064   1
  -3  -2  -3 106.508 4.22820  12
   3  -2   3 100.039 4.25437  13
  -3  -2  -3 107.020 4.44161   9
  -3  -2  -3 116.430 5.81197   7
   3   2   3 112.620 5.49358  13
  -3   2  -3 117.728 4.79479   3
  -3   2  -3 105.938 5.02648   9
  -3   2  -3 109.665 4.82066  12
   3   2   3 100.145 5.27489   2
  -4  -2  -3 31.4202 2.31792  12
   4  -2   3 25.1958 2.73449  13
  -4  -2  -3 31.0922 3.95416   7
  -4  -2  -3 30.2039 3.09571   9
  -4  -2  -3 29.7308 3.47498   1
  -4   2  -3 28.7640 3.31666   9
  -4   2  -3 33.5795 2.90743   3
  -4   2  -3 28.5628 3.02260  12
   4   2   3 30.9713 3.69344   2
   4   2   3 30.3149 3.74840  13
  -5  -2  -3 44.7693 3.73899   9
  -5  -2  -3 46.2675 4.87875   1
   5  -2   3 48.3409 5.14825   2
   5  -2   3 46.4135 3.83657  13
  -5  -2  -3 50.4900 2.90809  12
  -5   2  -3 42.7442 4.57896   9
  -5   2  -3 48.1175 3.78242   3
   5   2   3 41.8103 4.98639   2
  -5   2  -3 45.0338 3.51666  12
   5   2   3 50.8285 5.29894  13
  -6  -2  -3 48.8787 5.72220   1
  -6  -2  -3 46.6473 2.87399  12
  -6  -2  -3 52.3338 4.49080   9
   6  -2   3 54.0260 5.08836  13
   6  -2   3 46.7830 5.78247   2
   6   2   3 58.9497 6.57454   2
   6   2   3 49.8945 5.48046  13
  -6   2  -3 44.5519 3.67137  12
  -6   2  -3 44.8404 4.53581   3
  -6   2  -3 46.6851 5.21517   9
   7  -2   3 0.26990 2.45551  13
  -7  -2  -3 0.70877 2.54683   9
  -7  -2  -3 4.55114 3.22344   1
   7  -2   3 1.86392 3.25739   2
  -7  -2  -3 1.03466 1.60220   3
  -7   2  -3 5.60959 3.17127   9
   7   2   3 0.42224 2.85797  13
   7   2   3 2.56022 2.63324   2
  -7   2  -3 3.16233 2.18037   3
  -8  -2  -3 2.32472 3.01798   9
  -8  -2  -3 0.65327 3.60167   1
   8  -2   3 0.15830 2.21502  13
   8  -2   3 -1.5713 3.16105   2
  -8   2  -3 0.77035 2.12080   3
   8   2   3 2.41693 2.90965   2
  -8   2  -3 2.19306 2.49438   9
   8   2   3 1.20522 2.34450  13
   9  -2   3 -4.5436 3.40869   2
  -9  -2  -3 1.50518 3.13689   9
   9   2   3 1.48217 3.24121   2
  -9   2  -3 -4.8227 2.99695   9
   9   2   3 -0.8857 2.94396  13
  -9  -3   3 12.8052 4.44908   1
   9  -3  -3 7.07438 3.84269  13
  -9  -3   3 7.38692 4.44731   9
  -9   3   3 16.2457 5.24894   9
  -9   3   3 11.5896 4.26862   3
   9   3  -3 14.3464 5.17958  13
  -8  -3   3 0.24110 2.08559   9
  -8  -3   3 6.02513 3.08316   1
   8  -3  -3 0.30105 2.73991  13
  -8   3   3 1.99189 2.84389   9
   8   3  -3 4.18710 2.76140  13
  -7  -3   3 59.2460 6.82609   1
  -7  -3   3 69.3230 7.42375   9
   7  -3  -3 71.6125 6.16154  13
  -7   3   3 65.5640 7.41339   9
   7   3  -3 66.3387 7.40489  13
   6  -3  -3 8.32328 2.80406  13
  -6  -3   3 3.64842 2.18539   1
  -6  -3   3 3.38824 2.27108   9
  -6   3   3 3.78147 2.93255   9
  -6   3   3 5.25291 1.67929   5
   6   3  -3 6.99675 2.88482  13
   5  -3  -3 1.77148 2.01889  13
   5  -3  -3 0.11891 2.46581   8
  -5  -3   3 2.90364 2.32336   9
  -5  -3   3 3.72436 2.31008   1
  -5   3   3 4.96717 1.63543   5
   5   3  -3 3.61274 2.74007  13
  -4  -3   3 40.6749 3.68059   1
   4  -3  -3 46.5651 3.77999  13
  -4  -3   3 44.1192 3.92068  14
   4  -3  -3 45.3685 4.17487   8
  -4  -3   3 47.6664 4.77220   9
   4   3  -3 44.3630 4.43137   4
   4   3  -3 48.3280 4.18180  13
  -4   3   3 48.8501 3.43412   5
  -4   3   3 50.2080 4.44575  14
  -3  -3   3 7.69894 1.67048   1
  -3  -3   3 5.57862 1.50840  14
  -3  -3   3 8.82332 1.91363   9
  -3  -3   3 9.26437 0.77738  12
  -3  -3   3 9.08124 1.65134   1
   3  -3  -3 8.63372 2.38558   8
   3   3  -3 10.0368 2.13798   4
  -3   3   3 6.95984 1.82653  14
  -3   3   3 6.80955 1.59483   5
  -2  -3   3 8.13153 1.68301   9
  -2  -3   3 8.99845 1.10768  12
  -2  -3   3 10.6166 1.49712   1
  -2  -3   3 10.2372 0.91432   6
   2  -3  -3 11.1857 1.96786   8
   2  -3  -3 11.2648 1.04703   4
  -2  -3   3 11.2455 1.52732   1
  -2   3   3 12.4973 1.98506  14
  -2   3   3 10.9659 1.75776   5
   2   3  -3 13.3605 2.19751   4
  -1  -3   3 716.437 17.8799  12
   1  -3  -3 708.534 18.1735   1
   1  -3  -3 769.077 18.0657   9
   1  -3  -3 710.711 18.9935   8
   1  -3  -3 719.920 18.2742   1
  -1  -3   3 733.669 17.0358  11
  -1  -3   3 706.859 17.6218   1
  -1  -3   3 717.660 18.0133   8
  -1  -3   3 725.695 17.6284   1
  -1  -3   3 727.979 18.2260  13
  -1  -3   3 734.292 17.6194   6
   1   3  -3 683.928 19.6796  10
  -1   3   3 754.163 19.0707  14
  -1   3   3 724.308 18.5100   5
  -1   3   3 714.824 18.3213  11
   0  -3  -3 908.441 20.2414  10
   0  -3  -3 903.428 20.6949   7
   0  -3   3 854.996 21.4090   1
   0  -3   3 937.931 22.0690   6
   0  -3  -3 894.914 22.9011   8
   0  -3  -3 899.511 21.5406   1
   0  -3   3 874.076 21.4242   1
   0  -3   3 889.833 20.3012  14
   0  -3  -3 915.957 20.8571   9
   0  -3  -3 918.111 21.5120   1
   0  -3  -3 896.332 22.0245   5
   0  -3   3 903.794 20.5310   8
   0  -3   3 899.750 22.1254  12
   0   3   3 885.056 22.5441  14
   0   3  -3 867.448 23.4043  10
   0   3  -3 885.613 22.1768   3
   0   3   3 904.651 22.1511   2
   0   3   3 881.346 22.1498  11
  -1  -3  -3 297.759 8.37125   1
   1  -3   3 293.368 8.75788   1
  -1  -3  -3 309.904 8.31134   1
  -1  -3  -3 318.264 8.84502   7
   1  -3   3 300.774 8.77699   1
   1  -3   3 307.731 8.07828  14
  -1  -3  -3 302.562 7.54329   3
  -1  -3  -3 299.959 7.38014   9
  -1   3  -3 286.962 9.08725  12
  -1   3  -3 288.231 8.93252   3
   1   3   3 304.844 9.17366   2
  -2  -3  -3 -0.8388 0.69044  12
  -2  -3  -3 0.74698 1.01009   7
  -2  -3  -3 1.67415 1.05329   1
  -2  -3  -3 0.17452 0.36113   3
  -2  -3  -3 -1.3162 0.48158   9
  -2  -3  -3 0.38425 0.73228   1
   2   3   3 -1.5472 1.05143   2
  -2   3  -3 -0.2019 0.96111   3
   2   3   3 -0.0323 1.31769  13
  -2   3  -3 -1.5148 0.90577  12
  -3  -3  -3 91.1883 5.33764   7
  -3  -3  -3 102.030 4.20115  12
  -3  -3  -3 100.910 4.23984   9
  -3  -3  -3 100.972 4.64406   1
   3  -3   3 103.997 3.89348  13
  -3  -3  -3 107.277 4.85245   1
  -3   3  -3 94.0985 4.76121  12
  -3   3  -3 90.9366 4.64693   3
   3   3   3 97.0890 5.18526  13
   3   3   3 105.452 5.49655   2
  -4  -3  -3 262.274 9.74055   1
  -4  -3  -3 253.131 8.94280   9
   4  -3   3 266.282 8.56163  13
  -4  -3  -3 260.430 10.9843   7
  -4  -3  -3 265.839 8.07392  12
  -4   3  -3 263.784 9.25756  12
  -4   3  -3 261.786 10.1384   9
   4   3   3 251.206 10.2775   2
  -4   3  -3 262.936 9.35239   3
   4   3   3 270.405 10.3386  13
  -5  -3  -3 11.2149 2.48157   9
  -5  -3  -3 12.5793 1.70526  12
  -5  -3  -3 9.90464 2.73696   1
  -5  -3  -3 14.8157 3.26844   7
   5  -3   3 12.3343 2.35399  13
  -5   3  -3 11.9892 2.26201  12
  -5   3  -3 11.6524 2.80736   9
   5   3   3 13.0015 3.46400   2
   5   3   3 12.1409 3.28990  13
  -5   3  -3 16.4286 2.85879   3
  -6  -3  -3 24.9067 1.96229  12
   6  -3   3 30.7414 3.99434  13
  -6  -3  -3 34.4320 4.52214   1
   6  -3   3 36.1755 4.79894   2
  -6  -3  -3 41.2398 4.68667   9
  -6   3  -3 28.7675 3.89580   3
  -6   3  -3 35.9851 4.99949   9
   6   3   3 36.4478 5.00261   2
   6   3   3 36.9150 5.20186  13
   7  -3   3 64.2283 7.39341   2
  -7  -3  -3 49.2685 5.70296   9
   7  -3   3 61.0124 5.10822  13
  -7  -3  -3 65.2539 7.01045   1
   7   3   3 56.8534 7.03620   2
   7   3   3 66.8508 7.12661  13
  -7   3  -3 50.3612 5.52040   3
  -7   3  -3 61.1503 6.73477   9
   8  -3   3 4.95135 3.62990   2
  -8  -3  -3 1.89649 2.37982   1
  -8  -3  -3 1.59751 2.88844   9
   8  -3   3 -0.4146 2.37945  13
  -8   3  -3 -1.2526 2.27216   3
  -8   3  -3 0.18833 3.27935   9
   8   3   3 0.10521 2.91948   2
   8   3   3 1.69114 3.18887  13
  -9  -3  -3 1.23834 3.15685   9
  -9  -3  -3 1.63624 4.12208   1
   9  -3   3 2.87239 3.20127   2
   9   3   3 -0.6488 2.76575   2
  -9   3  -3 8.58923 4.52351   9
   9   3   3 4.90557 3.83604  13
  -9  -4   3 32.7578 6.03973   9
   9  -4  -3 23.0495 4.91409  13
  -9  -4   3 28.6020 6.36898   1
   9  -4  -3 32.3252 7.39996   2
  -9   4   3 26.8183 6.61648   9
   9   4  -3 19.2758 5.88711  13
  -9   4   3 33.6329 5.98053   3
   8  -4  -3 9.66136 3.44504  13
  -8  -4   3 1.35690 3.01708   1
  -8  -4   3 12.9950 4.06713   9
   8   4  -3 9.24299 4.08673  13
  -8   4   3 6.18969 3.27969   9
  -8   4   3 11.1051 3.64793   3
  -7  -4   3 9.69945 3.71021   9
  -7  -4   3 18.7177 4.00755   1
   7  -4  -3 16.2300 3.75419  13
  -7   4   3 21.1524 4.21287   3
  -7   4   3 9.78117 2.21793   5
  -7   4   3 6.12383 3.94823   9
   7   4  -3 7.57822 3.22258  13
   6  -4  -3 41.2142 4.86765  13
   6  -4  -3 45.0221 5.69897   8
  -6  -4   3 38.3259 4.92937   1
  -6  -4   3 35.0597 5.24403   9
   6   4  -3 47.6284 6.09365  13
  -6   4   3 46.0892 3.76788   5
  -5  -4   3 2.20098 1.93195   9
  -5  -4   3 4.78162 0.38637   5
  -5  -4   3 4.78521 0.40234   5
   5  -4  -3 3.94400 2.08238  13
   5  -4  -3 10.4629 3.34621   8
  -5  -4   3 6.24967 2.42547   1
   5   4  -3 3.05611 2.72695  13
  -5   4   3 6.64052 1.98689   5
   4  -4  -3 0.19052 1.44486  13
  -4  -4   3 -1.4455 1.72276   9
   4  -4  -3 2.56890 2.21026   8
  -4  -4   3 0.65981 1.41378   1
  -4  -4   3 -0.0137 0.66570   5
  -4  -4   3 1.48215 1.72098  14
   4   4  -3 2.57558 2.35564   4
  -4   4   3 0.93283 1.31001   5
  -3  -4   3 189.485 4.87256   6
  -3  -4   3 179.331 5.28109  12
  -3  -4   3 190.978 7.87657   9
  -3  -4   3 202.093 7.02169   1
   3  -4  -3 175.630 6.41052   7
   3  -4  -3 187.899 8.14541   8
  -3  -4   3 186.126 6.66542   1
  -3   4   3 186.998 7.22962   5
   3   4  -3 190.621 7.91703   4
  -2  -4   3 8.41162 1.00755  11
  -2  -4   3 5.80263 1.13859  12
  -2  -4   3 6.56972 1.63610   9
  -2  -4   3 6.81936 1.24759   1
  -2  -4   3 5.27029 1.11612   1
   2  -4  -3 7.28711 1.03940   7
   2  -4  -3 7.40816 2.07282   8
  -2  -4   3 6.00016 0.95421   6
  -2   4   3 6.78841 1.66931   5
  -1  -4   3 16.4225 1.81777  12
  -1  -4   3 17.9974 1.47394   1
   1  -4  -3 17.9703 1.94498   1
   1  -4  -3 19.0415 1.91069   9
   1  -4  -3 16.3865 1.82221   1
  -1  -4   3 12.3212 1.64368  13
   1  -4  -3 18.8332 2.34883   8
  -1  -4   3 19.1431 1.62727   6
  -1  -4   3 16.9199 1.54214  11
  -1   4   3 15.7800 1.97880  11
  -1   4   3 19.3653 2.17873   5
   0  -4   3 639.741 15.9309   1
   0  -4  -3 652.866 17.6391   8
   0  -4   3 663.957 15.9618   1
   0  -4  -3 639.987 15.1270  10
   0  -4   3 637.873 15.2368  14
   0  -4  -3 642.223 15.8990   1
   0  -4   3 629.904 16.6698   6
   0  -4  -3 629.537 15.9368   1
   0  -4  -3 638.817 15.6284   9
   0  -4   3 635.936 16.8626  12
   0  -4  -3 639.920 15.2919   7
   1  -4   3 444.560 11.9270   1
  -1  -4  -3 428.697 11.8349   7
   1  -4   3 427.041 12.6544   6
   1  -4   3 444.726 11.9273   1
  -1  -4  -3 428.933 10.9157   3
  -1  -4  -3 426.856 11.0668  10
  -1  -4  -3 421.571 11.1717   1
   1  -4   3 428.912 10.0965   8
  -1  -4  -3 430.450 11.1343   1
   1  -4   3 429.955 11.1448  14
  -1   4  -3 411.983 12.3439   3
  -1   4  -3 439.782 13.6623  12
  -2  -4  -3 81.6461 3.71917   1
  -2  -4  -3 84.6998 2.89873   3
   2  -4   3 87.1002 4.05021  14
  -2  -4  -3 80.0438 3.52061   1
  -2  -4  -3 82.0189 3.24613   9
  -2  -4  -3 81.6891 4.52361   7
  -2   4  -3 87.3106 4.42663  12
  -2   4  -3 81.2164 4.23102   3
  -3  -4  -3 5.46472 1.41047   1
  -3  -4  -3 4.49002 0.91174   3
   3  -4   3 5.30164 1.82011  14
  -3  -4  -3 4.54507 1.19792   9
  -3  -4  -3 4.52695 2.08459   7
  -3  -4  -3 5.86707 1.58874   1
   3  -4   3 4.90599 0.98422  13
  -3  -4  -3 3.88670 1.11458  12
   3   4   3 4.96317 1.71291  13
  -3   4  -3 8.00547 2.01166   3
  -3   4  -3 6.56884 1.78875  12
  -4  -4  -3 9.14739 2.58794   7
  -4  -4  -3 15.1057 2.31720   9
   4  -4   3 14.0212 1.93690  13
  -4  -4  -3 12.9725 2.49778   1
  -4  -4  -3 12.4357 1.73238  12
   4   4   3 13.2818 2.79310  13
  -4   4  -3 11.1926 2.30899  12
  -4   4  -3 13.8247 2.61041   3
  -5  -4  -3 81.2729 5.60349   1
  -5  -4  -3 73.6179 4.82702   9
   5  -4   3 75.0681 4.40195  13
  -5  -4  -3 75.8782 3.60968  12
  -5  -4  -3 81.2131 6.41542   7
  -5   4  -3 79.4152 5.40201   3
   5   4   3 69.6952 5.61253  13
  -5   4  -3 80.5551 6.12532   9
  -5   4  -3 78.0273 4.95346  12
   6  -4   3 0.81536 1.76488  13
  -6  -4  -3 0.82837 1.92918   9
  -6  -4  -3 0.11989 3.12239   7
  -6  -4  -3 2.55076 2.52536   1
  -6   4  -3 -2.5153 1.70751   3
   6   4   3 -1.6954 4.08278   2
  -6   4  -3 1.19979 1.86080   9
   6   4   3 5.18123 2.54105  13
   7  -4   3 96.1836 6.27251  13
  -7  -4  -3 99.4462 7.00884   9
  -7  -4  -3 109.338 7.93319   1
   7  -4   3 98.7248 8.00042   2
  -7   4  -3 96.7739 7.53924   9
  -7   4  -3 96.3229 6.95995   3
   7   4   3 107.128 7.89922  13
  -8  -4  -3 -0.0102 1.68401   9
  -8  -4  -3 -1.4729 2.69608   1
   8  -4   3 2.06942 2.81488   2
   8   4   3 -0.5758 2.94599   2
  -8   4  -3 1.33789 3.52161   9
   8   4   3 1.75038 2.38481  13
  -8   4  -3 -0.7531 2.19073   3
  -9  -4  -3 79.8154 9.20835   1
   9  -4   3 69.4629 9.13767   2
  -9  -4  -3 91.8100 9.09401   9
   9   4   3 114.071 9.55984  13
   9   4   3 84.6106 12.0482   2
  -9  -5   3 15.9896 4.89035   9
  -9  -5   3 6.31481 4.07155   1
   9   5  -3 10.6714 5.33668  13
  -9   5   3 10.2430 5.18767   9
  -9   5   3 7.79746 4.55842   3
  -8  -5   3 8.78878 3.65650   1
   8  -5  -3 2.24884 2.92056  13
  -8  -5   3 9.52986 4.02750   9
   8   5  -3 2.89365 4.00730  13
  -8   5   3 3.71374 2.81948   3
  -8   5   3 5.26116 3.33991   9
  -7  -5   3 2.27770 2.35102   9
   7  -5  -3 0.98503 2.49507  13
  -7  -5   3 -4.2221 1.72857   1
  -7   5   3 4.19956 3.26992   3
  -7   5   3 -1.4808 1.60188   5
   7   5  -3 -0.1063 2.13684  13
  -7   5   3 1.33920 2.49037   9
  -6  -5   3 1.76360 2.79839   9
   6  -5  -3 1.19034 2.00572  13
   6  -5  -3 2.15792 2.85517  14
  -6  -5   3 -0.5833 2.11513   1
   6  -5  -3 2.32364 2.80149   8
   6   5  -3 0.32177 2.16882  13
  -6   5   3 0.28144 1.46404   5
  -6   5   3 2.87896 2.18862   3
   5  -5  -3 31.4988 4.75168   8
  -5  -5   3 37.3024 4.28223   1
   5  -5  -3 30.5625 4.38728  14
  -5  -5   3 28.3650 4.49400   9
   5  -5  -3 36.0522 3.94239  13
  -5  -5   3 33.1679 1.53344   5
   5   5  -3 22.9094 4.01753   4
  -5   5   3 38.0474 4.80903   3
   5   5  -3 41.8122 6.16892  13
  -5   5   3 28.5626 3.58990   5
   4  -5  -3 -0.2893 1.28087  13
   4  -5  -3 -0.7711 1.95530   8
  -4  -5   3 1.75611 0.81811   5
  -4  -5   3 -1.4849 1.68309   9
  -4  -5   3 0.35811 0.36033  12
  -4  -5   3 -1.4547 0.96480   1
  -4  -5   3 1.46340 1.51924   1
   4  -5  -3 0.97560 2.13365  14
  -4   5   3 0.25859 1.46104   5
  -4   5   3 1.67716 1.66174   3
   4   5  -3 1.15490 2.35608   4
   3  -5  -3 67.9230 3.46002   7
  -3  -5   3 67.2276 2.95881  12
  -3  -5   3 67.2200 4.46547   9
   3  -5  -3 65.0350 4.54560   8
   3  -5  -3 71.2045 4.98835  14
  -3  -5   3 58.4384 3.15477   5
  -3  -5   3 74.2205 3.77621   1
  -3  -5   3 68.7760 2.70315   6
  -3  -5   3 69.6377 3.61152   1
  -3   5   3 70.0227 4.24607   5
   2  -5  -3 4.48390 1.38050   1
  -2  -5   3 4.45266 1.16903  12
   2  -5  -3 3.37540 1.51375   8
  -2  -5   3 2.80991 0.98300   1
  -2  -5   3 4.53688 1.04224   1
  -2  -5   3 5.48357 0.99474  11
   2  -5  -3 3.77496 1.90993  14
   2  -5  -3 5.79199 0.93962   7
  -2  -5   3 4.12098 1.48411   9
  -2  -5   3 3.82168 0.96562   6
  -2   5   3 5.92713 1.85374   5
   1  -5  -3 267.476 8.24052   1
  -1  -5   3 272.109 8.27377   6
  -1  -5   3 278.851 8.54245  12
  -1  -5   3 254.653 7.72154  11
   1  -5  -3 272.135 6.56277   4
   1  -5  -3 263.633 6.46306   7
   1  -5  -3 250.092 9.23374   8
  -1  -5   3 271.899 7.44127   1
  -1  -5   3 268.058 7.43738   1
   1  -5  -3 265.905 8.27767   1
   1  -5  -3 263.964 9.19085  14
  -1   5   3 253.601 9.03063   5
  -1   5   3 262.479 8.98684  11
   0  -5  -3 1133.34 26.1480   7
   0  -5   3 1091.73 27.8715  12
   0  -5   3 1165.95 26.5777   1
   0  -5  -3 1105.89 28.6486   8
   0  -5  -3 1092.16 26.4324   4
   0  -5   3 1100.74 27.7377   6
   0  -5  -3 1116.30 26.5480   1
   0  -5  -3 1133.46 26.1196  10
   0  -5   3 1099.40 26.2270  14
   0  -5   3 1133.13 26.4019  13
   0  -5  -3 1102.84 26.4901   1
   0  -5   3 1108.59 26.5323   1
   0  -5  -3 1101.25 28.3649  14
   1  -5   3 29.4252 1.46114   8
   1  -5   3 30.4097 2.39526   1
  -1  -5  -3 31.8683 2.39142   7
  -1  -5  -3 30.5924 1.92932   1
  -1  -5  -3 30.4093 2.04401  10
  -1  -5  -3 32.0748 2.04315   3
  -1  -5  -3 28.8217 1.85113   1
   1  -5   3 28.9432 2.61052   6
   1  -5   3 32.7320 2.40593   1
   1  -5   3 30.3657 2.12012  14
  -1   5  -3 30.6937 3.14433   3
  -2  -5  -3 75.2397 3.48331   1
   2  -5   3 83.5381 4.04872  14
   2  -5   3 68.6912 4.12806   1
  -2  -5  -3 76.9097 3.09738   3
  -2  -5  -3 77.2901 3.35453   1
   2  -5   3 73.7131 3.17126   8
  -2  -5  -3 79.6214 3.37911   9
  -2  -5  -3 73.8340 4.45423   7
  -2   5  -3 76.7523 4.56800   3
  -2   5  -3 74.9103 4.35421  12
  -3  -5  -3 66.5165 3.58283   1
  -3  -5  -3 69.1572 4.71239   7
  -3  -5  -3 69.0831 3.80206   1
  -3  -5  -3 65.9429 2.92833   3
  -3  -5  -3 63.1000 3.45442   9
   3  -5   3 66.7915 4.11824  14
   3   5   3 72.2390 5.50517  13
  -3   5  -3 69.1581 4.50738  12
  -3   5  -3 67.2675 4.54416   3
  -4  -5  -3 121.507 5.99941   1
   4  -5   3 117.165 4.47037  13
  -4  -5  -3 123.193 4.59340   3
  -4  -5  -3 131.505 7.69483   7
  -4  -5  -3 119.337 5.02691  12
  -4  -5  -3 124.699 5.85028   1
  -4  -5  -3 130.096 5.74039   9
  -4   5  -3 119.102 6.30876  12
   4   5   3 124.810 6.99027  13
  -4   5  -3 127.432 6.72263   3
  -5  -5  -3 61.9374 4.92988   1
  -5  -5  -3 54.7044 4.17820   9
   5  -5   3 47.0658 3.40493  13
  -5  -5  -3 51.7247 6.16163   7
  -5  -5  -3 57.7916 3.19589  12
   5   5   3 49.3748 5.51325  13
  -5   5  -3 45.6589 4.96377   3
   6  -5   3 20.1143 3.00751  13
  -6  -5  -3 26.1109 4.20257   1
  -6  -5  -3 20.2644 4.45059   7
  -6  -5  -3 20.9942 3.50130   9
  -6   5  -3 27.3053 4.09973   3
   6   5   3 21.6717 4.22534  13
  -7  -5  -3 90.6138 8.15072   7
  -7  -5  -3 87.4311 7.19620   1
   7  -5   3 79.1653 5.29545  13
  -7  -5  -3 94.9371 6.72584   9
   7  -5   3 99.0131 7.51783   2
   7   5   3 82.6704 8.42326  13
  -7   5  -3 89.5572 6.95964   3
  -8  -5  -3 14.4842 3.94407   9
  -8  -5  -3 11.5984 4.25548   1
   8  -5   3 19.3164 5.28020   2
  -8   5  -3 10.9184 3.64243   3
   8   5   3 13.4066 4.75675  13
  -9  -5  -3 35.9677 6.15564   9
   9  -5   3 24.9685 5.67198   2
  -9  -5  -3 31.9417 6.28657   1
   9   5   3 24.9323 6.01393  13
  -9   5  -3 29.8757 5.53925   3
  -9  -6   3 1.41400 2.40479   9
  -9  -6   3 -2.2841 3.03157   1
   9   6  -3 -1.8788 3.53717  13
  -9   6   3 -1.0944 3.28143   3
  -9   6   3 7.10002 4.88439   9
  -8  -6   3 18.9793 4.43528   1
   8  -6  -3 19.0188 3.96952  13
  -8  -6   3 18.4577 4.96235   9
  -8   6   3 19.1322 5.02081   9
   8   6  -3 11.0598 5.05136  13
  -8   6   3 20.4188 4.85594   3
   7  -6  -3 1.30834 2.24853  14
  -7  -6   3 0.38992 2.25925   9
   7  -6  -3 4.07523 2.53323  13
  -7  -6   3 -2.5793 2.01451   1
  -7   6   3 0.59250 2.04750   5
  -7   6   3 5.25923 3.61894   3
   7   6  -3 -2.2353 2.82949  13
   6  -6  -3 121.124 6.96935  13
   6  -6  -3 120.129 8.21044   8
   6  -6  -3 113.530 8.00278  14
  -6  -6   3 106.264 6.86322   1
  -6  -6   3 100.374 7.62303   9
  -6   6   3 111.011 8.13009   3
  -6   6   3 115.847 6.49467   5
   6   6  -3 108.623 8.32308  13
  -5  -6   3 11.7460 3.32277   9
  -5  -6   3 7.56789 2.42300   1
   5  -6  -3 10.5079 2.99578  14
   5  -6  -3 10.1327 2.43237  13
   5  -6  -3 8.29774 3.18129   8
   5   6  -3 5.00114 3.23395   4
  -5   6   3 8.69575 2.76760   3
  -5   6   3 11.0064 2.74581   5
  -4  -6   3 11.2705 2.19865   1
  -4  -6   3 7.19440 2.25372   9
  -4  -6   3 7.92622 1.13668  12
  -4  -6   3 9.88007 1.92179   1
   4  -6  -3 5.74573 2.66289  14
  -4  -6   3 9.32419 1.02395   6
   4  -6  -3 7.88252 2.88145   8
  -4  -6   3 4.39872 1.18250   5
  -4   6   3 6.53922 2.29106   5
   4   6  -3 9.12617 3.80239   4
  -4   6   3 11.0983 2.72225   3
  -3  -6   3 22.1402 2.30647   1
   3  -6  -3 22.4675 3.43599   8
   3  -6  -3 25.2091 2.21054   7
   3  -6  -3 23.3632 3.31764  14
  -3  -6   3 25.0505 2.08054  12
  -3  -6   3 25.5142 2.02117  11
  -3  -6   3 27.5103 2.44028   1
  -3  -6   3 23.3262 1.89885   6
  -3  -6   3 22.2378 3.36263   9
  -3   6   3 23.9303 3.14051   5
  -2  -6   3 105.184 4.44444   6
   2  -6  -3 115.338 3.80584   7
  -2  -6   3 114.106 4.83770  12
  -2  -6   3 104.709 5.70167   9
   2  -6  -3 102.419 5.66668   8
  -2  -6   3 108.823 4.09682   1
   2  -6  -3 116.586 5.91711  14
  -2  -6   3 107.924 4.04375   1
   2  -6  -3 106.521 5.28574   1
  -2  -6   3 108.352 4.31008  11
  -2   6   3 114.521 5.86998   5
  -1  -6   3 97.0427 3.55934   1
   1  -6  -3 100.124 5.46209  14
   1  -6  -3 97.6290 4.38486   1
   1  -6  -3 110.908 5.50574   8
  -1  -6   3 96.7495 3.57133   1
  -1  -6   3 103.088 4.82865  12
  -1  -6   3 97.4062 4.47406   6
   1  -6  -3 97.4737 4.31990   1
   1  -6  -3 98.0667 3.18153   7
   1  -6  -3 101.541 3.06660   4
  -1   6   3 91.1193 4.96138  11
   0  -6   3 88.1922 4.66108   6
   0  -6   3 92.2410 3.67093   1
   0  -6  -3 94.1718 3.75429   1
   0  -6  -3 93.6467 5.15735   8
   0  -6   3 92.0664 3.78745  14
   0  -6  -3 87.3254 3.60958   1
   0  -6   3 87.9696 3.60853   1
   0  -6   3 89.3339 3.65129  13
   0  -6   3 85.4785 4.60541  12
   0  -6  -3 95.2922 3.80729   4
   0  -6  -3 87.2558 4.89467  14
   0  -6  -3 97.2089 3.71334  10
  -1  -6  -3 -0.1994 0.62898   1
   1  -6   3 0.30491 0.93758   1
  -1  -6  -3 0.99337 1.69068  14
   1  -6   3 -0.4547 0.84406   1
  -1  -6  -3 2.62526 1.03975  10
  -1  -6  -3 -1.4776 1.13996   7
   1  -6   3 -1.2845 0.85493  14
   1  -6   3 -0.4615 0.59214   8
   1  -6   3 1.16408 1.20033   6
  -1  -6  -3 0.75342 0.79370   1
  -1   6  -3 -0.0204 1.13210   3
  -2  -6  -3 9.17837 1.46522   9
   2  -6   3 8.46070 2.02942   1
   2  -6   3 7.94655 1.30992   8
   2  -6   3 8.73567 1.72348  14
  -2  -6  -3 9.74589 1.53199   1
  -2  -6  -3 11.1402 2.05150   7
  -2  -6  -3 6.53269 1.22823   1
  -2  -6  -3 8.95777 1.47210   3
  -2   6  -3 11.2611 2.39228   3
  -2   6  -3 5.85739 1.74391  12
  -3  -6  -3 1.41461 1.48049   7
  -3  -6  -3 0.42488 0.94444   1
   3  -6   3 -0.3810 1.39579  14
  -3  -6  -3 -0.5434 0.95848   9
  -3  -6  -3 1.93150 1.29936   1
  -3  -6  -3 4.41140 1.10161   3
   3  -6   3 1.40625 1.16267   8
  -3   6  -3 0.98965 1.20522  12
  -3   6  -3 0.10975 1.26703   3
  -4  -6  -3 53.8987 3.44526  12
  -4  -6  -3 47.2971 5.47064   7
   4  -6   3 52.6650 4.60429  14
  -4  -6  -3 52.6499 3.90597   1
  -4  -6  -3 61.0060 3.88056   9
  -4  -6  -3 55.0573 3.78264   1
   4   6   3 62.9509 5.11627  13
  -4   6  -3 47.8017 4.08702  12
  -4   6  -3 46.0905 4.24676   3
   5  -6   3 44.5072 2.91193  13
  -5  -6  -3 45.8351 5.66713   7
  -5  -6  -3 44.2023 4.61471   1
  -5  -6  -3 40.9345 4.19484   9
  -5  -6  -3 39.9179 2.87577  12
   5   6   3 43.4187 5.28745  13
  -5   6  -3 42.1841 5.09158   3
  -6  -6  -3 44.3996 5.26404   1
  -6  -6  -3 53.8667 4.68885   9
  -6  -6  -3 46.0532 6.53930   7
   6  -6   3 52.3090 3.67865  13
  -6   6  -3 51.4212 5.77293   3
   6   6   3 42.7656 5.83009  13
  -7  -6  -3 130.526 8.47584   1
  -7  -6  -3 110.709 9.18306   7
  -7  -6  -3 115.934 7.53756   9
   7   6   3 131.216 9.53986  13
  -7   6  -3 139.444 8.75512   3
  -8  -6  -3 3.66022 2.88833   9
  -8  -6  -3 2.11774 4.40070   7
   8  -6   3 2.46184 2.95465   2
  -8  -6  -3 3.86526 3.22327   1
   8   6   3 3.00045 3.36085  13
  -8   6  -3 -3.3529 2.70557   3
  -9  -6  -3 17.5099 5.20142   1
   9  -6   3 1.20602 3.05564   2
  -9  -6  -3 9.17931 3.60174   9
  -9   6  -3 4.11857 3.69672   3
   9   6   3 0.76759 3.95537  13
  -9  -7   3 15.9694 4.73216   9
  -9  -7   3 8.89118 3.93859   1
  -9   7   3 7.20512 5.14282   9
  -9   7   3 16.5028 5.01738   3
   9   7  -3 19.6429 6.28234  13
  -8  -7   3 6.59355 3.36915   1
  -8  -7   3 5.19958 3.04959   9
  -8   7   3 10.3981 4.14945   3
   8   7  -3 7.90617 4.47874  13
  -7  -7   3 11.6442 4.02350   9
   7  -7  -3 12.3988 3.01845  13
  -7  -7   3 17.0322 3.76909   1
   7  -7  -3 5.74737 3.72829   8
   7  -7  -3 11.2583 3.75811  14
   7   7  -3 7.45951 3.51698  13
  -7   7   3 7.61248 2.92950   5
  -7   7   3 11.7778 4.14208   3
   6  -7  -3 79.9549 5.50786  13
   6  -7  -3 72.2004 7.79614  14
   6  -7  -3 68.7142 7.49710   8
  -6  -7   3 87.4554 7.22244   9
  -6  -7   3 84.7843 6.02106   1
  -6   7   3 78.2852 6.79611   3
  -6   7   3 84.2298 5.81745   5
   5  -7  -3 225.665 8.83409  13
  -5  -7   3 231.449 9.30411   1
   5  -7  -3 201.493 10.4310  14
  -5  -7   3 215.665 10.4780   9
   5  -7  -3 225.582 11.0492   8
  -5  -7   3 196.903 13.2622   7
  -5   7   3 207.097 10.8256   3
   5   7  -3 236.383 11.4568   4
  -5   7   3 219.677 9.65287   5
   4  -7  -3 21.1773 3.56276  14
  -4  -7   3 16.6671 3.16184   9
  -4  -7   3 22.4169 2.66565   1
   4  -7  -3 12.2462 3.23537   8
  -4  -7   3 19.3385 2.66094   1
  -4  -7   3 19.7363 1.96560  12
  -4  -7   3 20.1088 1.75883   6
  -4   7   3 17.1820 2.97175   5
  -4   7   3 21.6094 3.80960   3
   3  -7  -3 53.4432 4.50135  14
  -3  -7   3 49.6480 3.06877   1
  -3  -7   3 48.8419 2.90019   1
   3  -7  -3 50.6141 4.23473   1
  -3  -7   3 46.7972 3.11342  12
  -3  -7   3 42.7115 4.60822   9
   3  -7  -3 43.1377 4.01330   8
  -3  -7   3 49.3976 3.02034   6
   3  -7  -3 54.8731 3.01388   7
  -3   7   3 51.8731 4.11900   5
   2  -7  -3 94.1757 5.74341   8
  -2  -7   3 103.882 4.91534  12
   2  -7  -3 86.6117 4.86068   1
  -2  -7   3 95.9565 3.64144   1
   2  -7  -3 93.5893 3.51680   7
  -2  -7   3 92.5800 3.63609   1
  -2  -7   3 98.6234 4.56040   6
   2  -7  -3 91.9033 5.51484  14
  -2   7   3 92.4708 5.38950   5
   1  -7  -3 303.969 7.77026   4
  -1  -7   3 301.251 8.20416   1
  -1  -7   3 309.628 10.0084   6
   1  -7  -3 291.147 9.23733   1
  -1  -7   3 287.578 9.95434  12
  -1  -7   3 293.026 9.32744  14
   1  -7  -3 305.218 9.42890   1
   1  -7  -3 308.816 11.0127   8
   1  -7  -3 296.133 10.8661  14
  -1  -7   3 289.116 8.09146   1
   1  -7  -3 295.636 8.11072   7
  -1   7   3 299.433 10.6761  11
   0  -7  -3 113.585 4.41855   4
   0  -7  -3 105.388 4.21133   1
   0  -7   3 111.833 5.61315   6
   0  -7  -3 109.870 4.20075   1
   0  -7   3 108.664 4.20869   1
   0  -7   3 107.027 4.56991  14
   0  -7  -3 104.237 4.37639  10
   0  -7   3 113.476 4.32673  13
   0  -7   3 121.386 5.75408  12
   0  -7   3 108.407 4.19229   1
   0  -7  -3 113.473 6.17504   8
   0  -7  -3 105.910 5.69280  14
   1  -7   3 480.334 13.8974  14
  -1  -7  -3 507.210 14.4981   7
  -1  -7  -3 522.022 13.0486   1
   1  -7   3 509.735 15.8151  12
   1  -7   3 497.711 14.0998   1
   1  -7   3 527.962 14.2654   1
  -1  -7  -3 516.656 13.0801   1
   1  -7   3 497.292 13.1020   8
   1  -7   3 507.900 15.7039   6
  -1  -7  -3 515.653 15.9994  14
  -1   7  -3 530.797 17.8432   3
  -2  -7  -3 82.2115 4.00591   9
   2  -7   3 92.5373 4.62339  14
  -2  -7  -3 84.9941 5.05075   7
  -2  -7  -3 82.5039 3.59651   1
   2  -7   3 89.3431 4.87689   1
  -2  -7  -3 89.5348 3.55641   1
   2  -7   3 82.1359 3.67335   8
  -2   7  -3 85.3118 5.21492   3
  -2   7  -3 78.8390 5.23299  12
   3  -7   3 188.887 8.24975   1
  -3  -7  -3 178.701 6.81270   9
   3  -7   3 189.878 7.84358  14
  -3  -7  -3 166.301 8.32848   7
   3  -7   3 173.919 6.61473   8
  -3  -7  -3 170.784 6.43907   1
  -3  -7  -3 188.360 6.45965   1
  -3   7  -3 182.155 8.36871   3
  -4  -7  -3 41.8618 5.31908   7
  -4  -7  -3 56.1493 3.98774   1
   4  -7   3 46.8722 4.82714  14
  -4  -7  -3 45.0517 3.32156   1
  -4  -7  -3 44.4888 3.72699   9
  -4   7  -3 46.3074 4.94353   3
  -5  -7  -3 218.707 11.2284   7
  -5  -7  -3 219.989 9.20728   1
  -5  -7  -3 219.204 7.68102  12
  -5  -7  -3 214.199 8.88702   9
   5  -7   3 213.294 10.0567  14
  -5   7  -3 215.991 10.4386   3
   5   7   3 198.836 10.4012  13
  -6  -7  -3 53.8762 7.20678   7
  -6  -7  -3 54.2817 5.53279   1
  -6  -7  -3 64.7528 5.30131   9
  -6   7  -3 56.5606 6.47513   3
   6   7   3 53.8593 6.62771  13
  -7  -7  -3 10.9561 3.08182   9
  -7  -7  -3 5.92339 3.49106   7
  -7  -7  -3 17.5125 4.01441   1
  -7   7  -3 15.7070 4.22260   3
   7   7   3 7.85967 3.38587  13
  -8  -7  -3 28.0258 5.35220   1
  -8  -7  -3 20.5187 6.06499   7
   8  -7   3 19.5720 4.73408   2
  -8  -7  -3 20.5975 4.51014   9
   8   7   3 19.7200 4.84964  13
  -8   7  -3 23.6987 4.90278   3
  -9  -7  -3 7.89381 4.51422   7
   9  -7   3 -1.9128 3.64004   2
  -9  -7  -3 -1.7318 3.29422   1
   9   7   3 -3.1204 2.55649  13
  -9   7  -3 -1.2440 2.27334   3
  -9  -8   3 177.504 11.4140   1
  -9  -8   3 161.860 11.6627   9
  -9   8   3 169.610 11.7869   3
  -9   8   3 172.925 14.8450   9
   9   8  -3 143.756 12.2309  13
  -8  -8   3 26.1680 5.22596   1
  -8  -8   3 42.1448 6.94704   9
   8   8  -3 27.4795 5.98873  13
  -8   8   3 45.1724 6.96086   3
   7  -8  -3 3.58504 3.29689  14
  -7  -8   3 2.65966 2.42762   9
  -7  -8   3 0.98354 2.42318   1
   7  -8  -3 6.56458 3.70817   8
  -7   8   3 1.81983 3.25497   3
  -7   8   3 -1.5699 2.35212   5
  -6  -8   3 199.344 12.3666   7
  -6  -8   3 210.895 9.62579   1
   6  -8  -3 206.546 11.6922  14
   6  -8  -3 224.339 11.7602   8
   6  -8  -3 199.060 8.99896  13
  -6  -8   3 195.835 10.7587   9
  -6   8   3 202.667 11.1431   3
  -6   8   3 222.968 10.1799   5
   5  -8  -3 67.8456 4.57066  13
   5  -8  -3 74.8700 6.68082  14
  -5  -8   3 72.8708 5.04634   1
  -5  -8   3 62.9429 7.07730   7
  -5  -8   3 69.1351 6.10402   9
  -5  -8   3 68.3476 2.83730  12
   5  -8  -3 73.1200 6.13952   8
  -5   8   3 75.1435 5.79561   5
  -5   8   3 67.1223 6.00564   3
   4  -8  -3 328.359 13.3123   1
   4  -8  -3 330.705 13.2083  14
   4  -8  -3 332.089 13.1889   8
  -4  -8   3 340.228 13.0537   9
  -4  -8   3 332.826 10.5315   1
  -4  -8   3 326.624 9.61137   6
  -4  -8   3 262.247 9.87105   1
  -4  -8   3 330.141 9.86847  12
  -4   8   3 327.159 15.4181   3
  -4   8   3 326.625 12.6245   5
   3  -8  -3 2.42648 2.23900   8
  -3  -8   3 6.17605 2.11450   9
  -3  -8   3 4.38509 1.48578  12
  -3  -8   3 6.76890 1.53180   6
  -3  -8   3 3.79605 1.21272   1
   3  -8  -3 1.85424 1.85098  14
   3  -8  -3 6.02338 1.42021   7
   3  -8  -3 4.19435 2.15304   1
  -3  -8   3 4.17699 1.29298   1
  -3   8   3 6.16565 2.57501   5
  -2  -8   3 0.88662 0.74945   1
   2  -8  -3 -0.4346 0.80688   7
  -2  -8   3 -0.0624 0.66026   1
   2  -8  -3 -2.8447 1.61532  14
  -2  -8   3 0.13785 1.15569  12
   2  -8  -3 -0.9246 1.72436   8
   2  -8  -3 -0.8012 1.29835   1
  -2  -8   3 -0.5098 1.07062   6
  -2   8   3 0.93812 1.40295   5
  -1  -8   3 74.2750 4.11245  14
   1  -8  -3 73.1968 3.88289   1
   1  -8  -3 77.2863 5.32988  14
  -1  -8   3 70.4771 3.03098   1
   1  -8  -3 73.3370 3.29463   7
   1  -8  -3 73.9890 5.17084   8
   1  -8  -3 73.4927 2.88218   4
  -1  -8   3 76.0884 4.58435   6
  -1  -8   3 78.3605 4.77571  12
  -1  -8   3 74.3845 3.03791   1
   1  -8  -3 76.3103 4.03676   1
   0  -8   3 153.391 6.07424  14
   0  -8   3 159.479 5.49381   1
   0  -8   3 163.713 6.05948   8
   0  -8   3 154.166 5.44530   1
   0  -8   3 152.971 7.15487   6
   0  -8  -3 154.659 7.55616   8
   0  -8  -3 153.998 7.38095  14
   0  -8  -3 161.733 5.55636   1
   0  -8  -3 157.382 5.46188   1
   0  -8   3 154.232 7.15609  12
   1  -8   3 43.5438 3.11751  14
  -1  -8  -3 46.8837 2.40455   1
   1  -8   3 44.8483 3.95877  12
  -1  -8  -3 52.1261 4.27015  14
   1  -8   3 58.3565 4.60174   6
  -1  -8  -3 50.1553 2.54971   1
  -1  -8  -3 48.8758 3.46023   7
   1  -8   3 46.7757 3.21023   1
   1  -8   3 48.4906 2.84541   8
   1  -8   3 51.2125 3.28084   1
   1  -8   3 51.1973 2.28407  13
  -1  -8  -3 52.9087 4.51188   8
   2  -8   3 3.43628 1.70497   1
  -2  -8  -3 4.61885 1.13416   1
  -2  -8  -3 2.83275 0.92719   1
   2  -8   3 4.72863 1.71282  14
  -2  -8  -3 2.23488 1.77767   7
   2  -8   3 4.48627 1.31151   8
  -2   8  -3 3.54601 1.76912   3
  -3  -8  -3 0.98150 1.21178   9
   3  -8   3 1.26160 1.45704   1
   3  -8   3 2.92240 1.82431  14
  -3  -8  -3 0.34381 0.86296   1
   3  -8   3 1.01181 1.23453   8
  -3  -8  -3 2.57884 2.12221   7
  -3  -8  -3 1.06109 1.11706   1
  -3   8  -3 1.36922 1.81375   3
  -4  -8  -3 6.09651 2.00158   9
   4  -8   3 6.89442 2.52449  14
  -4  -8  -3 12.0573 2.29251   1
   4  -8   3 11.7178 3.21547   1
  -4  -8  -3 13.6172 3.71929   7
   4  -8   3 7.32314 2.15913   8
  -4   8  -3 10.3175 3.25990   3
   5  -8   3 31.3921 4.77505  14
  -5  -8  -3 36.3774 4.02921   1
  -5  -8  -3 43.0568 4.41690   9
  -5  -8  -3 33.2830 5.19322   7
  -5   8  -3 36.2652 4.92831   3
  -6  -8  -3 29.4015 4.29264   9
  -6  -8  -3 28.7818 4.34072   1
  -6  -8  -3 32.9232 5.97989   7
  -6   8  -3 26.8969 4.57515   3
   6   8   3 31.0595 5.10385  13
  -7  -8  -3 3.62423 2.48453   9
  -7  -8  -3 -0.6173 2.59842   7
  -7  -8  -3 6.59276 3.24801   1
  -7   8  -3 5.90407 2.95014   3
   7   8   3 3.04264 2.86960  13
  -8  -8  -3 22.8619 5.02441   1
  -8  -8  -3 23.1425 4.56012   9
  -8  -8  -3 24.4396 6.31311   7
   8   8   3 29.3555 6.42931  13
  -8   8  -3 18.2334 4.92828   3
  -9  -8  -3 31.0869 7.11392   7
  -9  -8  -3 29.7182 5.95802   1
   9  -8   3 41.9737 7.69576   2
   9   8   3 24.2486 6.37700  13
  -9   8  -3 43.2403 7.05338   3
   9   9  -3 6.78073 4.03216  13
  -8  -9   3 -9.2453 2.77044   9
  -8  -9   3 1.74883 2.86686   1
   8   9  -3 1.00092 4.31209  13
  -8   9   3 5.59345 4.12871   3
  -7  -9   3 9.39832 3.31101   9
  -7  -9   3 2.52535 2.79624   1
  -7  -9   3 3.32588 3.92630   7
   7  -9  -3 8.58462 3.84807   8
  -7   9   3 5.40411 3.04985   5
  -7   9   3 10.3258 4.16417   3
  -6  -9   3 -5.5002 2.04571   9
   6  -9  -3 -2.5095 2.62126   8
  -6  -9   3 -0.6549 3.47528   7
   6  -9  -3 2.25995 3.00477  14
   6  -9  -3 1.65136 1.68401  13
  -6  -9   3 1.41258 2.01280   1
  -6   9   3 0.98141 2.18934   3
  -6   9   3 2.42464 2.38516   5
   5  -9  -3 51.3783 6.29402   8
  -5  -9   3 53.3441 4.20947   1
   5  -9  -3 48.1944 6.22332  14
   5  -9  -3 53.1491 4.15219  13
  -5  -9   3 54.1323 6.97830   7
  -5  -9   3 41.9473 5.26565   9
  -5   9   3 42.2840 5.35958   5
  -5   9   3 43.5027 6.13211   3
   4  -9  -3 200.383 9.64627   1
  -4  -9   3 210.395 7.50970   6
  -4  -9   3 207.973 7.62597   1
  -4  -9   3 224.944 7.86459  12
  -4  -9   3 213.235 10.0798   9
   4  -9  -3 199.786 10.1905  14
   4  -9  -3 212.207 10.3209   8
  -4   9   3 204.925 10.0108   5
   3  -9  -3 -1.3355 2.04861   8
  -3  -9   3 -0.9089 0.73920   1
  -3  -9   3 -2.2116 1.86662   9
  -3  -9   3 2.70620 1.40707   6
   3  -9  -3 0.29575 1.78781   1
   3  -9  -3 -1.5276 2.05998  14
  -3  -9   3 1.35498 1.51414  12
  -3  -9   3 -0.1411 0.85814   1
  -3   9   3 1.08684 2.26562   5
  -2  -9   3 -1.1753 1.12451  12
  -2  -9   3 0.19457 1.31988   6
   2  -9  -3 1.75688 1.80037  14
   2  -9  -3 0.83119 1.00214   7
  -2  -9   3 1.39944 0.81464   1
  -2  -9   3 1.38636 0.75686   1
   2  -9  -3 1.14920 1.91143   8
   2  -9  -3 1.98930 1.63463   1
  -2   9   3 -1.3486 1.89746   5
   1  -9  -3 55.5241 3.54940   1
   1  -9  -3 53.8631 3.02530   7
  -1  -9   3 55.8927 3.83058  14
   1  -9  -3 55.5381 2.67642   4
  -1  -9   3 52.2931 3.96580   6
   1  -9  -3 50.7504 4.66913   8
  -1  -9   3 51.5720 2.54975   1
  -1  -9   3 53.4689 2.54107   1
   1  -9  -3 48.4717 5.10754  14
   1  -9  -3 52.4427 3.59682   1
  -1  -9   3 51.6554 4.06512  12
   0  -9   3 65.5899 3.91838   8
   0  -9  -3 65.4412 3.35066   1
   0  -9   3 63.7159 3.29087   1
   0  -9  -3 61.4140 5.23093   8
   0  -9   3 65.6098 4.00736  14
   0  -9   3 68.7653 5.03301   6
   0  -9   3 71.4984 5.16109  12
   0  -9  -3 65.0366 4.91589  14
   0  -9  -3 63.6625 3.24371   1
   0  -9   3 65.2868 3.35493   1
   1  -9   3 352.237 11.2475  14
   1  -9   3 333.742 10.7759   1
  -1  -9  -3 358.640 13.0414  14
   1  -9   3 347.578 12.9527  12
   1  -9   3 349.305 10.8578   1
   1  -9   3 344.683 10.3460   8
   1  -9   3 364.606 9.42457  13
  -1  -9  -3 343.259 13.3944   8
  -1  -9  -3 334.086 9.40610   1
  -1  -9  -3 343.558 9.46343   1
  -1  -9  -3 342.212 11.3937   7
   1  -9   3 352.082 12.7945   6
  -2  -9  -3 75.9448 3.16587   1
   2  -9   3 67.8032 3.69087   8
  -2  -9  -3 65.9872 4.94838   7
   2  -9   3 91.5950 5.08438   1
  -2  -9  -3 71.6908 3.18569   1
   2  -9   3 68.5121 4.53172  14
  -2   9  -3 73.2223 5.40138   3
  -3  -9  -3 4.53580 1.63432   9
   3  -9   3 6.18159 2.20792  14
   3  -9   3 5.67856 2.33812   1
   3  -9   3 4.26434 1.54640   8
  -3  -9  -3 4.31068 1.37870   1
  -3  -9  -3 8.02056 2.70187   7
  -3  -9  -3 4.50760 1.16130   1
  -3   9  -3 2.67136 2.27369   3
   4  -9   3 25.7339 3.22829   8
   4  -9   3 33.2549 4.30301  14
  -4  -9  -3 21.3147 4.30360   7
  -4  -9  -3 30.1010 3.18688   1
  -4  -9  -3 31.7236 3.51657   9
   4  -9   3 27.7108 4.05548   1
  -4   9  -3 28.8714 4.36056   3
  -5  -9  -3 63.9212 7.27665   7
  -5  -9  -3 57.3885 4.51302   1
  -5  -9  -3 57.8641 4.87475   9
   5  -9   3 57.9166 6.06899  14
  -5   9  -3 61.4552 6.72289   3
  -6  -9  -3 37.4838 4.66827   1
  -6  -9  -3 29.4884 5.46252   7
  -6  -9  -3 32.3258 4.57792   9
   6   9   3 32.9095 6.39866  13
  -6   9  -3 29.1106 5.36543   3
  -7  -9  -3 9.97690 3.19104   9
  -7  -9  -3 20.7497 4.38090   1
  -7  -9  -3 20.5235 5.80790   7
   7   9   3 11.1620 3.99675  13
  -7   9  -3 5.93139 4.02469   3
  -8  -9  -3 -1.0827 2.97430   7
  -8  -9  -3 0.19209 2.55546   1
   8   9   3 3.20071 4.71561  13
  -8   9  -3 6.03182 3.96843   3
  -8 -10   3 -0.3262 3.43149   9
  -8 -10   3 -1.3303 4.37105   7
  -8 -10   3 -1.6324 2.58063   1
  -8  10   3 -6.6123 2.97717   3
  -7 -10   3 14.3405 3.65221   1
  -7 -10   3 12.6987 4.53768   9
   7 -10  -3 8.69316 4.05952   8
  -7 -10   3 20.0404 5.09530   7
  -7  10   3 15.3773 4.97157   3
  -7  10   3 17.2950 4.19399   5
  -6 -10   3 4.86078 3.19432   9
   6 -10  -3 1.93214 3.03953  14
  -6 -10   3 -1.5767 1.73543   1
   6 -10  -3 3.13004 2.99893   8
  -6 -10   3 -2.3516 2.21668   7
  -6  10   3 -2.2996 1.93995   5
  -6  10   3 -1.3474 3.03652   3
   5 -10  -3 17.0622 2.85539  13
  -5 -10   3 12.8857 3.90445   7
  -5 -10   3 18.4382 3.85924   9
   5 -10  -3 10.3234 3.21561   8
  -5 -10   3 14.4945 2.63953   1
   5 -10  -3 18.1348 4.22776   1
   5 -10  -3 17.6931 4.39257  14
  -5  10   3 20.9340 4.90311   3
  -5  10   3 16.2583 3.86719   5
  -4 -10   3 22.1554 2.62199   1
   4 -10  -3 27.5964 4.52907   8
   4 -10  -3 26.4687 4.50341  14
  -4 -10   3 22.1399 2.84833   6
  -4 -10   3 27.0124 3.13612  12
   4 -10  -3 23.1029 4.14049   1
  -4 -10   3 28.2506 4.51009   9
  -4  10   3 22.8817 4.00606   5
   3 -10  -3 -0.6972 2.17642   8
   3 -10  -3 1.16178 1.86644  14
   3 -10  -3 0.27694 1.68444   1
  -3 -10   3 1.31516 1.35977   6
  -3 -10   3 -3.8151 1.99982   9
  -3 -10   3 1.97893 0.93026   1
  -3 -10   3 0.55903 0.84924   1
  -3 -10   3 -1.8860 1.19568  12
  -3  10   3 1.75741 2.03792   5
   2 -10  -3 1.16913 1.16589   7
  -2 -10   3 -2.1057 1.22480   6
  -2 -10   3 1.08732 0.70295   1
   2 -10  -3 -0.2117 1.61151  14
  -2 -10   3 0.61602 0.63301   1
   2 -10  -3 1.15903 2.23918   8
  -2 -10   3 -1.1062 1.70013  14
  -2 -10   3 -0.1004 1.37858  12
   2 -10  -3 0.17530 1.59144   1
  -2  10   3 -1.8747 1.93968   5
  -1 -10   3 -1.2328 1.11881   6
   1 -10  -3 2.11314 2.34546   8
  -1 -10   3 -0.6453 1.58006  14
   1 -10  -3 -0.8177 0.92766   4
   1 -10  -3 1.43635 1.06010   7
  -1 -10   3 3.67570 1.99246  12
   1 -10  -3 0.13923 1.20026   1
   1 -10  -3 0.98816 1.65810  14
  -1 -10   3 0.29691 0.77325   1
   1 -10  -3 5.63946 1.79140   1
  -1 -10   3 0.29622 0.79816   1
   0 -10   3 343.907 12.9342  12
   0 -10   3 334.065 12.5795   6
   0 -10   3 334.057 9.97344   1
   0 -10  -3 327.158 13.1765   8
   0 -10  -3 337.464 10.0146   1
   0 -10   3 340.589 11.1468   8
   0 -10   3 335.386 11.2782  14
   0 -10  -3 352.748 10.0355   1
   0 -10   3 329.976 9.90624   1
   0 -10  -3 356.013 13.1570  14
  -1 -10  -3 7.69822 2.21658   7
   1 -10   3 1.16246 1.52642  14
   1 -10   3 6.57022 2.20971  12
   1 -10   3 2.86624 1.30381   1
  -1 -10  -3 2.72879 0.89578   1
   1 -10   3 1.96185 1.02484  13
   1 -10   3 2.86264 1.51938   8
   1 -10   3 2.33240 1.92669   6
   1 -10   3 3.10614 1.48240   1
  -1 -10  -3 10.3467 3.22640   8
  -1 -10  -3 0.55429 2.34716  14
  -1 -10  -3 3.05407 1.00230   1
  -2 -10  -3 19.4059 1.57945   1
  -2 -10  -3 20.4431 3.40423   7
   2 -10   3 22.4701 3.99361   6
  -2 -10  -3 18.1487 1.74999   1
   2 -10   3 21.2019 2.44245   8
   2 -10   3 16.9690 2.77030   1
  -2 -10  -3 19.7479 3.66680  14
   2 -10   3 25.0641 3.28613  14
  -2  10  -3 20.2537 4.05568   3
  -3 -10  -3 33.6858 2.52712   1
   3 -10   3 34.8761 3.21708   8
  -3 -10  -3 36.7716 4.89074   7
  -3 -10  -3 39.0686 3.47371   9
   3 -10   3 34.4553 4.20216  14
  -3 -10  -3 33.4207 2.32206   1
   3 -10   3 35.3920 4.20678   1
  -3  10  -3 39.1110 5.07862   3
   4 -10   3 2.51709 2.56222   1
   4 -10   3 10.1025 2.65511  14
   4 -10   3 6.32323 2.06932   8
  -4 -10  -3 5.70276 1.97293   9
  -4 -10  -3 6.47389 1.79361   1
  -4 -10  -3 5.36612 2.50254   7
  -4  10  -3 9.71412 3.54935   3
  -5 -10  -3 32.4860 5.71527   7
  -5 -10  -3 41.2276 4.66456   9
  -5 -10  -3 40.0566 4.10037   1
   5 -10   3 35.8696 5.12733   1
   5 -10   3 40.5731 5.34180  14
  -5  10  -3 41.5543 5.77842   3
  -6 -10  -3 16.4118 3.43461   9
  -6 -10  -3 10.1221 4.39293   7
   6 -10   3 21.9012 4.62861  14
  -6 -10  -3 16.6428 3.37441   1
  -6  10  -3 14.6919 3.85840   3
  -7 -10  -3 24.7033 5.65328   7
  -7 -10  -3 19.3071 4.17102   1
   7  10   3 31.4513 6.00540  13
  -7  10  -3 27.0016 5.15332   3
  -8 -10  -3 11.5286 5.75198   7
  -8 -10  -3 20.0551 4.46864   1
  -8  10  -3 16.0826 4.68688   3
   8  10   3 17.2653 6.05337  13
  -8 -11   3 0.17197 2.56598   1
  -8 -11   3 3.23931 3.65947   9
  -8 -11   3 -6.5906 4.05840   7
  -8  11   3 1.12102 3.02973   3
  -7 -11   3 18.7949 5.29612   9
   7 -11  -3 15.8136 4.77828   8
  -7 -11   3 14.5488 3.59001   1
  -7 -11   3 14.3379 4.77933   7
  -7  11   3 14.9548 5.14724   3
  -7  11   3 13.2039 4.09926   5
   6 -11  -3 33.5073 5.40926   8
  -6 -11   3 26.3189 5.34419   9
   6 -11  -3 25.2148 5.13610  14
  -6 -11   3 21.7807 5.16531   7
  -6 -11   3 27.1637 3.79731   1
  -6  11   3 22.5977 5.76946   3
  -6  11   3 30.0917 5.18646   5
  -5 -11   3 133.726 9.86296   7
   5 -11  -3 158.846 9.78403   8
   5 -11  -3 167.853 9.84352   1
  -5 -11   3 134.693 8.69873   9
  -5 -11   3 149.542 6.66339   1
   5 -11  -3 156.194 9.74160  14
  -5  11   3 158.570 10.3577   3
  -5  11   3 141.901 9.07025   5
  -4 -11   3 30.4494 3.49489   6
  -4 -11   3 42.1155 3.85268  12
  -4 -11   3 34.8435 5.12359   9
   4 -11  -3 38.6429 5.36911   8
   4 -11  -3 30.6535 4.73620   1
   4 -11  -3 34.1746 5.49305  14
  -4 -11   3 35.3829 2.89046   1
  -4  11   3 35.3142 4.94634   5
  -3 -11   3 28.6706 2.03597   1
  -3 -11   3 23.0029 3.26393   6
   3 -11  -3 21.5996 4.37033  14
   3 -11  -3 30.4746 4.75173   8
   3 -11  -3 33.8928 4.24736   1
  -3 -11   3 30.4274 4.41966   9
  -3 -11   3 25.1401 3.60888  12
  -3  11   3 34.4591 5.08253   5
   2 -11  -3 31.8751 4.46665  14
  -2 -11   3 34.9153 4.14668   6
  -2 -11   3 37.0267 4.23835  14
  -2 -11   3 36.4881 4.32379  12
   2 -11  -3 38.8834 4.17801   1
  -2 -11   3 35.0391 1.87279   1
   2 -11  -3 37.8884 5.05917   8
  -2 -11   3 36.5134 1.88336   1
  -2  11   3 34.7989 4.79144   5
  -1 -11   3 735.762 21.7866   6
  -1 -11   3 714.314 20.5022  14
  -1 -11   3 697.854 17.5275   1
  -1 -11   3 688.904 21.5686  12
   1 -11  -3 708.493 22.3768   8
   1 -11  -3 719.990 19.5308   1
   1 -11  -3 713.662 22.5107  14
  -1 -11   3 694.663 17.4732   1
   0 -11  -3 11.5036 1.88324   1
   0 -11   3 9.08621 3.06016   6
   0 -11   3 14.7239 2.06204   1
   0 -11  -3 17.0271 3.82304   8
   0 -11   3 11.9878 1.89025   1
   0 -11  -3 14.2863 3.59808  14
   0 -11   3 13.8178 3.35175  12
   0 -11   3 9.88510 2.35209   8
   0 -11  -3 13.4113 2.03757   1
   0 -11   3 17.1395 2.76412  14
  -1 -11  -3 13.6724 1.64324   1
   1 -11   3 15.5332 3.71657  12
   1 -11   3 16.0114 2.39160   1
   1 -11   3 20.3658 3.07697  14
  -1 -11  -3 15.0782 1.62441   1
   1 -11   3 16.9343 3.51222   6
   1 -11   3 13.2088 2.36294   8
  -1 -11  -3 16.1598 2.76560   7
  -1 -11  -3 14.6219 3.71626   8
  -1 -11  -3 11.6896 3.66994  14
  -2 -11  -3 282.404 12.2983  14
   2 -11   3 280.944 10.6822  14
  -2 -11  -3 268.035 11.0470   7
   2 -11   3 268.345 9.21225   8
  -2 -11  -3 271.427 7.57285   1
   2 -11   3 258.725 10.1405   1
   2 -11   3 269.301 12.0584   6
  -2 -11  -3 268.812 7.54924   1
  -3 -11  -3 2.20929 1.81077   9
   3 -11   3 0.43537 1.26737   8
  -3 -11  -3 2.08911 2.44496   7
  -3 -11  -3 0.68286 1.00514   1
   3 -11   3 3.18922 2.07314  14
   3 -11   3 5.79591 2.34606   1
  -3  11  -3 1.17643 2.70110   3
  -4 -11  -3 118.516 5.31564   1
  -4 -11  -3 137.170 6.97183   9
   4 -11   3 126.745 7.97905   1
  -4 -11  -3 121.573 8.53447   7
   4 -11   3 130.679 6.46521   8
   4 -11   3 114.920 7.14863  14
  -4  11  -3 111.438 8.00707   3
  -5 -11  -3 45.6725 6.64150   7
  -5 -11  -3 44.9669 4.93217   9
   5 -11   3 32.1383 5.23777   1
  -5 -11  -3 38.6847 3.89827   1
   5 -11   3 32.3092 5.12962  14
  -5  11  -3 43.4585 6.53576   3
  -6 -11  -3 7.61957 2.52375   1
  -6 -11  -3 4.34855 2.46700   9
  -6 -11  -3 4.42141 2.76109   7
   6 -11   3 -0.8768 1.78221  14
  -6  11  -3 2.88407 3.48183   3
  -7 -11  -3 19.9655 3.98065   1
  -7 -11  -3 27.7267 6.51076   7
  -7  11  -3 25.2357 6.15792   3
  -8 -11  -3 11.3354 3.83721   1
  -8 -11  -3 3.51811 4.76878   7
   8  11   3 8.20624 5.37064  13
  -8  11  -3 10.1620 4.76149   3
  -8 -12   3 6.84714 3.20547   1
  -8 -12   3 3.74948 3.36116   9
  -8  12   3 3.15425 3.51834   3
  -7 -12   3 7.52234 4.74882   7
  -7 -12   3 0.55072 2.61660   9
   7 -12  -3 4.99481 3.82286   8
  -7 -12   3 0.15017 2.17952   1
  -7  12   3 5.10740 3.39944   5
  -7  12   3 -1.6966 3.43405   3
   6 -12  -3 20.0465 5.18940   1
  -6 -12   3 16.2224 4.47708   9
  -6 -12   3 22.7487 3.46277   1
   6 -12  -3 40.4910 6.45689   8
  -6 -12   3 21.4904 5.29561   7
  -6  12   3 30.9110 6.36320   3
  -6  12   3 20.3836 4.38265   5
  -5 -12   3 8.98608 3.12004   9
   5 -12  -3 11.6944 4.03426   1
  -5 -12   3 11.9553 2.31984   1
  -5 -12   3 10.8104 3.83832   7
   5 -12  -3 3.38676 3.51470  14
   5 -12  -3 13.0689 4.05952   8
  -5  12   3 8.38304 3.74795   5
  -4 -12   3 1.34558 1.64254   6
   4 -12  -3 -3.7552 2.27957  14
  -4 -12   3 0.56972 1.04047   1
  -4 -12   3 -1.4630 1.45899  12
   4 -12  -3 -2.2071 2.00973   8
  -4 -12   3 -0.8276 1.64596   9
   4 -12  -3 -0.7298 2.34964   1
  -4  12   3 4.33007 2.81895   5
  -3 -12   3 28.9028 4.07519   6
   3 -12  -3 40.5007 5.41913   8
  -3 -12   3 39.3804 4.55075  12
  -3 -12   3 37.8301 4.84568  14
  -3 -12   3 40.2078 5.46894   9
   3 -12  -3 39.1588 5.57083  14
  -3 -12   3 40.6768 2.05041   1
   3 -12  -3 36.6838 4.71379   1
  -3  12   3 41.4827 5.58928   5
   2 -12  -3 12.3561 2.82089   1
   2 -12  -3 16.6837 3.69194  14
  -2 -12   3 13.7192 3.09831  12
  -2 -12   3 13.6069 1.05184   1
  -2 -12   3 12.0283 2.86731   6
  -2 -12   3 14.7795 1.13600   1
   2 -12  -3 15.2813 3.79412   8
  -2 -12   3 20.8516 3.61144  14
  -2  12   3 16.1799 4.55261   5
  -1 -12   3 15.0313 2.94603   8
  -1 -12   3 10.8093 1.39499   1
  -1 -12   3 15.2121 3.20628  12
  -1 -12   3 12.6341 2.68579  14
   1 -12  -3 14.6584 2.52177   1
  -1 -12   3 14.0323 3.28173   6
   1 -12  -3 15.7544 3.74690   8
   1 -12  -3 12.5378 3.67917  14
  -1 -12   3 15.6815 1.70301   1
   0 -12   3 19.5694 3.09781  14
   0 -12   3 23.2135 3.33207   8
   0 -12  -3 21.5941 2.44922   1
   0 -12   3 26.6871 4.13923  12
   0 -12   3 20.8329 2.40305   1
   0 -12   3 28.1100 4.50292   6
   0 -12  -3 14.5466 3.75036  14
   0 -12  -3 18.4470 4.11367   8
  -1 -12  -3 25.0378 4.82062   8
   1 -12   3 28.9456 3.22194   1
  -1 -12  -3 28.7973 2.08404   1
  -1 -12  -3 26.4266 3.68377   7
   1 -12   3 20.4926 4.24945  12
   1 -12   3 26.5013 4.31061   6
   1 -12   3 26.5580 3.64048  14
  -1 -12  -3 28.9330 4.46584  14
   1 -12   3 27.4669 3.26097   8
   2 -12   3 12.2503 2.78317  14
  -2 -12  -3 9.04594 3.18103   8
  -2 -12  -3 10.5465 3.10544  14
   2 -12   3 11.0212 2.54712   1
   2 -12   3 10.5101 3.12104   6
  -2 -12  -3 8.98368 1.13638   1
   2 -12   3 8.15992 1.98971   8
  -2 -12  -3 7.10449 2.56205   7
  -3 -12  -3 72.0176 6.20093   7
  -3 -12  -3 55.0513 6.73928  14
  -3 -12  -3 61.8996 2.91669   1
   3 -12   3 61.9745 5.21755  14
   3 -12   3 57.2533 5.18109   1
   3 -12   3 64.6491 4.39622   8
  -3 -12  -3 63.4962 4.80949   9
  -3  12  -3 65.1315 7.03228   3
  -4 -12  -3 6.99455 1.55986   1
  -4 -12  -3 11.9846 3.79390   7
   4 -12   3 8.24474 2.96551  14
   4 -12   3 7.09126 2.97880   1
  -4 -12  -3 9.62070 2.46946   9
  -4  12  -3 3.52684 3.47535   3
  -5 -12  -3 122.325 5.89891   1
   5 -12   3 112.641 7.82346  14
  -5 -12  -3 121.619 9.11294   7
   5 -12   3 114.971 8.49724   1
  -5 -12  -3 106.980 6.76057   9
  -5  12  -3 127.692 9.12416   3
   6 -12   3 3.15402 2.71021   1
  -6 -12  -3 1.66680 2.16781   1
  -6 -12  -3 -2.8300 3.11313   7
   6 -12   3 -0.3867 2.88891  14
  -6  12  -3 1.16356 2.68151   3
  -7 -12  -3 1.28607 3.81455   7
  -7 -12  -3 0.97842 2.28700   1
  -7  12  -3 5.49448 4.19602   3
  -7 -13   3 10.2309 4.67246   9
   7 -13  -3 7.46476 4.25031   8
  -7 -13   3 6.63567 5.14818   7
  -7  13   3 5.65408 3.56728   5
  -7  13   3 4.94284 4.68590   3
  -6 -13   3 6.23482 2.77559   9
   6 -13  -3 2.34064 3.72152   1
  -6 -13   3 2.82653 3.64855   7
   6 -13  -3 9.85159 4.01605   8
  -6 -13   3 6.69274 2.11944   1
  -6  13   3 6.52389 3.16068   5
  -6  13   3 0.45073 4.07739   3
  -5 -13   3 70.0894 4.00231   1
   5 -13  -3 96.9749 7.91881   1
   5 -13  -3 71.4155 8.29730  14
  -5 -13   3 68.0661 7.74202   9
  -5 -13   3 61.9111 8.50836   7
   5 -13  -3 59.6164 7.27004   8
  -5  13   3 68.1270 7.80279   5
   4 -13  -3 73.3541 6.45692   1
   4 -13  -3 71.9565 7.64853  14
  -4 -13   3 53.1507 2.79432   1
  -4 -13   3 70.6764 5.27521   6
   4 -13  -3 67.4967 7.14981   8
  -4 -13   3 68.9772 5.23262  12
  -4 -13   3 70.2529 7.43040   9
  -4  13   3 75.0557 7.88003   5
  -3 -13   3 66.0537 5.58415  14
  -3 -13   3 64.5825 5.39232  12
   3 -13  -3 64.6051 7.12971  14
   3 -13  -3 66.7244 7.07417   8
  -3 -13   3 68.8430 7.29860   9
   3 -13  -3 60.6023 6.06044   1
  -3 -13   3 68.1061 5.39630   6
  -3  13   3 58.7575 6.76779   5
  -2 -13   3 56.4065 5.61538  14
   2 -13  -3 56.4776 6.48140   8
  -2 -13   3 53.2289 1.65681   1
  -2 -13   3 52.6095 5.55705   6
   2 -13  -3 48.0974 6.18813  14
   2 -13  -3 62.9443 4.78726   1
  -2 -13   3 52.4912 5.80604  12
  -1 -13   3 70.3298 5.27537  14
   1 -13  -3 73.5564 6.57071  12
  -1 -13   3 82.4883 5.89316   8
   1 -13  -3 90.4887 6.77073  14
  -1 -13   3 78.7273 6.44206   6
   1 -13  -3 83.9017 4.90245   1
  -1 -13   3 70.1803 3.21768   1
  -1 -13   3 78.5643 6.43307  12
   1 -13  -3 90.1731 6.68965   8
   0 -13   3 0.68933 1.75086   6
   0 -13   3 -1.2473 1.06804   1
   0 -13   3 -0.6108 1.51962  14
   0 -13  -3 4.33796 3.03115   8
   0 -13   3 6.47315 3.07141  12
   0 -13  -3 -0.0723 1.86287  14
   0 -13  -3 1.09793 1.18263   1
   0 -13   3 -0.4643 1.81246   8
   1 -13   3 92.6731 7.41101   6
  -1 -13  -3 90.5591 5.75637   7
   1 -13   3 93.0954 7.06863  12
   1 -13   3 93.4648 6.06643  14
   1 -13   3 81.6581 5.09280   8
  -1 -13  -3 77.8073 3.47958   1
  -1 -13  -3 80.7038 7.22504   8
   1 -13   3 88.6801 5.01277   1
  -1 -13  -3 67.2705 7.13366  14
   2 -13   3 4.42866 2.65102   6
   2 -13   3 7.25152 2.32991   1
  -2 -13  -3 4.62691 0.80574   1
   2 -13   3 1.23083 2.28877  12
  -2 -13  -3 4.08654 2.56600  14
  -2 -13  -3 0.57093 2.11018   7
  -2 -13  -3 -4.0384 2.64462   8
   2 -13   3 5.34010 2.48469  14
   2 -13   3 1.76309 1.62752   8
  -3 -13  -3 52.8380 2.22470   1
  -3 -13  -3 56.8817 6.95739  14
   3 -13   3 56.4972 5.86460   1
  -3 -13  -3 53.4920 4.67775   9
   3 -13   3 62.3914 5.28849  14
  -3 -13  -3 63.7226 6.72575   7
  -3  13  -3 58.4525 7.08948   3
  -4 -13  -3 6.66433 1.42321   1
   4 -13   3 5.06435 2.76376   1
   4 -13   3 6.62602 2.89976  14
  -4 -13  -3 12.7991 3.73128   7
  -4 -13  -3 6.59169 2.64738   9
  -4  13  -3 0.83836 2.46540   3
   5 -13   3 2.62784 2.79566  14
  -5 -13  -3 6.53325 1.75060   1
   5 -13   3 0.42858 2.49330   1
  -5 -13  -3 -0.0743 2.43646   7
  -5  13  -3 7.14253 4.12011   3
   6 -13   3 103.862 8.55746  14
  -6 -13  -3 88.4705 10.2342   7
   6 -13   3 107.848 9.20082   1
  -6 -13  -3 101.383 5.86101   1
  -6  13  -3 91.8123 10.1566   3
  -7 -13  -3 1.46648 2.10668   1
  -7 -13  -3 -3.6034 3.61958   7
  -7  13  -3 5.53032 3.56397   3
  -7 -14   3 -0.8442 3.69184   9
  -7 -14   3 5.75669 4.38456   7
   7 -14  -3 0.56048 2.94514   1
  -7  14   3 2.45774 3.52581   3
  -6 -14   3 19.4559 5.12641   9
   6 -14  -3 24.2802 5.64816   1
  -6 -14   3 16.8000 5.88731   7
   6 -14  -3 10.1827 4.37444   8
  -6  14   3 19.6053 4.91672   5
  -6  14   3 14.9332 4.96412   3
  -5 -14   3 21.7903 4.55686   9
  -5 -14   3 21.0157 5.78934   7
   5 -14  -3 26.3028 5.20512   1
   5 -14  -3 19.3498 4.82326   8
  -5  14   3 17.6999 4.89449   5
   4 -14  -3 50.3697 6.74167  14
  -4 -14   3 33.2679 5.53714   9
  -4 -14   3 37.2413 5.43036  14
  -4 -14   3 16.7359 3.29805   6
   4 -14  -3 26.8345 4.78732   1
   4 -14  -3 45.9632 6.31707   8
  -4  14   3 35.9588 5.73050   5
  -3 -14   3 2.93225 2.49755  14
   3 -14  -3 3.35597 2.49854   1
  -3 -14   3 2.53348 3.03438   9
   3 -14  -3 1.26075 2.68291   8
   3 -14  -3 0.25899 2.94591  14
  -3 -14   3 -0.8455 1.98688   6
  -3 -14   3 2.39164 2.17519  12
  -3  14   3 6.07175 3.58482   5
  -2 -14   3 0.29028 1.51479  12
  -2 -14   3 3.48507 2.45644  14
   2 -14  -3 2.86207 2.23195   1
   2 -14  -3 2.76875 2.29613  14
   2 -14  -3 2.96802 2.59424   8
  -2 -14   3 3.63191 2.67517   6
  -1 -14   3 74.3421 5.55426  14
   1 -14  -3 70.2992 4.69281   1
   1 -14  -3 80.4941 7.06412  12
   1 -14  -3 68.2982 7.39814   8
  -1 -14   3 68.6402 3.05113   1
   1 -14  -3 72.6276 6.48096  14
  -1 -14   3 68.8290 6.06219  12
  -1 -14   3 64.8655 5.37765   8
  -1 -14   3 80.9356 6.74727   6
   0 -14   3 3.71269 2.23324  14
   0 -14  -3 2.43784 2.80181   8
   0 -14   3 -1.6251 1.81166   8
   0 -14   3 0.10380 1.17926   1
   0 -14  -3 1.63568 1.31571   1
   0 -14   3 -2.2636 1.42800  12
   0 -14  -3 1.09933 2.06851  12
   0 -14  -3 -0.1714 2.04626  14
   0 -14   3 -0.3213 2.89816   6
  -1 -14  -3 1.45401 2.09904   7
   1 -14   3 -0.8906 1.55995   8
   1 -14   3 -2.5214 2.53048   6
   1 -14   3 0.13071 2.77109  12
  -1 -14  -3 0.72968 0.80862   1
  -1 -14  -3 -4.4149 2.17084  14
  -1 -14  -3 5.67366 3.39622   8
   1 -14   3 3.06807 1.71628   1
   1 -14   3 -1.1218 1.50081  14
   2 -14   3 4.13522 2.32385  14
   2 -14   3 1.53069 1.87231   1
  -2 -14  -3 2.17065 2.25439   7
   2 -14   3 8.72679 3.23672  12
  -2 -14  -3 3.64055 2.63027  14
  -2 -14  -3 2.86910 3.08014   8
   2 -14   3 2.89018 3.42547   6
   3 -14   3 5.23546 2.74414   1
  -3 -14  -3 14.4142 4.37151  14
  -3 -14  -3 8.81477 3.26060   7
   3 -14   3 9.69318 2.91802  14
  -3 -14  -3 3.73924 2.60746  12
  -3 -14  -3 2.26512 2.05192   9
   4 -14   3 5.20206 2.67108  14
  -4 -14  -3 0.71448 1.94925   9
  -4 -14  -3 1.47502 2.49845  14
  -4 -14  -3 -4.0278 2.17549   7
   4 -14   3 6.32309 2.83657   1
  -4 -14  -3 -0.6677 1.96814  12
  -4  14  -3 -0.7481 2.32347   3
   5 -14   3 2.47611 2.73575   1
   5 -14   3 11.1254 3.73849  14
  -5 -14  -3 0.93020 2.67525   7
  -5  14  -3 1.89650 2.84907   3
   6 -14   3 35.5567 6.64217   1
  -6 -14  -3 46.6384 7.86057   7
  -6  14  -3 48.1312 7.32878   3
   7 -14   3 -5.0151 2.98225   1
  -7 -14  -3 -1.2119 3.91923   7
  -7  14  -3 10.5755 4.78527   3
  -6 -15   3 47.3062 7.21768   9
  -6 -15   3 51.7678 8.99136   7
   6 -15  -3 42.3561 6.89170   1
  -6  15   3 55.1242 7.78289   5
  -5 -15   3 11.2346 4.64203   7
  -5 -15   3 23.6364 5.30262   9
   5 -15  -3 26.3393 5.18111   8
   5 -15  -3 24.9108 5.19941   1
  -5  15   3 25.3938 5.62559   5
  -4 -15   3 1.64765 2.41636  14
   4 -15  -3 3.08406 2.98284   1
  -4 -15   3 1.24499 3.68043   7
  -4 -15   3 2.11690 2.40498   9
   4 -15  -3 0.98821 2.47095   8
  -4  15   3 1.65277 2.17606   5
   3 -15  -3 -1.8845 2.65208   8
  -3 -15   3 -0.1382 2.72872   9
  -3 -15   3 -0.9348 1.83239  12
   3 -15  -3 -4.0282 1.80032   1
  -3 -15   3 -5.1084 1.97409  14
   3 -15  -3 -0.6560 1.95393  14
  -3 -15   3 0.01126 2.34590   6
  -3  15   3 1.06931 2.36643   5
  -2 -15   3 -1.3582 2.25512   6
   2 -15  -3 0.00339 3.02383  14
  -2 -15   3 -3.1935 1.92654   8
   2 -15  -3 0.94220 2.02785   1
  -2 -15   3 0.48709 1.90192  14
   2 -15  -3 1.83445 2.70559   8
  -2 -15   3 -1.7693 2.28093  12
  -1 -15   3 -0.2974 2.20608   8
  -1 -15   3 2.23469 2.77399  12
  -1 -15   3 -1.5054 2.11607  14
   1 -15  -3 1.67764 2.85649   8
   1 -15  -3 1.62255 3.03269  12
   1 -15  -3 4.31377 2.63191  14
   1 -15  -3 1.28760 1.58927   1
  -1 -15   3 -2.2330 2.47700   6
   0 -15  -3 20.3001 2.61216   1
   0 -15  -3 13.3985 4.41282  14
   0 -15   3 21.3783 2.53491   1
   0 -15  -3 14.5808 4.22989   8
   0 -15   3 20.5332 3.75069  14
   0 -15   3 18.3769 4.54684  12
   0 -15   3 12.8319 3.68760   6
   0 -15  -3 17.9892 4.57562  12
   0 -15   3 12.5075 2.85748   8
   1 -15   3 21.9509 4.64012   6
  -1 -15  -3 14.4157 1.58009   1
  -1 -15  -3 20.5950 4.24863  14
  -1 -15  -3 19.7426 4.37370  12
   1 -15   3 14.2517 2.61406   1
  -1 -15  -3 17.4202 4.60597   8
  -1 -15  -3 22.7873 3.71038   7
   1 -15   3 14.2009 3.33626  14
   1 -15   3 12.6499 3.65957  12
  -2 -15  -3 23.4156 4.80342   8
   2 -15   3 14.5335 3.20489   1
   2 -15   3 12.2292 4.55970   6
  -2 -15  -3 14.2716 4.18418  12
  -2 -15  -3 14.6738 3.98114  14
  -2 -15  -3 21.6774 4.26198   7
   2 -15   3 19.1045 5.02874  12
   2 -15   3 23.7882 4.24466  14
  -3 -15  -3 14.8697 3.94601  12
  -3 -15  -3 16.2350 4.50738  14
   3 -15   3 6.95548 3.18454  14
  -3 -15  -3 6.58790 3.01370   7
  -3 -15  -3 11.7177 3.09431   9
   3 -15   3 11.8450 3.36895   1
  -3 -15  -3 5.71627 3.76204   8
  -4 -15  -3 5.34195 4.42973  14
  -4 -15  -3 3.10936 3.38253   7
   4 -15   3 6.63195 3.06193  14
   4 -15   3 6.05447 3.18323   1
  -4  15  -3 -2.6391 3.63159   3
  -5 -15  -3 17.1599 5.31160   7
   5 -15   3 9.86791 3.78335   1
  -5  15  -3 11.3616 4.02104   3
   6 -15   3 22.9638 5.54080   1
  -6 -15  -3 21.4371 5.84931   7
  -6  15  -3 39.7226 7.58695   3
  -6 -16   3 14.9220 4.34773   9
  -5 -16   3 26.7794 5.66492   9
   5 -16  -3 30.9738 5.68976   1
  -5 -16   3 17.1814 5.81310   7
  -5  16   3 27.6441 5.94272   5
  -4 -16   3 -0.0401 2.08480   9
   4 -16  -3 -0.5813 2.55897   8
   4 -16  -3 -1.5472 2.83216   1
  -4 -16   3 2.03597 2.86498   7
  -4  16   3 1.78845 3.57660   5
   3 -16  -3 17.8513 4.06119   1
  -3 -16   3 17.6313 4.89537   9
  -3 -16   3 17.7642 3.97722   6
   3 -16  -3 21.8175 5.42633   8
  -3 -16   3 19.8558 4.04510  12
   3 -16  -3 25.2918 5.46380  14
  -3  16   3 31.0528 5.85756   5
   2 -16  -3 1.52074 2.17075   1
   2 -16  -3 8.76608 3.44205   8
  -2 -16   3 0.79631 2.44400  12
  -2 -16   3 -1.2901 2.26522   6
   2 -16  -3 3.17138 3.36809  14
  -2 -16   3 0.05904 2.17235   8
   1 -16  -3 1.78962 2.22058  14
  -1 -16   3 0.85286 2.77165  12
  -1 -16   3 -3.6834 2.25209   6
   1 -16  -3 5.83210 3.52317   8
   1 -16  -3 -0.1830 1.73590   1
   0 -16  -3 -0.0972 1.32017   1
   0 -16  -3 -2.2020 2.01345  12
   0 -16   3 2.42689 3.28834   6
   0 -16   3 2.50914 2.45634  12
   0 -16  -3 5.44083 3.16870  14
   0 -16  -3 0.13496 2.68290   8
   0 -16   3 -0.4584 1.24347   1
  -1 -16  -3 3.23021 3.18942  12
  -1 -16  -3 3.77111 3.61664   8
  -1 -16  -3 3.15490 2.90634  14
   1 -16   3 6.05398 4.22067  12
   1 -16   3 2.47160 1.79676   1
   1 -16   3 5.15427 3.24481   6
  -2 -16  -3 -1.2229 2.36769   7
  -2 -16  -3 3.45411 2.97421  14
   2 -16   3 -0.4087 1.91648   1
   2 -16   3 -0.1377 2.60754   6
  -2 -16  -3 1.69050 3.48774   8
  -2 -16  -3 1.81050 2.74879  12
  -3 -16  -3 2.87130 3.57466   8
  -3 -16  -3 1.73818 2.70690  12
  -3 -16  -3 5.15178 3.03981   7
   3 -16   3 4.78322 2.79690   1
  -3 -16  -3 8.15538 4.10635  14
   3 -16   3 5.73317 3.74796   6
  -4 -16  -3 17.7165 4.58783   7
   4 -16   3 2.15907 3.06429   1
  -4  16  -3 3.32927 3.23631   3
  -5 -16  -3 31.1568 6.42267   7
   5 -16   3 32.4111 5.82087   1
  -5  16  -3 24.5818 6.54807   3
  -5 -17   3 6.98368 4.40724   7
  -5 -17   3 12.5598 4.65228   9
   5 -17  -3 -4.4942 2.70716   1
  -5  17   3 1.80767 2.89957   5
   4 -17  -3 -1.2707 2.79770   1
  -4 -17   3 -1.3135 3.56891   7
  -4 -17   3 -1.4426 2.77477   9
  -4  17   3 -0.2401 4.00098   5
  -3 -17   3 4.80797 2.86768   6
   3 -17  -3 3.79682 2.89318   1
  -3 -17   3 -3.5741 2.38698   8
  -3 -17   3 -0.1455 3.31619   9
   3 -17  -3 4.25127 3.40737   8
  -3  17   3 1.00295 3.57729   5
   2 -17  -3 21.1662 5.37644   6
   2 -17  -3 15.9352 3.46765   1
  -2 -17   3 20.0457 4.36204  12
   2 -17  -3 15.8499 4.51619   8
  -2 -17   3 20.9743 4.36921   6
  -1 -17   3 9.98099 3.49149   6
  -1 -17   3 8.51465 3.34846  12
   1 -17  -3 3.98398 3.67783   8
   1 -17  -3 6.04602 2.26020   1
   1 -17  -3 6.32889 2.80535  14
   0 -17  -3 7.90160 3.06492  14
   0 -17   3 7.11429 4.03110   6
   0 -17  -3 4.59307 3.68755   8
  -1 -17  -3 1.51252 2.32433  14
   1 -17   3 -1.3335 1.69929   1
  -1 -17  -3 -0.8953 3.24529   8
   1 -17   3 5.65678 4.14291   6
   2 -17   3 18.6042 5.00439   6
  -2 -17  -3 5.18829 3.17425  12
   2 -17   3 17.4541 3.37384   1
  -2 -17  -3 15.1698 4.99080   8
  -3 -17  -3 0.46958 2.59773  12
   3 -17   3 -2.8649 3.69677   6
  -3 -17  -3 0.21703 3.81936   8
   3 -17   3 -0.7142 2.41593   1
   4 -17   3 18.8188 4.49923   1
  -4 -17  -3 16.1238 6.34315   8
  -4 -17  -3 18.6371 5.08150   7
   5 -17   3 15.7323 4.73036   1
  -5 -17  -3 26.7123 6.16926   7
  -5  17  -3 25.3659 6.32492   3
  -4 -18   3 49.9619 8.08806   7
   4 -18  -3 43.2546 6.49611   1
  -4 -18   3 39.9367 6.90802   9
  -4  18   3 28.9253 6.83540   5
  -3 -18   3 -0.5367 3.10284   9
  -3 -18   3 1.82429 2.65577   6
   3 -18  -3 5.65702 3.26893   1
  -3  18   3 10.4924 4.85393   5
  -2 -18   3 -0.2937 2.15945   6
   2 -18  -3 4.34865 3.69012   6
   2 -18  -3 3.05896 2.54070   1
   1 -18  -3 -0.2897 3.16565   6
  -1 -18   3 -1.0367 2.31051   6
   1 -18  -3 3.31398 3.85529   8
   0 -18   3 1.66924 3.76939   6
   0 -18  -3 -1.3088 2.97382   8
  -1 -18  -3 19.3796 5.31908   8
   1 -18   3 23.9829 5.50172   6
   2 -18   3 2.68597 2.38920   1
  -2 -18  -3 2.14522 3.74274   8
   2 -18   3 6.22708 4.91057   6
   3 -18   3 29.1242 5.01483   1
   3 -18   3 36.0489 7.11400   6
  -3 -18  -3 17.3737 6.24377   8
   4 -18   3 -3.6607 2.55680   1
  -4 -18  -3 14.8744 5.37103   8
   3 -19  -3 44.7845 5.83501   1
  -3 -19   3 38.7725 7.11054   9
   2 -19  -3 16.1586 3.61910   1
   2 -19  -3 13.9443 4.77631   6
  -2 -19   3 5.35984 3.86386   6
   1 -19  -3 -2.0564 3.84325   6
  -1 -19   3 -0.9252 3.65352   6
   0 -19  -3 -0.1519 3.17056   6
   0 -19   3 10.2691 4.12129   6
   0 -19  -3 12.0778 4.46596   8
   1 -19   3 16.6499 4.90705   6
  -1 -19  -3 15.6449 5.05229   8
   2 -19   3 19.0611 3.87243   1
  -2 -19  -3 29.7742 6.53517   8
   2 -19   3 27.9513 6.34604   6
  -3 -19  -3 -1.7488 3.76631   8
 -10   0   4 -5.8440 2.77381   9
  10   0  -4 2.86249 3.93543  13
  -9   0   4 -2.4237 3.39021   9
   9   0  -4 -0.3006 3.39653  13
   8   0  -4 10.2861 4.17565  13
  -8   0   4 5.25797 4.00217   9
   7   0  -4 64.6299 6.84708  13
  -7   0   4 54.3143 6.60440   9
  -6   0   4 128.132 4.73011   5
  -6   0   4 135.878 8.10093   9
   6   0  -4 120.485 7.91654  13
  -5   0   4 0.62333 1.62611   9
   5   0  -4 -0.7107 1.50295  13
  -5   0   4 1.37614 1.07475   5
  -4   0   4 194.576 6.40152   5
   4   0  -4 180.293 8.15992  13
   4   0  -4 187.019 7.54078   4
  -4   0   4 198.562 8.28412  14
   3   0  -4 173.191 7.18843  13
  -3   0   4 167.161 6.96265  14
  -3   0   4 173.666 5.85397   5
   3   0  -4 174.287 6.57550   4
  -2   0   4 6.56703 1.34309  14
   2   0  -4 5.70564 1.47728   4
   1   0  -4 0.44049 1.02942   1
   1   0  -4 -0.2384 0.90645   9
  -1   0   4 0.04071 0.77807  14
  -1   0   4 -0.2369 0.63572   6
  -1   0   4 -0.0094 0.55993  11
   1   0  -4 0.11371 0.70787   4
  -1   0   4 -1.0669 0.87487   1
  -1   0   4 -0.6320 1.10295   8
   0   0  -4 7879.93 204.218   1
   0   0   4 9106.11 204.568  12
   0   0   4 9253.92 204.061  11
   0   0  -4 9999.99 208.902  10
   0   0   4 8903.94 205.537   2
   0   0   4 9160.50 204.449   6
   0   0   4 9469.14 204.379   8
   0   0   4 9546.18 204.619   1
   1   0   4 425.187 11.0015   2
   1   0   4 433.332 11.7582   1
  -1   0  -4 422.700 11.9771   7
  -1   0  -4 422.714 11.6735   6
  -1   0  -4 424.120 11.6900  12
  -1   0  -4 431.837 11.6717   1
  -2   0  -4 608.196 14.8520   3
  -2   0  -4 620.769 17.1707   7
   2   0   4 617.171 16.1865   2
  -2   0  -4 619.683 16.2574  12
  -3   0  -4 4.17853 1.31452   9
  -3   0  -4 8.06834 1.61419  12
  -3   0  -4 5.00363 1.03332   3
   3   0   4 6.65394 1.72804  13
   3   0   4 7.06037 1.59197   2
  -4   0  -4 582.904 16.2347  12
   4   0   4 609.439 17.9397   2
  -4   0  -4 589.574 16.9438   9
  -4   0  -4 584.305 15.5911   3
   4   0   4 603.982 17.2082  13
   5   0   4 73.3878 5.14375  13
   5   0   4 66.9491 5.54530   2
  -5   0  -4 77.3271 5.18348   9
  -5   0  -4 64.7536 3.97492  12
  -5   0  -4 73.0323 4.05238   3
   6   0   4 49.0220 5.69803   2
   6   0   4 54.0334 5.46597  13
  -6   0  -4 51.1615 3.60957  12
  -6   0  -4 48.3514 5.02685   9
  -6   0  -4 52.1608 3.83528   3
   7   0   4 262.901 13.0287   2
  -7   0  -4 294.863 10.7744   3
  -7   0  -4 294.458 12.7532   9
   7   0   4 285.504 12.4028  13
  -8   0  -4 5.21749 3.25229   9
   8   0   4 7.52243 3.29083  13
   8   0   4 6.43662 3.96709   2
   9   0   4 35.3037 6.00515  13
  -9   0  -4 31.9679 5.91164   9
   9   0   4 32.0325 6.41245   2
  10  -1  -4 4.57686 4.45890  13
 -10  -1   4 3.32360 4.81591   9
  10   1  -4 5.69899 4.50890  13
 -10   1   4 15.8723 4.93108   3
 -10   1   4 8.06934 5.58201   9
  -9  -1   4 29.6627 6.77276   9
   9  -1  -4 43.2023 6.52799  13
  -9   1   4 48.4956 7.42915   9
   9   1  -4 40.5146 6.96092  13
  -8  -1   4 -2.0800 2.16351   9
   8  -1  -4 3.55876 3.58365  13
   8   1  -4 2.76838 3.49017  13
  -8   1   4 -4.2442 2.71948   9
   7  -1  -4 44.2428 5.90649  13
  -7  -1   4 40.4772 5.59541   9
  -7   1   4 35.0582 5.87037   9
   7   1  -4 44.0622 5.74457  13
   6  -1  -4 190.388 9.65602  13
  -6  -1   4 176.271 5.38088   5
  -6  -1   4 177.220 9.78168   9
   6   1  -4 189.004 9.93216  13
  -6   1   4 192.845 9.92950   9
  -6   1   4 187.820 6.59074   5
  -5  -1   4 -0.6124 1.56975   9
  -5  -1   4 0.93762 0.93185   5
   5  -1  -4 -1.3017 1.43126   8
   5  -1  -4 -0.4762 2.08595  13
  -5   1   4 -1.4876 0.94374   5
   5   1  -4 0.26549 1.63252  13
  -4  -1   4 85.8603 3.73902   5
   4  -1  -4 93.3973 4.85407   4
   4  -1  -4 103.046 6.45091   8
   4  -1  -4 84.6039 5.17713  13
  -4  -1   4 86.2395 5.34490  14
  -4  -1   4 96.6103 5.60224   9
   4   1  -4 95.4814 5.45731   4
   4   1  -4 91.8109 5.55247  13
  -4   1   4 95.0945 4.17672   5
  -4   1   4 87.4137 5.57287  14
   3  -1  -4 -0.1352 1.41811  13
  -3  -1   4 1.43860 1.04425  14
   3  -1  -4 0.64055 1.14085   4
   3   1  -4 1.41942 1.30442  13
  -3   1   4 0.37346 0.99758  14
   3   1  -4 -0.8402 0.87652   4
  -3   1   4 0.09015 0.85174   5
  -2  -1   4 1016.68 25.3041  14
  -2  -1   4 1034.59 25.5896   1
   2  -1  -4 1021.06 24.9474   4
  -2   1   4 1042.32 25.9026  14
   2   1  -4 1064.45 25.8029   4
  -2   1   4 1001.45 25.1710   5
  -1  -1   4 49.3566 2.31627   6
  -1  -1   4 52.1714 2.90831   8
   1  -1  -4 52.5114 2.92757   1
   1  -1  -4 50.1881 2.49189   4
   1  -1  -4 54.9172 2.68275   9
  -1  -1   4 57.0370 2.93553   1
  -1  -1   4 54.6135 1.87436  11
  -1  -1   4 48.4254 2.33456  14
  -1  -1   4 48.7566 2.55041  12
  -1   1   4 46.6626 3.10796   8
   1   1  -4 49.8653 2.78934   4
  -1   1   4 52.7133 2.95215   1
   1   1  -4 44.1997 2.68035  10
  -1   1   4 50.6763 2.36510  11
   1   1  -4 52.2658 2.92340   9
  -1   1   4 53.3452 2.88117  14
   0  -1   4 115.987 3.77989   8
   0  -1  -4 110.235 4.19188   1
   0  -1   4 113.074 4.26123  12
   0  -1   4 114.390 4.17660   6
   0  -1   4 107.303 4.15374   1
   0  -1  -4 111.232 3.95149   7
   0  -1  -4 109.660 3.26675  10
   0   1   4 108.130 3.99294  11
   0   1   4 112.164 4.23879   6
   0   1   4 103.906 4.18174   1
   0   1   4 116.691 4.43319   8
   0   1  -4 104.795 3.96016  10
   0   1   4 113.476 3.91694   2
   0   1   4 110.088 4.07582  14
   0   1  -4 111.728 4.25609   1
   1  -1   4 75.1824 2.79960   2
  -1  -1  -4 71.4474 3.30133   1
   1  -1   4 72.3593 3.57062   1
  -1  -1  -4 72.8490 3.57818   7
  -1  -1  -4 76.6597 3.59007   6
  -1  -1  -4 73.5496 3.53621  12
  -1   1  -4 72.0989 2.95619   3
  -1   1  -4 61.3277 3.75440   6
   1   1   4 80.4098 3.34095   2
  -1   1  -4 68.4390 3.42026   1
  -1   1  -4 72.4876 3.92765   7
  -1   1  -4 76.7129 3.53506  12
  -1   1  -4 71.0986 3.29325  10
   1   1   4 73.0584 3.44296  11
  -2  -1  -4 545.638 15.3039   7
  -2  -1  -4 542.018 14.4425  12
   2  -1   4 532.501 14.2236   2
  -2  -1  -4 542.871 14.6854   1
  -2  -1  -4 534.028 12.4832   3
  -2  -1  -4 540.099 13.4687   9
  -2   1  -4 545.053 14.6907  12
  -2   1  -4 523.061 13.6263   3
   2   1   4 533.206 14.6481   2
  -3  -1  -4 0.22332 0.55433   3
  -3  -1  -4 -0.8244 0.82632   9
  -3  -1  -4 0.53524 1.04421  12
   3  -1   4 1.28576 1.20236  13
  -3  -1  -4 1.26911 1.78835   7
   3  -1   4 0.69844 1.06619   2
   3   1   4 1.98540 1.22968   2
   3   1   4 -2.0597 1.18522  13
  -3   1  -4 0.06726 0.97207  12
  -3   1  -4 -1.5197 0.64119   3
  -3   1  -4 -1.2462 1.08780   9
   4  -1   4 37.9518 3.18368  13
  -4  -1  -4 32.4433 3.26892   9
   4  -1   4 35.1189 3.70388   2
  -4  -1  -4 27.7003 2.72976  12
  -4  -1  -4 32.2344 2.26234   3
   4   1   4 26.9435 3.43555   2
  -4   1  -4 28.7429 2.50230   3
  -4   1  -4 29.0116 2.91927  12
   4   1   4 36.4029 3.83407  13
  -4   1  -4 29.1043 3.35641   9
   5  -1   4 85.3921 6.01579   2
   5  -1   4 87.9704 5.32055  13
  -5  -1  -4 89.1373 4.31416   3
  -5  -1  -4 92.9117 4.53062  12
  -5  -1  -4 82.1101 5.31098   9
  -5   1  -4 83.5493 4.61643  12
  -5   1  -4 88.7659 4.71498   3
  -5   1  -4 84.2203 5.58151   9
   5   1   4 92.7608 6.35814   2
   5   1   4 96.0592 5.77113  13
  -6  -1  -4 137.842 5.80769  12
  -6  -1  -4 151.104 6.33578   3
  -6  -1  -4 131.855 7.51558   9
   6  -1   4 141.433 8.57068   2
   6  -1   4 132.956 7.33225  13
  -6   1  -4 134.237 6.50827   3
   6   1   4 127.672 7.69257  13
  -6   1  -4 140.374 6.37542  12
  -6   1  -4 153.141 8.18984   9
   6   1   4 137.514 8.61921   2
  -7  -1  -4 221.251 8.79487   3
   7  -1   4 236.464 10.6514  13
  -7  -1  -4 222.268 10.7922   9
   7  -1   4 224.083 11.6616   2
   7   1   4 202.675 11.6364   2
  -7   1  -4 223.730 9.49161   3
  -7   1  -4 215.547 10.7506   9
   7   1   4 233.723 11.2047  13
   8  -1   4 20.3966 4.16750  13
  -8  -1  -4 26.6379 4.92828   9
   8  -1   4 19.3775 5.32552   2
  -8   1  -4 20.4986 4.23445   9
   8   1   4 30.7285 6.01580   2
   8   1   4 22.6533 4.90974  13
   9  -1   4 1.53756 3.14875  13
  -9  -1  -4 -0.6508 2.79092   9
   9  -1   4 4.02962 4.37678   2
  -9   1  -4 -3.6820 2.93396   9
   9   1   4 -1.1645 3.84637   2
   9   1   4 0.14988 3.03610  13
   9  -2  -4 12.7960 4.67281  13
  -9  -2   4 25.2603 5.75641   9
  -9   2   4 29.9324 5.95701   9
   9   2  -4 13.9907 5.01736  13
  -8  -2   4 -1.1498 2.08742   9
  -8  -2   4 -0.8578 3.02928   1
   8  -2  -4 -3.1470 2.45637  13
   8   2  -4 -3.5792 2.80491  13
  -8   2   4 -3.6123 1.96442   9
  -7  -2   4 81.4294 7.24052   1
   7  -2  -4 94.3130 7.25794  13
  -7  -2   4 93.9171 7.79706   9
  -7   2   4 93.3027 7.94400   9
   7   2  -4 89.7790 7.75273  13
   6  -2  -4 89.4728 6.60635  13
  -6  -2   4 84.5283 6.74403   1
  -6  -2   4 90.6793 6.63623   9
  -6   2   4 86.9591 4.57438   5
   6   2  -4 102.369 7.03272  13
  -6   2   4 82.8813 6.97068   9
  -5  -2   4 -1.8520 1.66367   1
   5  -2  -4 -1.3429 1.52887   8
  -5  -2   4 0.10817 0.71185   5
   5  -2  -4 1.25521 2.23132  13
  -5  -2   4 0.42125 1.63382   9
   5   2  -4 0.57693 1.97782  13
  -5   2   4 3.35577 1.38188   5
   5   2  -4 3.15406 1.96359   4
   4  -2  -4 3.80049 2.01476  13
   4  -2  -4 2.49498 1.74943   8
  -4  -2   4 2.69713 1.88836   1
  -4  -2   4 0.38082 2.01893   9
  -4  -2   4 0.93299 1.24424  14
  -4   2   4 1.47892 1.50018  14
  -4   2   4 -0.4474 1.16461   5
   4   2  -4 -0.8397 1.75336   4
   4   2  -4 1.23866 2.14131  13
  -3  -2   4 294.940 9.91023   1
   3  -2  -4 277.480 10.7814   8
   3  -2  -4 304.614 8.96661   4
  -3  -2   4 294.521 10.5873   9
  -3  -2   4 326.809 10.1385  14
  -3   2   4 301.229 9.35951   5
   3   2  -4 295.461 11.7537  13
   3   2  -4 294.520 10.2715   4
  -3   2   4 301.742 10.4512  14
   2  -2  -4 164.062 5.24201   4
  -2  -2   4 160.888 5.84149   1
  -2  -2   4 158.382 5.96955   1
  -2  -2   4 166.210 5.13954  12
  -2  -2   4 160.746 4.59452   6
  -2  -2   4 164.304 5.72902  14
   2   2  -4 158.980 6.37072   4
  -2   2   4 165.656 6.00312   5
  -2   2   4 163.799 6.35638  14
  -1  -2   4 326.094 9.31950   1
   1  -2  -4 322.657 9.08924   9
  -1  -2   4 342.337 9.40894   1
  -1  -2   4 328.401 8.79890   6
  -1  -2   4 335.798 9.20180  12
   1  -2  -4 328.269 8.69052   4
   1  -2  -4 351.971 9.71824   1
  -1  -2   4 333.874 9.36133   8
  -1  -2   4 319.481 8.43619  14
  -1   2   4 320.826 9.69225  14
  -1   2   4 323.881 9.21407  11
   1   2  -4 320.449 9.71439   4
  -1   2   4 323.504 9.63018   5
   1   2  -4 320.068 9.70681  10
   0  -2   4 5.95497 0.90140   8
   0  -2   4 4.22768 1.08212  12
   0  -2  -4 6.01514 0.74437   9
   0  -2  -4 5.46913 1.22042   1
   0  -2   4 6.43869 1.13235   6
   0  -2  -4 2.80461 0.88691   7
   0  -2  -4 5.59501 1.13677   1
   0  -2   4 7.93871 1.35530   1
   0  -2   4 5.63665 1.10574   1
   0   2  -4 5.34845 1.25191  10
   0   2   4 5.99082 1.38785   8
   0   2   4 5.03259 1.44401  14
   0   2   4 8.05575 1.45064   2
   0   2   4 4.99960 1.13333  11
   1  -2   4 3556.79 80.1306   1
   1  -2   4 3573.62 78.6028   2
  -1  -2  -4 3484.41 79.8300   1
  -1  -2  -4 3466.21 80.0394  12
  -1  -2  -4 3523.02 79.8511   7
  -1  -2  -4 3418.00 79.6502   1
  -1   2  -4 3353.41 80.1518  12
  -1   2  -4 3312.98 79.5351   3
   1   2   4 3658.95 80.0630   2
  -1   2  -4 3703.89 80.3887  10
  -2  -2  -4 110.446 4.66556   1
  -2  -2  -4 102.067 4.40143  12
  -2  -2  -4 105.703 3.52275   9
  -2  -2  -4 96.5205 4.29979   1
  -2  -2  -4 101.301 5.02524   7
   2  -2   4 105.215 4.18702   2
  -2   2  -4 103.773 4.61986  12
  -2   2  -4 110.057 4.30307   3
   2   2   4 97.2545 4.56817   2
  -3  -2  -4 18.9148 1.10725   3
  -3  -2  -4 17.3621 1.95298   9
   3  -2   4 16.2160 2.30546   2
  -3  -2  -4 20.7595 2.20278  12
  -3  -2  -4 15.4974 2.62490   7
  -3  -2  -4 12.2766 2.28295   1
   3   2   4 16.1808 2.66402   2
   3   2   4 17.6021 2.69551  13
  -3   2  -4 17.4663 2.12594   3
  -3   2  -4 15.1797 2.21873  12
  -4  -2  -4 -0.4430 0.69779   3
  -4  -2  -4 -2.1301 0.83410  12
  -4  -2  -4 -1.3263 1.50311   1
   4  -2   4 -0.5963 1.54425   2
   4  -2   4 1.55689 1.45751  13
  -4  -2  -4 -0.0463 1.12350   9
  -4  -2  -4 1.75137 1.85504   7
  -4   2  -4 0.75721 1.64093   9
  -4   2  -4 0.25254 1.15543  12
   4   2   4 -1.4527 1.61659  13
  -4   2  -4 -0.4375 1.08321   3
   4   2   4 0.74867 1.92173   2
  -5  -2  -4 9.25395 2.24117   9
  -5  -2  -4 10.8968 1.72439   3
   5  -2   4 11.9315 2.35944  13
   5  -2   4 11.5881 2.73101   2
  -5  -2  -4 14.6761 2.96403   1
  -5  -2  -4 10.7360 1.84386  12
  -5  -2  -4 5.85273 3.08142   7
  -5   2  -4 9.96710 2.12619  12
   5   2   4 12.7987 3.28073   2
  -5   2  -4 8.47039 2.12928   3
  -5   2  -4 8.43032 2.29841   9
   5   2   4 9.77749 2.90647  13
  -6  -2  -4 37.9862 5.18371   1
   6  -2   4 44.2621 5.55842   2
   6  -2   4 46.6814 4.77048  13
  -6  -2  -4 28.7449 4.09662   9
  -6  -2  -4 34.5902 2.79471  12
  -6  -2  -4 41.4631 3.28144   3
  -6   2  -4 39.6194 4.15746   3
   6   2   4 45.4722 5.22555  13
   6   2   4 31.2423 4.84641   2
  -6   2  -4 35.8187 4.92578   9
  -6   2  -4 40.2134 3.67520  12
  -7  -2  -4 1.60335 1.30284   3
   7  -2   4 9.02514 3.18513   2
   7  -2   4 9.23137 2.86061  13
  -7  -2  -4 0.45809 2.52517   9
  -7  -2  -4 4.27582 3.21533   1
  -7   2  -4 2.67527 2.31749   9
   7   2   4 -1.4053 2.54513  13
   7   2   4 5.41863 3.66563   2
  -7   2  -4 7.02634 2.40245   3
   8  -2   4 92.0538 9.29514   2
  -8  -2  -4 92.0001 7.46423   9
   8  -2   4 93.1524 7.21542  13
   8   2   4 95.4052 9.80753   2
   8   2   4 99.4312 8.02971  13
  -8   2  -4 109.359 8.56390   9
  -8   2  -4 92.3992 6.54945   3
   9  -2   4 -3.2882 2.24442   2
  -9  -2  -4 -1.2074 2.55730   9
  -9   2  -4 1.93813 2.75887   9
   9   2   4 -3.9091 2.52767  13
   9   2   4 -3.2494 4.01815   2
  -9  -3   4 89.9529 10.0063   1
   9  -3  -4 84.3382 9.18311  13
  -9  -3   4 92.8956 10.3546   9
  -9   3   4 93.6979 9.86300   3
   9   3  -4 100.724 10.2648  13
  -9   3   4 91.6213 10.1090   9
  -8  -3   4 22.5824 5.07153   1
   8  -3  -4 21.3307 4.70995  13
  -8  -3   4 16.3988 4.23716   9
   8   3  -4 19.2640 5.01627  13
  -8   3   4 21.8278 4.95671   9
  -7  -3   4 51.3180 6.33586   1
   7  -3  -4 48.5268 5.90789  13
  -7  -3   4 41.9267 5.99882   9
   7   3  -4 42.2405 6.28396  13
  -7   3   4 47.9322 6.45665   9
  -6  -3   4 112.333 7.48363   1
  -6  -3   4 120.403 7.85334   9
   6  -3  -4 107.409 7.85169   8
   6  -3  -4 113.172 7.20212  13
  -6   3   4 117.405 5.71692   5
   6   3  -4 129.720 8.07288  13
  -5  -3   4 109.075 3.75849   5
  -5  -3   4 109.019 7.04156   9
   5  -3  -4 114.119 7.65295   8
   5  -3  -4 106.676 6.31417  13
  -5  -3   4 119.146 6.84870   1
   5   3  -4 113.791 7.06214  13
  -5   3   4 106.584 5.31656   5
   5   3  -4 98.3409 6.45028   4
  -4  -3   4 5.62822 1.82787  14
  -4  -3   4 6.38863 2.10647   9
  -4  -3   4 6.07484 2.07991   1
   4  -3  -4 8.71916 2.44723   8
   4  -3  -4 6.53817 2.19185  13
   4   3  -4 5.85389 2.18782  13
  -4   3   4 7.88401 2.23435  14
  -4   3   4 5.73786 1.71468   5
   4   3  -4 6.90478 2.10857   4
  -3  -3   4 1.09237 1.06655   1
   3  -3  -4 1.14777 1.82918   8
  -3  -3   4 0.42453 1.17407   9
   3  -3  -4 0.59122 0.89058   4
  -3  -3   4 0.08206 1.22159   1
  -3  -3   4 -1.4504 1.06148  14
  -3  -3   4 0.54240 0.59113  12
  -3   3   4 1.83277 1.62599  14
  -3   3   4 1.45242 1.31902   5
   3   3  -4 -2.7557 1.41510   4
  -2  -3   4 1.25240 1.03026   1
  -2  -3   4 -0.0011 0.69133  12
  -2  -3   4 0.58642 1.00212  14
   2  -3  -4 -1.2152 0.92732   8
  -2  -3   4 1.08992 0.92457   1
  -2  -3   4 -0.3199 0.44803   6
   2  -3  -4 -0.7062 0.58386   4
  -2   3   4 0.23859 1.00547  14
  -2   3   4 1.28152 1.15366   5
   2   3  -4 1.99831 1.23127   4
   1  -3  -4 36.4338 3.18282   8
  -1  -3   4 35.9518 2.14027   6
  -1  -3   4 38.7851 2.43070  12
  -1  -3   4 39.0376 2.38607   1
   1  -3  -4 36.2075 2.25089   9
   1  -3  -4 43.5653 2.75152   1
  -1  -3   4 41.6403 2.44896   8
  -1  -3   4 36.5060 1.79654  14
   1  -3  -4 41.5649 3.30046   1
  -1   3   4 39.4831 2.66551  11
  -1   3   4 37.7575 2.62654   5
   1   3  -4 36.1639 2.70252  10
  -1   3   4 40.9064 2.82005  14
   0  -3   4 23.1829 1.92037   1
   0  -3   4 22.5794 1.25528   8
   0  -3   4 21.9421 1.87121   1
   0  -3  -4 21.3208 1.92968   1
   0  -3   4 18.6697 2.04186   6
   0  -3   4 22.0240 2.00250  12
   0  -3  -4 21.8326 1.41081   7
   0  -3  -4 21.1675 1.26992   9
   0   3  -4 18.7584 2.37828  10
   0   3   4 18.3569 2.06596  11
   0   3   4 23.4581 2.28404   2
   0   3   4 20.0056 2.34402  14
  -1  -3  -4 407.645 11.2077   7
   1  -3   4 395.764 11.6893   1
  -1  -3  -4 402.223 11.1126   1
  -1  -3  -4 424.532 11.1131   1
   1  -3   4 411.094 11.5197   1
   1  -3   4 384.909 11.8994   6
  -1   3  -4 393.851 11.4547   3
  -1   3  -4 418.045 12.0124  12
   1   3   4 405.577 11.6499   2
  -1   3  -4 387.600 11.8359  10
  -2  -3  -4 22.9774 2.07804   1
  -2  -3  -4 22.7113 1.39838   9
  -2  -3  -4 25.5757 2.26670  12
  -2  -3  -4 24.7282 2.86267   7
  -2  -3  -4 21.3685 2.33977   1
   2   3   4 21.4308 2.66807   2
  -2   3  -4 20.7384 2.50185  12
  -2   3  -4 24.5456 2.47605   3
  -3  -3  -4 52.4472 3.12093  12
  -3  -3  -4 47.7188 3.27325   1
  -3  -3  -4 49.4136 1.68792   3
  -3  -3  -4 48.7550 3.90566   7
  -3  -3  -4 48.6936 2.69443   9
  -3  -3  -4 42.8666 3.39111   1
  -3   3  -4 47.2472 3.30813   3
   3   3   4 49.0450 3.99249  13
  -3   3  -4 48.7217 3.53943  12
   3   3   4 49.7025 3.72869   2
   4  -3   4 48.2252 3.05757  13
  -4  -3  -4 49.8241 3.43933   9
  -4  -3  -4 41.1277 2.90861  12
  -4  -3  -4 46.5599 5.17113   7
  -4  -3  -4 40.5432 3.58237   1
   4   3   4 43.5949 4.45057   2
  -4   3  -4 37.2059 3.37207  12
  -4   3  -4 44.6924 3.54256   3
   4   3   4 51.3425 4.15790  13
   5  -3   4 16.3918 2.57742  13
  -5  -3  -4 13.8115 2.56774   9
  -5  -3  -4 12.2816 2.99235   1
  -5  -3  -4 15.0736 2.09286  12
  -5  -3  -4 11.8628 3.19616   7
   5  -3   4 14.8001 2.99857   2
  -5   3  -4 15.7495 2.77360   3
  -5   3  -4 15.8265 2.64464  12
  -5   3  -4 10.8146 2.98749   9
   5   3   4 18.6275 3.66739  13
   5   3   4 14.5579 3.21769   2
  -6  -3  -4 192.287 9.76296   1
  -6  -3  -4 175.866 8.40894   9
  -6  -3  -4 187.255 6.79777   3
   6  -3   4 176.926 9.31943   2
  -6  -3  -4 152.363 10.0218   7
   6  -3   4 168.883 7.74598  13
  -6   3  -4 184.604 8.50229   3
  -6   3  -4 187.772 8.07715  12
   6   3   4 174.483 9.97169   2
   6   3   4 182.583 9.71220  13
  -6   3  -4 185.062 9.43226   9
   7  -3   4 -0.5557 2.03925   2
   7  -3   4 1.69336 1.84072  13
  -7  -3  -4 0.53671 2.73442   1
  -7  -3  -4 -3.7070 1.97053   9
   7   3   4 1.63709 3.32534   2
  -7   3  -4 -2.7618 1.61490   9
  -7   3  -4 1.86891 2.18853   3
   7   3   4 -0.2811 1.83993  13
   8  -3   4 0.24449 3.47701   2
   8  -3   4 3.21132 2.41298  13
  -8  -3  -4 -0.4389 1.91706   9
  -8  -3  -4 2.30088 3.42335   1
  -8   3  -4 1.92211 3.35217   9
  -8   3  -4 6.95756 3.07786   3
   8   3   4 1.99818 3.10445  13
   8   3   4 -1.4220 3.30143   2
  -9  -3  -4 6.09245 4.41068   1
   9  -3   4 13.4015 5.29235   2
  -9  -3  -4 14.4197 4.56837   9
   9   3   4 18.7492 5.40652   2
   9   3   4 12.8904 4.72132  13
   9  -4  -4 -2.8093 2.88495  13
  -9  -4   4 2.67884 3.77726   1
  -9  -4   4 7.18183 3.55578   9
  -9   4   4 3.70078 3.62776   3
  -9   4   4 -4.0754 3.50671   9
   9   4  -4 -1.9503 2.25144  13
  -8  -4   4 -0.6088 2.00367   1
   8  -4  -4 -2.5164 2.23532  13
  -8  -4   4 0.96852 3.02505   9
  -8   4   4 -0.2162 2.68181   9
   8   4  -4 -0.1686 3.25163  13
  -8   4   4 -2.7141 2.77979   3
  -7  -4   4 15.9980 4.19289   1
   7  -4  -4 16.0637 3.68798  13
  -7  -4   4 26.1242 5.13986   9
  -7   4   4 18.2715 2.86683   5
   7   4  -4 12.6184 3.82796  13
   6  -4  -4 111.838 8.29778   8
   6  -4  -4 103.878 6.84069  13
  -6  -4   4 100.198 7.05940   1
  -6  -4   4 130.122 8.33496   9
  -6   4   4 104.427 5.77853   5
   6   4  -4 102.354 7.90550  13
  -5  -4   4 29.7815 1.78107   5
  -5  -4   4 32.8854 4.19435   1
  -5  -4   4 29.3055 4.26950   9
   5  -4  -4 31.8899 4.92497   8
   5  -4  -4 29.4690 3.83388  13
  -5   4   4 35.9040 3.84484   5
   5   4  -4 30.7555 4.41411  13
   5   4  -4 32.7864 4.84960   4
   4  -4  -4 102.248 6.50892   8
  -4  -4   4 103.234 5.44334   1
  -4  -4   4 111.797 6.00219  14
  -4  -4   4 114.499 6.60134   9
   4  -4  -4 108.344 5.71108  13
  -4   4   4 99.7373 5.38048   5
   4   4  -4 100.853 6.40454   4
  -3  -4   4 4.56149 0.92631  12
  -3  -4   4 4.30903 1.58177  14
   3  -4  -4 5.50510 2.26199   8
  -3  -4   4 4.06272 0.57602   6
  -3  -4   4 4.40092 1.47060   1
  -3  -4   4 3.23118 1.26112   1
  -3  -4   4 4.11179 2.05508   9
  -3   4   4 5.22732 1.75854  14
  -3   4   4 4.13486 1.35026   5
   3   4  -4 5.62745 2.18632   4
  -2  -4   4 207.249 8.19229   9
  -2  -4   4 221.230 6.55650   6
  -2  -4   4 229.865 7.32354   1
  -2  -4   4 230.283 5.92090  11
  -2  -4   4 229.534 7.02679  12
   2  -4  -4 208.514 8.51660   8
   2  -4  -4 227.636 5.85578   4
  -2  -4   4 236.469 7.40831   1
  -2   4   4 236.436 8.68627  14
  -2   4   4 223.892 7.99765   5
  -1  -4   4 145.319 5.11056   8
   1  -4  -4 148.385 5.60966   1
   1  -4  -4 145.908 5.49486   1
   1  -4  -4 132.844 6.09560   8
  -1  -4   4 136.594 5.07177   6
   1  -4  -4 139.932 5.07374   9
  -1  -4   4 143.849 5.42246  12
  -1  -4   4 145.657 5.08354   1
   1   4  -4 138.098 6.16547  10
  -1   4   4 142.732 5.68634  11
  -1   4   4 151.424 5.98575   5
  -1   4   4 145.255 6.12142  14
   0  -4  -4 1688.07 37.6198   7
   0  -4   4 1651.72 38.7408   1
   0  -4   4 1663.55 39.4622   6
   0  -4  -4 1591.83 40.3818   8
   0  -4  -4 1628.05 38.7558   1
   0  -4   4 1619.99 38.6879   1
   0  -4  -4 1685.64 37.8137   9
   0  -4   4 1621.17 37.0235  14
   0  -4  -4 1683.31 38.7568   1
   0  -4   4 1673.57 39.6451  12
   0  -4   4 1685.84 37.3977   8
   0   4   4 1647.50 39.6315   2
   0   4   4 1617.09 39.9975  14
   0   4   4 1630.59 39.6350  11
   0   4  -4 1675.71 40.2311  10
   0   4  -4 1615.61 39.6829   3
  -1  -4  -4 -0.4311 1.00493   7
  -1  -4  -4 0.33796 0.92034   1
   1  -4   4 0.74203 0.65043  14
   1  -4   4 -0.6861 0.92927   1
   1  -4   4 -0.4655 0.83785   6
  -1  -4  -4 -0.9144 0.55640  10
  -1  -4  -4 1.33863 0.84821   1
   1  -4   4 -1.5958 0.80570   1
  -1   4  -4 1.53378 1.32667  10
   1   4   4 -0.3799 0.91221   2
  -1   4  -4 1.09125 1.21295   3
  -2  -4  -4 76.9793 2.41589   3
  -2  -4  -4 77.2688 4.29125   7
  -2  -4  -4 78.7695 3.68944   1
  -2  -4  -4 74.7360 2.83664   9
  -2  -4  -4 74.5670 3.79052   1
  -2   4  -4 75.4075 4.06047   3
   2   4   4 71.5049 4.22434   2
  -2   4  -4 75.0860 4.23496  12
  -2   4  -4 78.9580 5.56553  10
  -3  -4  -4 72.8372 3.83527  12
  -3  -4  -4 78.8554 5.21542   7
  -3  -4  -4 76.6989 4.03360   1
  -3  -4  -4 72.6269 4.24739   1
  -3  -4  -4 69.5145 2.31780   3
  -3  -4  -4 71.7651 3.36180   9
  -3   4  -4 62.8990 3.98091   3
   3   4   4 65.0368 4.52163  13
   3   4   4 78.1495 4.74856   2
  -3   4  -4 63.0644 4.26287  12
  -4  -4  -4 40.5489 2.03191   3
  -4  -4  -4 35.1272 2.72998  12
  -4  -4  -4 42.7135 3.78826   1
  -4  -4  -4 38.0480 4.80280   7
  -4  -4  -4 43.0065 3.08061   9
   4   4   4 37.5303 4.34781   2
  -4   4  -4 43.4617 3.75149  12
  -4   4  -4 40.2334 4.04222   3
   4   4   4 33.4663 4.26069  13
  -5  -4  -4 91.7460 5.47984   9
  -5  -4  -4 97.3488 6.31723   1
  -5  -4  -4 100.447 4.72767  12
  -5  -4  -4 104.578 7.26899   7
   5  -4   4 107.076 5.05101  13
  -5   4  -4 103.194 6.11473   3
   5   4   4 101.915 6.93798  13
   5   4   4 98.7631 6.67906   2
  -5   4  -4 97.6186 5.77665  12
   6  -4   4 1.19929 1.76354  13
  -6  -4  -4 2.71303 3.27075   7
  -6  -4  -4 2.29316 1.97364   1
  -6  -4  -4 2.23367 2.00210   9
   6  -4   4 4.17911 2.30415   2
   6   4   4 1.96989 2.26883  13
  -6   4  -4 -0.3213 1.93407   3
   6   4   4 5.00079 2.60527   2
   7  -4   4 16.1568 3.20303  13
  -7  -4  -4 15.2492 4.91244   7
  -7  -4  -4 11.8048 3.19932   9
  -7  -4  -4 22.1841 4.62649   1
   7  -4   4 17.5744 4.60013   2
   7   4   4 18.2292 4.37600  13
  -7   4  -4 18.5451 3.85931   3
   7   4   4 18.5318 4.44075   2
   8  -4   4 13.2908 4.57336   2
  -8  -4  -4 16.4363 4.04379   9
  -8  -4  -4 3.94145 3.44700   1
  -8   4  -4 1.66608 2.74582   3
   8   4   4 3.64103 3.41202  13
   8   4   4 12.6913 4.85011   2
  -9  -4  -4 14.0985 4.50876   9
  -9  -4  -4 16.2486 5.25542   1
   9  -4   4 17.7153 5.04261   2
   9   4   4 5.13885 3.86474   2
   9   4   4 13.7247 4.96755  13
  -9  -5   4 5.00960 3.91455   1
  -9  -5   4 9.74955 4.45196   9
  -9   5   4 0.71079 3.80480   9
  -9   5   4 5.31765 3.95777   3
   9   5  -4 4.91176 3.56582  13
   8  -5  -4 6.42194 3.00934  13
  -8  -5   4 7.98550 3.42594   9
  -8  -5   4 7.39326 3.71804   1
  -8   5   4 8.21843 3.73608   3
  -8   5   4 4.73229 3.56345   9
   8   5  -4 6.93935 4.18486  13
  -7  -5   4 2.83989 2.85713   1
  -7  -5   4 2.60302 2.56963   9
   7  -5  -4 2.89646 2.59014  13
   7  -5  -4 4.83134 2.96109   8
   7   5  -4 1.95910 3.21674  13
  -7   5   4 3.00012 3.17199   3
  -7   5   4 4.04120 2.23241   5
  -6  -5   4 10.4319 3.59174   9
  -6  -5   4 7.47794 3.00627   1
   6  -5  -4 10.5355 3.09546  13
   6  -5  -4 6.33606 3.38954   8
  -6   5   4 8.13802 2.43194   5
   6   5  -4 3.73232 2.66693  13
   5  -5  -4 180.077 9.78572   8
  -5  -5   4 179.521 8.32969   1
   5  -5  -4 174.014 8.04655  13
  -5  -5   4 167.256 9.21093   9
  -5   5   4 167.976 7.70188   5
   5   5  -4 176.413 9.41133   4
  -4  -5   4 2.88432 1.71193   1
  -4  -5   4 2.06768 2.07883   9
  -4  -5   4 2.25371 0.64313  12
  -4  -5   4 4.17585 1.59399   1
   4  -5  -4 1.30762 2.37005   8
  -4  -5   4 -0.1880 1.17774  14
   4   5  -4 2.52712 2.52310   4
  -4   5   4 -0.2401 1.14399   5
  -3  -5   4 0.91380 1.13412   1
   3  -5  -4 0.01225 1.28749   8
  -3  -5   4 -0.8186 0.65640  12
  -3  -5   4 1.26888 1.01839   1
  -3  -5   4 0.68752 1.74822   9
  -3  -5   4 1.52705 0.68769   6
  -3   5   4 2.00434 1.31042   5
   3   5  -4 1.09399 1.56334   4
   2  -5  -4 10.1911 2.27600   8
  -2  -5   4 9.50500 1.52603   1
  -2  -5   4 9.59215 1.38114   6
  -2  -5   4 8.08795 1.89729   9
  -2  -5   4 8.02940 1.46894   1
  -2  -5   4 7.38572 1.40708  12
  -2  -5   4 9.25473 1.17051  11
   2  -5  -4 8.77931 1.92576   1
  -2   5   4 15.2537 2.48457   5
  -1  -5   4 11.1218 1.54953   1
  -1  -5   4 11.6579 1.46994  11
   1  -5  -4 12.9226 1.83907   1
  -1  -5   4 10.9642 1.70891   6
  -1  -5   4 14.0759 1.76191   8
  -1  -5   4 12.4898 1.62623   1
  -1  -5   4 15.2043 2.03544  12
   1  -5  -4 11.3492 2.42866   8
   1  -5  -4 16.2007 2.08649   1
  -1   5   4 12.4332 2.04155  11
  -1   5   4 12.0913 2.07007   5
   0  -5   4 3.03389 1.03251   1
   0  -5   4 2.70304 0.71585  14
   0  -5  -4 3.54364 1.51176   8
   0  -5  -4 4.67294 1.14026   1
   0  -5  -4 5.23479 0.77933  10
   0  -5   4 3.45302 1.47379   6
   0  -5  -4 3.96811 0.86446   7
   0  -5  -4 3.45319 0.90849   9
   0  -5   4 4.71207 1.22242   1
   0  -5   4 4.03883 1.64754  12
   0  -5  -4 4.47935 1.13912   1
   0   5   4 4.92036 1.78429  11
   0   5  -4 0.91995 1.48588   3
   1  -5   4 676.611 17.0821  14
   1  -5   4 707.406 19.2457   6
  -1  -5  -4 684.594 18.0127   7
  -1  -5  -4 692.677 17.6557   1
   1  -5   4 699.654 18.3224   1
  -1  -5  -4 700.672 17.0873  10
   1  -5   4 701.107 18.3245   1
  -1  -5  -4 695.453 17.5568   1
   1   5   4 709.527 20.6380   2
  -1   5  -4 687.850 19.0392   3
   2  -5   4 459.386 13.7538   1
  -2  -5  -4 437.731 13.7705   7
  -2  -5  -4 452.611 11.7566   9
  -2  -5  -4 455.493 11.4793   3
  -2  -5  -4 456.873 12.5814   1
  -2  -5  -4 472.509 12.8948   1
   2  -5   4 470.230 12.9414  14
  -2   5  -4 464.163 14.0227   3
  -2   5  -4 467.536 14.2126  12
   2   5   4 451.703 15.7199   2
  -3  -5  -4 12.0194 1.19254   3
  -3  -5  -4 9.46440 1.83435  12
  -3  -5  -4 13.0267 2.61963   7
  -3  -5  -4 12.8322 2.04006   1
  -3  -5  -4 11.5453 1.64816   9
  -3  -5  -4 8.76055 1.90571   1
   3  -5   4 10.9395 1.99955  14
  -3   5  -4 12.2262 2.24617  12
   3   5   4 5.93416 2.10850  13
  -3   5  -4 14.4657 2.69833   3
   3   5   4 7.89954 2.25745   2
  -4  -5  -4 166.751 6.53108  12
  -4  -5  -4 158.145 6.39613   9
  -4  -5  -4 164.204 5.14509   3
  -4  -5  -4 169.445 7.43462   1
  -4  -5  -4 173.777 9.00072   7
   4   5   4 159.395 8.29787   2
  -4   5  -4 173.961 7.90880  12
  -4   5  -4 157.455 7.48141   3
   4   5   4 175.701 8.70183  13
  -5  -5  -4 511.406 14.6138  12
   5  -5   4 522.723 14.3716  13
  -5  -5  -4 534.550 15.8478   9
  -5  -5  -4 521.138 18.8144   7
  -5  -5  -4 527.370 16.9599   1
   5   5   4 508.272 17.8602  13
   5   5   4 509.522 17.9840   2
  -5   5  -4 511.590 16.8458   3
  -6  -5  -4 6.75893 3.05196   7
  -6  -5  -4 9.39252 2.96944   1
   6  -5   4 11.2531 2.32439  13
  -6  -5  -4 12.9887 2.93503   9
   6   5   4 11.5665 3.98954   2
   6   5   4 7.84454 3.24202  13
  -6   5  -4 13.3690 3.36518   3
  -7  -5  -4 13.1348 3.77829   1
  -7  -5  -4 17.0250 3.37014   9
  -7  -5  -4 11.2531 4.15603   7
   7  -5   4 12.6874 4.08060   2
   7   5   4 12.6673 3.75071  13
   7   5   4 14.8388 4.14252   2
  -7   5  -4 13.3791 3.56495   3
  -8  -5  -4 50.8999 7.01028   1
  -8  -5  -4 45.5105 7.33581   7
  -8  -5  -4 63.0032 6.70639   9
   8  -5   4 56.6371 7.22223   2
  -8   5  -4 58.5649 6.73337   3
   8   5   4 55.4042 8.05828   2
   8   5   4 53.3846 7.46751  13
  -9  -5  -4 31.5368 5.90781   1
   9  -5   4 32.6372 6.78482   2
   9   5   4 36.5003 6.54729  13
   9   5   4 31.5285 6.63944   2
  -9  -6   4 -3.2715 2.91497   1
  -9  -6   4 2.13092 2.99259   9
   9   6  -4 1.28875 3.18309  13
  -9   6   4 3.08403 4.44186   9
  -9   6   4 2.48831 3.36301   3
  -8  -6   4 1.90393 2.68752   1
  -8  -6   4 3.23788 3.48679   9
   8  -6  -4 3.76286 2.81519  13
  -8   6   4 5.34489 3.68291   3
   8   6  -4 -1.3663 2.51063  13
   7  -6  -4 17.7507 4.38780   8
   7  -6  -4 24.0288 4.86044  14
   7  -6  -4 21.3716 4.20625  13
  -7  -6   4 13.8217 3.75871   9
  -7  -6   4 25.8728 4.51703   1
  -7   6   4 20.5459 3.38230   5
   7   6  -4 31.1279 5.88851  13
  -7   6   4 26.4919 5.00297   3
  -6  -6   4 32.7688 5.39966   9
   6  -6  -4 27.4767 4.86086  14
  -6  -6   4 30.6732 4.41866   1
   6  -6  -4 23.2531 3.77672  13
   6  -6  -4 35.5760 5.74913   8
  -6   6   4 33.6473 4.18850   5
  -6   6   4 32.4371 5.05798   3
   5  -6  -4 5.33265 2.44322  14
  -5  -6   4 12.5926 3.40041   9
   5  -6  -4 3.70905 2.16735  13
   5  -6  -4 7.06427 2.69651   8
  -5  -6   4 6.03329 2.31574   1
  -5   6   4 5.72403 2.32778   5
  -5   6   4 6.64063 2.54488   3
   5   6  -4 2.18295 2.21429   4
  -4  -6   4 0.90319 1.24587   1
  -4  -6   4 4.83814 1.94942   1
   4  -6  -4 1.68903 1.76897  14
  -4  -6   4 1.69222 0.87966  12
  -4  -6   4 0.65416 0.44309   6
  -4  -6   4 3.20642 2.26134   9
   4  -6  -4 1.29271 1.79355   8
  -4   6   4 2.52105 1.67743   5
   4   6  -4 0.66902 1.94372   4
  -4   6   4 -1.3304 1.34150   3
   3  -6  -4 46.8384 4.95631   8
   3  -6  -4 47.0755 4.88941  14
  -3  -6   4 47.6906 3.16182   1
  -3  -6   4 50.8325 3.32109   1
  -3  -6   4 51.2165 2.53005  11
  -3  -6   4 44.8154 2.56521   6
  -3  -6   4 47.1923 4.08664   9
   3  -6  -4 52.0587 2.77432   7
  -3  -6   4 49.9546 2.92895  12
  -3   6   4 49.1847 4.21518   5
  -2  -6   4 26.6002 2.00429  11
  -2  -6   4 28.7040 2.16125   1
   2  -6  -4 32.5244 3.36166   1
  -2  -6   4 25.6415 2.32960  12
  -2  -6   4 20.6665 2.16669   6
   2  -6  -4 29.3176 1.28698   7
  -2  -6   4 22.9516 2.22683   1
   2  -6  -4 26.6510 3.32751  14
   2  -6  -4 24.6448 3.35034   8
  -2  -6   4 26.1985 3.29258   9
  -2   6   4 23.7341 3.27867   5
   1  -6  -4 937.495 23.9007   1
   1  -6  -4 963.511 21.9022   4
  -1  -6   4 958.012 23.0201   1
   1  -6  -4 914.590 23.7505   1
  -1  -6   4 962.202 24.4332  12
   1  -6  -4 928.076 25.6307   8
   1  -6  -4 936.410 25.4041  14
  -1  -6   4 929.400 22.9047   1
  -1  -6   4 953.062 24.0663   6
  -1   6   4 901.235 24.8397  11
   0  -6   4 39.4839 2.59155   1
   0  -6  -4 35.6883 2.07224   7
   0  -6  -4 44.3809 2.56582   1
   0  -6  -4 41.8004 2.39989   9
   0  -6   4 37.6192 3.11429  12
   0  -6   4 33.7621 2.87284   6
   0  -6   4 39.5510 2.58723   1
   0  -6  -4 47.6960 3.82576   8
   0  -6  -4 43.2746 3.58466  14
   0  -6   4 36.7492 2.13732  14
   0  -6  -4 40.7483 2.65663   1
   0  -6  -4 40.6615 2.10118  10
  -1  -6  -4 2081.16 47.1261   1
  -1  -6  -4 1824.56 47.1582   3
   1  -6   4 2037.09 48.0291   1
   1  -6   4 2040.16 46.9673  14
   1  -6   4 2074.34 45.4673   8
   1  -6   4 2018.26 49.3177   6
  -1  -6  -4 2076.70 47.8965   7
   1  -6   4 2069.42 48.0821   1
  -1  -6  -4 2045.12 49.9514  14
  -1  -6  -4 2040.58 47.1648   1
   1  -6   4 1988.50 49.6608  12
  -1  -6  -4 2054.26 46.8454  10
  -1   6  -4 1990.64 49.2687   3
  -2  -6  -4 1.63751 1.48723   7
  -2  -6  -4 0.60398 0.82412   9
  -2  -6  -4 0.42757 0.68793   3
   2  -6   4 2.15504 1.15232  14
  -2  -6  -4 -0.6353 0.83067   1
   2  -6   4 -0.3695 1.32974   1
  -2  -6  -4 -0.0955 0.99827   1
  -2   6  -4 0.93009 1.46328  12
  -2   6  -4 1.20793 1.58337   3
  -3  -6  -4 211.331 6.19726   3
  -3  -6  -4 194.055 7.37271   1
  -3  -6  -4 206.295 7.30734   1
  -3  -6  -4 210.699 7.00892   9
  -3  -6  -4 205.412 8.93630   7
   3  -6   4 213.053 8.13155  14
  -3   6  -4 181.857 8.34858  12
  -3   6  -4 210.850 8.86872   3
  -4  -6  -4 313.178 12.8074   7
  -4  -6  -4 331.336 10.4980   9
  -4  -6  -4 319.887 10.5100  12
  -4  -6  -4 320.792 8.93040   3
  -4  -6  -4 327.950 10.8830   1
  -4  -6  -4 324.541 11.1690   1
   4   6   4 317.495 12.6552  13
  -4   6  -4 330.630 12.2926   3
  -5  -6  -4 3.68556 1.85505   9
  -5  -6  -4 0.37385 1.95491   1
  -5  -6  -4 -0.6737 1.11574  12
  -5  -6  -4 -0.0201 2.05968   7
  -5   6  -4 4.35616 2.54293   3
   5   6   4 2.56906 2.24532  13
  -6  -6  -4 77.4325 6.10373   1
  -6  -6  -4 78.1551 7.16900   7
  -6  -6  -4 76.5193 5.46413   9
  -6   6  -4 63.0167 6.55972   3
   6   6   4 76.4523 7.84941  13
  -7  -6  -4 13.6314 3.82459   1
  -7  -6  -4 8.98246 3.03711   9
  -7  -6  -4 3.18791 3.08170   7
   7  -6   4 14.5929 3.85843   2
  -7   6  -4 13.3053 3.76396   3
   7   6   4 22.2929 5.28628  13
  -8  -6  -4 3.37609 2.68870   9
   8  -6   4 -0.3624 3.62398   2
  -8  -6  -4 4.89909 3.66570   7
  -8  -6  -4 3.77869 3.31847   1
  -8   6  -4 1.17530 2.46169   3
   8   6   4 4.43496 4.23252  13
   9  -6   4 1.81692 4.09720   2
  -9  -6  -4 3.36025 3.64942   1
  -9  -6  -4 -0.0371 4.59290   7
   9   6   4 5.15829 4.72766  13
  -9  -7   4 12.2327 4.34279   9
  -9  -7   4 15.7733 5.03828   1
  -9   7   4 20.6303 5.06731   3
   9   7  -4 20.1822 5.63862  13
  -8  -7   4 8.33804 3.53704   9
  -8  -7   4 10.8820 3.68843   1
   8   7  -4 6.94404 3.51313  13
  -8   7   4 3.46487 4.10201   3
   7  -7  -4 0.26176 2.14245  13
  -7  -7   4 0.93448 2.92330   9
  -7  -7   4 -3.2156 1.85653   1
   7  -7  -4 2.43781 2.26540  14
   7  -7  -4 4.12143 3.10534   8
   7   7  -4 -0.0817 2.32726  13
  -7   7   4 -2.2669 2.03371   3
  -7   7   4 -0.6470 1.92212   5
   6  -7  -4 4.55055 3.42204  14
  -6  -7   4 9.03714 2.92329   1
   6  -7  -4 9.57866 3.30651   8
  -6  -7   4 8.77563 3.22812   9
   6  -7  -4 8.49401 2.53136  13
  -6   7   4 2.29287 2.52853   3
  -6   7   4 10.1481 2.81338   5
   5  -7  -4 242.917 12.1187   8
   5  -7  -4 263.785 12.3722  14
  -5  -7   4 265.146 11.9901   9
  -5  -7   4 259.438 10.2875   1
   5  -7  -4 268.508 10.2822  13
  -5   7   4 261.164 12.1333   3
   5   7  -4 277.311 12.3630   4
  -5   7   4 270.014 11.0935   5
  -4  -7   4 61.1085 3.91682   1
  -4  -7   4 75.6770 4.54787   1
  -4  -7   4 66.3703 3.33580  12
   4  -7  -4 68.2536 5.50322  14
   4  -7  -4 66.6554 5.88308   8
  -4  -7   4 72.4348 5.79184   9
  -4  -7   4 68.5077 2.96346   6
  -4   7   4 61.6205 5.05453   5
   3  -7  -4 12.2860 2.70735   1
  -3  -7   4 11.7624 1.63354  11
   3  -7  -4 11.8236 2.79018  14
  -3  -7   4 14.0985 3.05225   9
   3  -7  -4 12.3571 1.55960   7
  -3  -7   4 10.4479 1.82664   1
  -3  -7   4 10.7283 1.62329   6
  -3  -7   4 9.97099 1.80495   1
  -3  -7   4 9.43718 1.80903  12
   3  -7  -4 8.52472 2.83374   8
  -3   7   4 14.1560 3.02086   5
  -2  -7   4 -1.7655 0.72729   1
   2  -7  -4 0.01365 1.29695  14
   2  -7  -4 1.88432 1.57786   1
  -2  -7   4 -0.3920 1.01612  12
  -2  -7   4 0.96701 0.89651   1
  -2  -7   4 -0.7596 0.73671   6
   2  -7  -4 -0.1400 1.33460   8
   2  -7  -4 0.73575 0.47308   7
  -2   7   4 1.56327 1.96909   5
   1  -7  -4 104.400 4.70913   1
   1  -7  -4 107.778 5.89484  14
   1  -7  -4 95.4569 3.29529   4
   1  -7  -4 98.0330 4.71045   1
   1  -7  -4 93.7541 2.91384   7
  -1  -7   4 98.8298 4.97753   6
  -1  -7   4 102.516 4.34805  14
  -1  -7   4 96.3514 5.14596  12
  -1  -7   4 98.8859 3.93298   1
   1  -7  -4 101.405 5.83226   8
   1  -7  -4 95.9487 2.91157   7
  -1  -7   4 103.443 4.06031   1
  -1   7   4 87.3078 5.25654  11
   0  -7   4 152.629 7.02067  12
   0  -7   4 154.798 5.38313  14
   0  -7  -4 157.380 7.73134   8
   0  -7  -4 163.306 5.79572   1
   0  -7  -4 152.900 7.22413  14
   0  -7  -4 154.573 5.22821  10
   0  -7   4 154.817 5.62535   1
   0  -7   4 149.412 5.59123   1
   0  -7  -4 163.111 5.68130   1
   0  -7   4 151.282 6.71112   6
   0  -7  -4 156.788 5.21330   7
   1  -7   4 395.970 12.1293   1
   1  -7   4 424.748 10.3734   8
  -1  -7  -4 415.016 12.1533   7
   1  -7   4 423.296 13.8124  12
   1  -7   4 418.276 13.6609   6
   1  -7   4 414.993 11.5923  14
   1  -7   4 420.824 12.2946   1
  -1  -7  -4 415.562 14.5321   8
  -1  -7  -4 411.401 11.4257   1
  -1  -7  -4 406.006 11.4831  10
  -1  -7  -4 402.556 11.2804   1
  -1  -7  -4 405.145 13.9904  14
  -1   7  -4 412.694 13.6089   3
   2  -7   4 92.5798 3.45662   8
  -2  -7  -4 90.7587 4.04503   9
  -2  -7  -4 103.521 4.17577   1
  -2  -7  -4 88.1515 5.20121   7
   2  -7   4 98.1892 4.68633  14
   2  -7   4 100.004 5.29237   1
  -2  -7  -4 94.0107 4.18205   1
  -2   7  -4 94.3058 5.78267  12
  -2   7  -4 89.9536 5.49190   3
  -3  -7  -4 59.7924 5.02621   7
   3  -7   4 58.0492 4.66235   1
   3  -7   4 62.7650 4.34253  14
  -3  -7  -4 56.5776 3.71132   1
  -3  -7  -4 58.0824 3.40650   9
  -3  -7  -4 65.8308 3.16946   3
  -3  -7  -4 62.1742 3.55449   1
  -3   7  -4 62.4818 4.72816   3
  -4  -7  -4 28.7501 4.62292   7
  -4  -7  -4 34.5523 3.47683   1
   4  -7   4 35.0691 4.24469  14
  -4  -7  -4 27.2359 3.29310   1
  -4  -7  -4 31.5519 2.27729   3
  -4  -7  -4 35.8622 3.60836  12
  -4  -7  -4 36.5819 2.98309   9
  -4   7  -4 37.5183 4.54822   3
  -5  -7  -4 140.453 6.11508  12
  -5  -7  -4 136.595 9.08452   7
  -5  -7  -4 138.735 6.74588   9
  -5  -7  -4 133.726 7.07683   1
  -5   7  -4 127.150 7.68941   3
   5   7   4 160.138 9.01759  13
  -6  -7  -4 2.20952 2.73056   7
  -6  -7  -4 1.75496 2.00923   9
  -6  -7  -4 5.96314 2.65647   1
  -6   7  -4 0.58214 1.82441   3
   6   7   4 2.49165 3.33223  13
  -7  -7  -4 98.8890 7.49483   1
  -7  -7  -4 90.6408 6.72176   9
  -7  -7  -4 83.1085 9.18679   7
  -7   7  -4 103.811 7.54799   3
   7   7   4 95.6980 9.61246  13
  -8  -7  -4 10.1386 4.11132   1
  -8  -7  -4 9.02890 4.26818   7
   8  -7   4 17.1018 4.97905   2
  -8   7  -4 5.81783 3.59858   3
   8   7   4 11.6313 4.23323  13
   9  -7   4 22.9273 6.18825   2
  -9  -7  -4 19.3110 5.14190   1
  -9  -7  -4 8.69062 5.97470   7
  -9   7  -4 17.5670 4.74377   3
   9   7   4 20.1870 5.45771  13
  -9  -8   4 3.83376 3.77816   1
  -9  -8   4 5.18144 4.17305   9
   9   8  -4 0.93383 4.33831  13
  -9   8   4 9.63807 4.83612   3
  -8  -8   4 1.10936 3.66229   9
  -8  -8   4 1.88173 2.99253   1
   8   8  -4 9.62878 5.20786  13
  -8   8   4 3.87999 3.59055   3
  -7  -8   4 -1.8831 2.74944   9
   7  -8  -4 -1.6776 1.88849  13
   7  -8  -4 3.42123 3.46412   8
  -7  -8   4 3.13981 2.57634   1
  -7   8   4 3.11307 2.05509   5
  -7   8   4 0.37252 2.42888   3
   6  -8  -4 20.6625 4.49862   8
   6  -8  -4 22.2902 4.97255  14
  -6  -8   4 24.6361 4.00990   1
   6  -8  -4 18.1007 3.42116  13
  -6  -8   4 14.6486 4.17472   9
  -6   8   4 16.5169 4.70180   3
  -6   8   4 23.7484 4.09689   5
  -5  -8   4 3.28308 2.45767   7
  -5  -8   4 7.20239 2.45506   1
   5  -8  -4 3.07526 2.91343   8
   5  -8  -4 4.63056 3.09377  14
  -5  -8   4 5.02747 2.37550   9
   5  -8  -4 6.92843 2.21268  13
  -5   8   4 3.65630 2.62106   5
  -5   8   4 3.59869 2.93857   3
  -4  -8   4 96.8749 5.03156   1
   4  -8  -4 87.9988 6.42368   8
  -4  -8   4 83.5163 3.89805   6
  -4  -8   4 83.4505 6.12614   9
  -4  -8   4 86.6465 4.28801  12
   4  -8  -4 92.9434 6.97322  14
  -4   8   4 84.9919 6.15480   5
  -3  -8   4 143.032 5.63682   1
   3  -8  -4 128.999 7.56576  14
  -3  -8   4 149.046 5.90737   6
   3  -8  -4 143.943 4.95044   7
  -3  -8   4 158.363 6.29345  12
  -3  -8   4 136.857 7.52814   9
   3  -8  -4 134.368 7.94695   8
  -3  -8   4 146.171 5.56969   1
   3  -8  -4 142.834 7.18830   1
  -3   8   4 140.407 7.66687   5
  -2  -8   4 32.7981 3.37006  12
   2  -8  -4 35.1698 1.64483   7
  -2  -8   4 37.3097 2.45403   1
   2  -8  -4 36.8366 4.37808   8
  -2  -8   4 35.6537 2.40034   1
   2  -8  -4 40.0755 3.59684   1
  -2  -8   4 26.4850 2.92838   6
   2  -8  -4 35.8038 4.42459  14
  -2   8   4 33.1490 4.33093   5
   1  -8  -4 54.0723 4.46402  14
   1  -8  -4 54.3339 3.40447   1
  -1  -8   4 52.4298 3.85289  12
   1  -8  -4 49.4039 2.25904   7
   1  -8  -4 53.0302 2.43243   4
  -1  -8   4 49.9333 3.25551  14
  -1  -8   4 58.3033 3.89368   6
  -1  -8   4 49.8233 2.77432   1
   1  -8  -4 57.8072 3.70998   1
   1  -8  -4 56.9727 4.93028   8
  -1  -8   4 58.8797 3.00746   1
  -1   8   4 56.9598 4.47363  11
   0  -8   4 16.3989 2.01187   8
   0  -8   4 12.8147 2.45949   6
   0  -8  -4 15.8164 2.84989  14
   0  -8  -4 17.3676 2.01406  10
   0  -8   4 19.2236 2.86288  12
   0  -8  -4 19.4177 3.26961   8
   0  -8   4 17.5751 2.11181  14
   0  -8   4 20.5464 2.16855   1
   0  -8   4 17.1943 2.07490   1
   0  -8  -4 17.5405 2.13931   1
   0  -8  -4 19.2554 2.00258   7
   0  -8  -4 15.5388 1.94406   1
  -1  -8  -4 13.4372 3.32371   8
  -1  -8  -4 14.2087 1.72978   1
  -1  -8  -4 13.9472 2.19495   7
  -1  -8  -4 15.3720 3.24470  14
   1  -8   4 16.5577 3.08699   6
   1  -8   4 16.7095 3.13703  12
   1  -8   4 17.6885 2.21591  14
  -1  -8  -4 15.5758 1.80656   1
   1  -8   4 19.3587 2.43996   1
   1  -8   4 17.4197 1.68137   8
   1  -8   4 12.8106 2.15312   1
  -1   8  -4 18.0793 3.01066   3
   2  -8   4 307.212 10.9734   1
  -2  -8  -4 319.319 9.50033   1
  -2  -8  -4 325.094 9.87329   9
   2  -8   4 320.871 8.89108   8
  -2  -8  -4 327.185 11.3963   7
   2  -8   4 312.944 10.3703  14
  -2  -8  -4 320.671 9.35631   1
  -2   8  -4 321.607 12.1376   3
  -3  -8  -4 -0.2727 0.84187   1
  -3  -8  -4 -0.3691 0.90434   9
  -3  -8  -4 -0.3697 1.49350   7
   3  -8   4 0.27334 1.43514  14
  -3  -8  -4 -1.3249 0.96607   1
   3  -8   4 -1.9989 1.55164   1
  -3   8  -4 2.12851 1.74122   3
  -4  -8  -4 35.5361 3.56370   1
   4  -8   4 34.0748 4.19767  14
   4  -8   4 26.0728 4.80681   1
  -4  -8  -4 35.9040 5.11069   7
  -4  -8  -4 29.1980 3.31340   9
  -4   8  -4 27.2308 4.55353   3
  -5  -8  -4 31.0149 3.92616   1
  -5  -8  -4 27.2349 5.17058   7
  -5  -8  -4 35.0344 3.85886   9
   5   8   4 39.7575 6.78209  13
  -5   8  -4 38.9476 5.40802   3
  -6  -8  -4 91.4259 8.06734   7
  -6  -8  -4 101.755 6.21219   9
  -6  -8  -4 107.356 6.87461   1
   6   8   4 96.8862 7.87087  13
  -6   8  -4 107.923 7.99371   3
  -7  -8  -4 2.87058 1.93025   9
  -7  -8  -4 6.48075 3.29726   1
  -7  -8  -4 5.87814 3.39873   7
  -7   8  -4 2.33918 3.04439   3
   7   8   4 4.05390 2.85733  13
  -8  -8  -4 7.49914 5.31997   7
   8  -8   4 6.05115 4.33797   2
  -8  -8  -4 6.79775 3.63973   1
  -8   8  -4 0.60995 3.05953   3
   8   8   4 13.9940 5.23540  13
  -9  -8  -4 5.53076 3.80248   1
  -9  -8  -4 6.22058 5.60035   7
   9  -8   4 -2.4455 3.81452   2
   9   8   4 -1.0984 4.34373  13
  -9   8  -4 5.51648 4.05484   3
  -8  -9   4 49.6995 7.59788   9
  -8  -9   4 36.7262 5.66192   1
  -8   9   4 48.8591 7.42220   3
  -7  -9   4 22.7140 4.46218   1
  -7  -9   4 24.7299 4.98760   9
   7  -9  -4 22.3620 4.89962   8
  -7   9   4 19.3739 5.07030   3
  -7   9   4 24.1583 4.33814   5
  -6  -9   4 57.2980 5.64424   1
  -6  -9   4 46.5751 6.13562   9
   6  -9  -4 62.2774 7.60872  14
   6  -9  -4 63.6361 4.90111  13
   6  -9  -4 53.6164 6.78062   8
  -6  -9   4 50.3969 7.19100   7
  -6   9   4 56.2048 6.20022   5
  -6   9   4 64.8835 7.44176   3
  -5  -9   4 93.3239 8.28054   7
   5  -9  -4 102.605 7.94247  14
  -5  -9   4 86.8136 7.17600   9
   5  -9  -4 93.4886 7.62782   8
  -5  -9   4 99.7366 5.73694   1
   5  -9  -4 92.9493 5.51650  13
  -5   9   4 83.2654 6.58616   5
  -5   9   4 87.5185 7.12423   3
  -4  -9   4 1.08667 1.14857   6
  -4  -9   4 0.95471 1.29067  12
  -4  -9   4 2.02190 2.37435   9
  -4  -9   4 -0.0701 1.32949   1
   4  -9  -4 2.09722 2.42478   1
   4  -9  -4 2.43969 1.98045   8
   4  -9  -4 -0.5716 1.74411  14
  -4   9   4 -0.4793 1.51721   5
  -3  -9   4 2.95163 1.21381   1
   3  -9  -4 1.45523 2.54586  14
  -3  -9   4 7.70621 1.56815   1
   3  -9  -4 4.44987 1.12769   7
   3  -9  -4 4.56859 2.73845   8
  -3  -9   4 4.16268 1.80757  12
  -3  -9   4 5.64655 1.71388   6
   3  -9  -4 6.46958 2.43193   1
  -3  -9   4 3.51555 2.47664   9
  -3   9   4 4.57159 2.60875   5
   2  -9  -4 22.3418 3.13480   1
   2  -9  -4 22.8686 4.01876   8
  -2  -9   4 21.2679 2.04692   1
   2  -9  -4 18.6996 1.42897   7
   2  -9  -4 21.3213 3.56333  14
  -2  -9   4 20.3072 1.98270   1
  -2  -9   4 23.6015 3.08800  12
  -2  -9   4 21.3314 2.80445   6
  -2   9   4 19.4104 3.39635   5
   1  -9  -4 66.5458 2.92955   7
  -1  -9   4 55.8191 4.38159   6
  -1  -9   4 65.2946 4.04738  14
  -1  -9   4 62.2658 3.17541   1
   1  -9  -4 74.3816 5.39931  14
   1  -9  -4 64.9602 4.01614   1
   1  -9  -4 68.6213 3.93735   1
  -1  -9   4 59.2250 3.15328   1
   1  -9  -4 61.5936 2.81296   4
   1  -9  -4 73.9145 5.71894   8
  -1  -9   4 58.5903 4.38494  12
   0  -9   4 313.602 11.7574  12
   0  -9   4 312.328 9.45416   1
   0  -9   4 299.022 9.47791   8
   0  -9   4 299.127 9.64980  14
   0  -9  -4 297.850 9.25956   1
   0  -9   4 295.099 11.2513   6
   0  -9  -4 303.640 9.43354   1
   0  -9  -4 302.810 12.3465   8
   0  -9  -4 309.908 9.34572   7
   0  -9   4 298.169 9.28003   1
   0  -9  -4 299.952 11.8869  14
   1  -9   4 -0.7722 1.29649   1
   1  -9   4 0.63247 1.10341  14
   1  -9   4 0.34923 1.60097  12
  -1  -9  -4 0.76252 1.75880   8
  -1  -9  -4 0.56664 1.61771  14
  -1  -9  -4 -0.3205 0.74975   1
   1  -9   4 0.00104 0.87388   8
  -1  -9  -4 -1.7168 1.07889   7
   1  -9   4 4.51436 2.42519   6
   1  -9   4 1.34437 1.20161   1
  -1  -9  -4 -0.6748 0.94235   1
   2  -9   4 4.68799 2.52263   6
   2  -9   4 2.00565 1.08320   8
  -2  -9  -4 0.90016 0.97691   1
  -2  -9  -4 2.01526 2.52697  14
  -2  -9  -4 0.16626 0.99861   1
   2  -9   4 -0.0299 1.39092   1
   2  -9   4 2.17196 1.49809  14
  -2  -9  -4 -0.9417 1.37226   7
  -2   9  -4 -0.8769 1.56168   3
   3  -9   4 0.06421 1.54498  14
   3  -9   4 -0.2026 1.74100   1
   3  -9   4 0.05164 1.04541   8
  -3  -9  -4 -0.2337 1.17848   1
  -3  -9  -4 1.25605 1.03920   1
  -3  -9  -4 0.80601 1.64079   7
  -3  -9  -4 0.83788 1.19584   9
  -3   9  -4 0.56562 1.78099   3
  -4  -9  -4 20.1318 4.21616   7
   4  -9   4 18.0035 3.71615   1
  -4  -9  -4 16.6216 2.66231   1
  -4  -9  -4 17.1277 2.57957   9
   4  -9   4 11.5498 2.90610  14
  -4   9  -4 18.6087 3.98020   3
  -5  -9  -4 91.9679 5.57481   9
  -5  -9  -4 95.4834 7.56337   7
  -5  -9  -4 95.8459 5.83683   1
   5  -9   4 101.823 7.03341  14
  -5   9  -4 86.1937 6.89227   3
  -6  -9  -4 37.0063 4.60462   1
  -6  -9  -4 33.3889 5.77323   7
  -6  -9  -4 36.3638 4.48685   9
   6   9   4 22.2249 4.72975  13
  -6   9  -4 27.5481 4.93588   3
  -7  -9  -4 10.0417 5.03200   7
  -7  -9  -4 17.4766 4.12496   1
   7   9   4 14.8419 4.54690  13
  -7   9  -4 21.1962 5.07475   3
  -8  -9  -4 9.62200 3.90064   1
  -8  -9  -4 2.31136 3.77857   7
   8   9   4 16.9424 5.84749  13
  -8   9  -4 4.54046 3.80806   3
   8 -10  -4 1.60308 3.44058   8
  -8 -10   4 -1.4480 3.41449   9
  -8 -10   4 -0.9320 2.66393   1
  -8  10   4 -2.9295 2.53756   3
  -7 -10   4 22.1584 4.01367   1
  -7 -10   4 19.7756 5.99978   7
   7 -10  -4 18.5116 5.24387   8
  -7 -10   4 13.2508 4.07659   9
  -7  10   4 21.9480 5.77209   3
  -7  10   4 15.3858 4.05190   5
   6 -10  -4 49.8934 7.00503  14
   6 -10  -4 38.6113 6.38702   8
  -6 -10   4 36.7835 5.60045   9
  -6 -10   4 38.6138 6.88194   7
  -6 -10   4 45.8118 4.88504   1
  -6  10   4 40.3546 5.32137   5
  -6  10   4 44.0554 6.34010   3
   5 -10  -4 -1.9257 1.85807   1
   5 -10  -4 -2.8344 2.43751   8
   5 -10  -4 3.89601 2.12608  13
  -5 -10   4 -2.4165 1.50056   1
  -5 -10   4 0.14727 2.91229   9
  -5 -10   4 4.75747 3.72565   7
   5 -10  -4 -2.2751 2.43068  14
  -5  10   4 2.11654 2.05329   5
   4 -10  -4 433.082 16.5192   8
   4 -10  -4 445.551 16.0789   1
  -4 -10   4 424.673 12.8858   6
   4 -10  -4 436.393 16.7953  14
  -4 -10   4 415.170 16.2119   9
  -4 -10   4 411.225 12.6274   1
  -4 -10   4 409.951 13.2020  12
  -4  10   4 421.782 16.1979   5
   3 -10  -4 0.56079 1.80318   8
  -3 -10   4 4.04634 2.75024   9
  -3 -10   4 -0.5607 1.30346   6
  -3 -10   4 1.55819 1.56779  12
  -3 -10   4 1.52246 1.09773   1
   3 -10  -4 0.61444 1.91879  14
   3 -10  -4 -0.5399 1.81052   1
  -3  10   4 1.29334 2.35386   5
   2 -10  -4 28.1502 3.48814   1
  -2 -10   4 24.5417 3.30819   6
  -2 -10   4 22.0185 1.95025   1
  -2 -10   4 21.8089 1.86564   1
   2 -10  -4 23.6474 1.70355   7
   2 -10  -4 20.7327 3.69175   8
   2 -10  -4 24.0109 3.89631  14
  -2 -10   4 26.8804 3.43759  12
  -2 -10   4 24.5112 3.21963  14
  -2  10   4 24.9156 3.89875   5
   1 -10  -4 209.502 10.0684  14
  -1 -10   4 225.367 9.57891  12
  -1 -10   4 198.074 6.63627   1
   1 -10  -4 209.181 6.70173   7
   1 -10  -4 189.850 9.79303   8
   1 -10  -4 212.927 8.09649   1
   1 -10  -4 217.279 6.49500   4
  -1 -10   4 204.270 8.92161   6
  -1 -10   4 215.706 6.88240   1
   1 -10  -4 210.234 7.88273   1
  -1 -10   4 207.110 8.00548  14
   0 -10   4 106.730 4.73619   1
   0 -10   4 105.446 5.06817   8
   0 -10   4 95.2358 6.25856  12
   0 -10   4 108.956 4.84242   1
   0 -10  -4 104.965 4.67094   1
   0 -10  -4 102.563 4.76901   1
   0 -10  -4 107.967 6.82039  14
   0 -10   4 105.533 6.64416   6
   0 -10   4 113.617 5.39789  14
   0 -10  -4 111.648 7.37560   8
   0 -10  -4 114.987 5.02760   7
   1 -10   4 160.993 6.82372   1
   1 -10   4 168.016 6.97860  14
  -1 -10  -4 163.443 8.99032   8
   1 -10   4 172.490 6.97508   1
  -1 -10  -4 169.120 5.93250   1
   1 -10   4 181.995 9.09925  12
   1 -10   4 170.080 8.62152   6
  -1 -10  -4 158.178 5.78188   1
   1 -10   4 173.661 6.10794   8
  -1 -10  -4 171.408 7.22351   7
  -1 -10  -4 159.158 8.68882  14
   2 -10   4 1.19068 1.84110   6
   2 -10   4 0.30793 1.03732   8
  -2 -10  -4 0.63728 1.62232   7
  -2 -10  -4 -0.7973 0.99799   1
   2 -10   4 -1.9334 1.35480  14
  -2 -10  -4 0.90700 2.63792  14
  -2 -10  -4 -0.3655 0.83037   1
   2 -10   4 -0.9591 1.54910   1
  -2  10  -4 -1.5830 1.52813   3
  -3 -10  -4 275.875 9.87407   9
  -3 -10  -4 278.961 8.97621   1
   3 -10   4 302.166 11.1031  14
   3 -10   4 286.486 11.5155   1
   3 -10   4 284.332 9.04960   8
  -3 -10  -4 290.047 12.0871   7
  -3  10  -4 285.635 12.6242   3
  -4 -10  -4 1.82711 1.44787   1
   4 -10   4 -0.3186 2.17163   1
  -4 -10  -4 -2.5072 2.40659   7
  -4 -10  -4 -2.2002 1.25339   9
   4 -10   4 2.59248 2.20006  14
  -4  10  -4 2.78667 2.38297   3
  -5 -10  -4 52.9762 5.08044   9
   5 -10   4 49.1119 6.47615   1
   5 -10   4 54.7688 6.11609  14
  -5 -10  -4 54.5927 7.05518   7
  -5 -10  -4 50.6959 4.40767   1
  -5  10  -4 47.8132 6.53757   3
  -6 -10  -4 81.4432 5.93096   1
  -6 -10  -4 58.4461 5.15259   9
  -6 -10  -4 67.4979 8.35026   7
  -6  10  -4 73.2783 8.17225   3
  -7 -10  -4 -0.7898 2.82861   7
  -7 -10  -4 -2.3411 2.38840   1
  -7  10  -4 4.08253 2.94860   3
   7  10   4 -2.9569 2.51983  13
  -8 -10  -4 5.39332 3.57173   1
  -8 -10  -4 0.68783 4.41982   7
  -8  10  -4 0.68436 3.48442   3
  -8 -11   4 1.02356 2.74534   1
  -8 -11   4 -1.1343 3.04237   7
  -8 -11   4 3.48289 3.98430   9
   8 -11  -4 5.78030 4.35628   8
  -8  11   4 -5.7522 2.08877   3
  -7 -11   4 36.3396 7.52924   7
   7 -11  -4 38.6994 6.63039   8
  -7 -11   4 54.1923 5.83769   1
  -7 -11   4 44.3641 6.71006   9
  -7  11   4 35.9512 5.95082   5
  -7  11   4 45.5720 7.92883   3
   6 -11  -4 -4.2171 2.75333   8
  -6 -11   4 3.75208 4.08638   7
  -6 -11   4 1.69786 2.31766   9
  -6 -11   4 1.25768 1.87936   1
  -6  11   4 1.55509 2.11813   5
  -6  11   4 0.98701 2.62543   3
   5 -11  -4 3.93600 2.62475  14
   5 -11  -4 6.49833 3.03461   8
  -5 -11   4 13.5020 4.34506   7
  -5 -11   4 4.80912 3.34761   9
   5 -11  -4 10.9632 3.46983   1
  -5 -11   4 5.51164 2.14515   1
  -5  11   4 7.12789 3.23646   5
  -4 -11   4 -1.2565 2.41571   9
  -4 -11   4 -0.0068 1.26295   1
   4 -11  -4 0.05687 2.88982  14
   4 -11  -4 1.93177 2.37543   1
  -4 -11   4 1.01303 1.59783  12
  -4 -11   4 -0.6545 1.25588   6
   4 -11  -4 -0.5107 2.48372   8
  -4  11   4 2.56433 2.17410   5
   3 -11  -4 0.09626 2.45480  14
  -3 -11   4 2.34116 1.86698  12
  -3 -11   4 -1.4819 1.49080   6
   3 -11  -4 0.94756 2.73127   8
  -3 -11   4 -0.9118 1.56804   9
  -3 -11   4 0.78866 1.00398   1
   3 -11  -4 1.95759 2.17950   1
  -3  11   4 -0.1854 1.84233   5
   2 -11  -4 2.59018 2.09217  14
  -2 -11   4 4.85203 1.14014   1
   2 -11  -4 1.84172 2.02277   8
  -2 -11   4 1.69564 1.79609  12
  -2 -11   4 3.46346 1.08209   1
  -2 -11   4 1.44968 1.70930   6
  -2 -11   4 6.23109 2.32062  14
   2 -11  -4 8.03645 2.32478   1
  -2  11   4 5.46270 3.08814   5
  -1 -11   4 28.0412 3.40006  14
   1 -11  -4 28.0290 4.34581   8
  -1 -11   4 20.5525 2.20719   1
  -1 -11   4 28.6763 3.83128   6
  -1 -11   4 25.8667 2.19423   1
   1 -11  -4 29.7904 4.36143  14
  -1 -11   4 25.2371 3.99033  12
   1 -11  -4 26.4829 3.21055   1
   0 -11   4 241.210 8.12584   1
   0 -11  -4 237.630 8.43220   7
   0 -11  -4 242.841 8.24967   1
   0 -11  -4 256.372 11.3133  14
   0 -11   4 237.196 8.74975   8
   0 -11   4 228.684 10.6357   6
   0 -11   4 247.839 8.31577   1
   0 -11   4 238.559 9.03934  14
   0 -11   4 244.232 10.8325  12
   0 -11  -4 255.411 11.7191   8
   0 -11  -4 225.444 7.94430   1
  -1 -11  -4 4.00222 1.30473   1
   1 -11   4 0.48296 1.39826   1
  -1 -11  -4 2.54921 1.08190   1
   1 -11   4 1.42012 1.32996   8
  -1 -11  -4 2.44669 2.95133   8
   1 -11   4 1.40248 1.41966  14
  -1 -11  -4 2.22402 2.76508  14
  -1 -11  -4 0.72324 1.74902   7
   1 -11   4 0.91026 2.46471  12
   1 -11   4 2.80100 1.97729   6
   2 -11   4 5.28951 1.95322  14
  -2 -11  -4 5.32920 1.30498   1
  -2 -11  -4 8.22264 3.23151  14
   2 -11   4 2.72936 2.57412   6
   2 -11   4 8.98379 1.71331   8
  -2 -11  -4 1.95427 2.20427   7
   2 -11   4 3.80396 2.04105   1
  -2  11  -4 7.94662 2.71464   3
  -3 -11  -4 41.7343 5.15780   7
   3 -11   4 40.2979 4.50069  14
  -3 -11  -4 44.7713 3.83536   9
   3 -11   4 40.9047 4.83974   1
  -3 -11  -4 37.4488 2.85687   1
   3 -11   4 46.9888 3.25016   8
  -3  11  -4 51.2810 6.20582   3
  -4 -11  -4 6.90251 3.35151   7
   4 -11   4 4.81035 2.43683  14
   4 -11   4 1.85068 2.42200   1
  -4 -11  -4 2.79143 1.56843   1
  -4 -11  -4 4.60172 1.75899   9
  -4  11  -4 2.99213 2.29966   3
   5 -11   4 10.7945 3.39522  14
  -5 -11  -4 6.02655 2.62933   9
   5 -11   4 13.0870 3.69527   1
  -5 -11  -4 9.06660 2.48350   1
  -5 -11  -4 16.4207 4.65543   7
  -5  11  -4 14.0014 4.34097   3
  -6 -11  -4 -0.0439 2.00404   1
  -6 -11  -4 -0.8802 2.34033   7
  -6  11  -4 0.68892 3.03674   3
  -7 -11  -4 4.59273 2.77608   1
  -7 -11  -4 5.16355 4.72552   7
  -7  11  -4 2.44807 3.63681   3
  -8 -11  -4 29.2622 5.20998   1
  -8 -11  -4 22.0591 5.94547   7
  -8  11  -4 17.3184 5.54811   3
  -7 -12   4 13.8513 5.77225   7
   7 -12  -4 10.2595 4.68121   8
  -7 -12   4 16.2510 5.38680   9
  -7 -12   4 13.1766 3.34615   1
  -7  12   4 20.7930 5.45772   3
  -7  12   4 14.7824 4.55625   5
   6 -12  -4 68.5368 8.27036   1
  -6 -12   4 78.9518 9.84800   7
  -6 -12   4 52.9774 6.94623   9
   6 -12  -4 70.1332 8.40718   8
  -6 -12   4 64.4894 5.01365   1
  -6  12   4 69.5108 7.67482   5
  -6  12   4 57.0221 7.97850   3
   5 -12  -4 23.5510 4.57854   1
  -5 -12   4 18.7820 5.26727   7
  -5 -12   4 27.0393 5.37759   9
   5 -12  -4 22.9564 5.12868  14
  -5 -12   4 18.4089 2.68655   1
   5 -12  -4 16.9983 4.66396   8
  -5  12   4 21.6151 4.75380   5
  -4 -12   4 14.3609 2.10846   1
   4 -12  -4 18.6747 4.37328   8
   4 -12  -4 12.7751 3.66560   1
   4 -12  -4 16.7777 4.43362  14
  -4 -12   4 18.1026 2.94931   6
  -4 -12   4 19.0997 3.14562  12
  -4 -12   4 21.9915 4.56234   9
  -4  12   4 15.5403 4.06571   5
  -3 -12   4 1.35890 1.78127  12
   3 -12  -4 -0.2359 2.63132   8
   3 -12  -4 0.56964 2.62804  14
  -3 -12   4 1.91782 2.12850   6
   3 -12  -4 0.97430 2.32553   1
  -3 -12   4 1.23741 0.94242   1
  -3 -12   4 3.96430 2.07959  14
  -3 -12   4 1.98439 3.04063   9
  -3  12   4 2.97783 2.88144   5
   2 -12  -4 4.25991 2.13599   1
  -2 -12   4 1.95288 0.89600   1
  -2 -12   4 6.48664 2.09841   6
   2 -12  -4 2.19527 2.21303   8
   2 -12  -4 2.94851 2.75162  14
  -2 -12   4 4.77845 2.24759  12
  -2 -12   4 2.47579 2.16675  14
  -2  12   4 5.81894 3.83304   5
   1 -12  -4 12.7434 3.23459  14
  -1 -12   4 15.3435 3.60014  12
   1 -12  -4 12.1135 2.49103   1
   1 -12  -4 24.0986 4.57747   8
  -1 -12   4 14.0425 2.98514   6
  -1 -12   4 16.4894 2.93123  14
  -1 -12   4 16.1811 1.94006   1
   0 -12  -4 17.5159 2.61632   7
   0 -12  -4 14.8747 2.29434   1
   0 -12   4 15.3129 2.23410   1
   0 -12   4 18.4808 3.84214   6
   0 -12  -4 18.5379 4.30317   8
   0 -12   4 9.39406 2.41493  14
   0 -12   4 18.9678 3.67308  12
   0 -12  -4 16.0906 3.87102  14
   0 -12   4 17.5114 2.82571   8
   1 -12   4 49.8295 5.75532   6
  -1 -12  -4 58.6734 6.26667  14
  -1 -12  -4 54.1058 3.12522   1
   1 -12   4 52.2703 6.10450  12
   1 -12   4 52.1637 4.11671  14
   1 -12   4 53.9258 4.01568   1
  -1 -12  -4 47.9238 6.28547   8
  -1 -12  -4 52.7627 4.36646   7
   1 -12   4 52.5110 3.58105   8
   2 -12   4 15.8831 2.88426  14
   2 -12   4 12.3530 2.03198   8
  -2 -12  -4 7.17171 3.75048   8
  -2 -12  -4 11.9904 3.72501  14
   2 -12   4 13.7822 4.19977  12
   2 -12   4 9.59292 3.59402   6
  -2 -12  -4 15.8742 1.81561   1
   2 -12   4 10.0098 2.58341   1
  -2 -12  -4 11.8620 2.97524   7
   3 -12   4 11.1767 3.00105   1
   3 -12   4 16.6432 3.25454  14
  -3 -12  -4 18.0096 4.05769  14
  -3 -12  -4 15.7636 2.89874   9
  -3 -12  -4 14.1629 1.84903   1
  -3 -12  -4 12.9227 3.33617   7
  -3  12  -4 6.25844 2.85043   3
  -4 -12  -4 47.7714 3.38557   1
   4 -12   4 51.4676 6.04820   1
  -4 -12  -4 46.4221 6.11017   7
  -4 -12  -4 49.2674 4.30008   9
   4 -12   4 50.7800 5.60416  14
  -4  12  -4 50.1301 6.74493   3
  -5 -12  -4 -0.4616 1.54002   1
  -5 -12  -4 4.02814 3.40666   7
   5 -12   4 4.74937 3.05912   1
   5 -12   4 1.64057 2.52080  14
  -5  12  -4 4.53368 2.74947   3
   6 -12   4 1.97856 3.07625   1
  -6 -12  -4 -0.0013 2.64784   7
  -6 -12  -4 -4.8286 1.59410   1
  -6  12  -4 1.93744 2.71570   3
  -7 -12  -4 -0.4541 2.44844   1
  -7 -12  -4 5.54284 4.77066   7
  -7  12  -4 1.99063 3.54565   3
   7 -13  -4 11.9150 4.37864   8
  -7 -13   4 7.50841 5.28843   7
  -7 -13   4 10.9801 4.96515   9
  -7  13   4 4.55542 3.63209   3
  -7  13   4 9.55587 4.21607   5
   6 -13  -4 43.3656 6.92112   8
  -6 -13   4 43.0677 7.70623   7
  -6 -13   4 46.4329 6.82808   9
   6 -13  -4 40.0886 6.75335   1
  -6 -13   4 48.8685 4.65221   1
  -6  13   4 48.6715 6.76274   5
  -6  13   4 37.8577 6.98647   3
  -5 -13   4 47.4544 7.64298   7
   5 -13  -4 56.7433 9.03553  14
  -5 -13   4 41.5503 3.39291   1
   5 -13  -4 42.8480 6.59693   8
   5 -13  -4 40.0830 6.12821   1
  -5 -13   4 38.9566 5.89637   9
  -5  13   4 42.3494 6.40116   5
   4 -13  -4 13.6456 3.94523  14
  -4 -13   4 28.5642 5.27219   9
  -4 -13   4 13.0636 2.80899   6
   4 -13  -4 21.7904 4.28526   1
   4 -13  -4 16.9702 4.05564   8
  -4 -13   4 24.0707 2.30830   1
  -4  13   4 20.9850 4.80512   5
  -3 -13   4 163.728 9.87134   9
   3 -13  -4 148.600 9.71733  14
  -3 -13   4 144.903 7.99452  12
  -3 -13   4 139.604 7.66741   6
   3 -13  -4 129.513 7.86105   1
  -3 -13   4 139.581 4.63179   1
   3 -13  -4 129.426 9.07872   8
  -3 -13   4 150.330 8.14025  14
  -3  13   4 146.118 9.29526   5
   2 -13  -4 1.62597 1.91554   1
   2 -13  -4 -2.5263 2.20798   8
  -2 -13   4 1.50525 2.02118  12
   2 -13  -4 0.82740 1.97288  14
  -2 -13   4 1.09046 2.05745   6
  -2 -13   4 2.23292 1.93836  14
  -2 -13   4 -0.0687 0.66632   1
  -1 -13   4 43.2174 5.53554  12
   1 -13  -4 55.4052 6.40134   8
   1 -13  -4 48.7434 3.96105   1
  -1 -13   4 38.1251 4.36669   8
  -1 -13   4 43.7382 5.44950   6
  -1 -13   4 51.4746 5.01339  14
   1 -13  -4 46.2914 6.05961  14
  -1 -13   4 41.7523 2.80892   1
   0 -13   4 10.1682 2.95786  12
   0 -13   4 16.2310 2.32996   1
   0 -13  -4 13.8268 2.39754   7
   0 -13  -4 14.8912 4.15588   8
   0 -13   4 14.2994 2.85053  14
   0 -13   4 12.0550 3.23947   6
   0 -13  -4 20.6553 4.41504  14
   0 -13   4 18.7845 3.10339   8
   0 -13  -4 12.7212 2.19871   1
   1 -13   4 0.60663 1.34004   8
   1 -13   4 -0.8583 1.91522   6
   1 -13   4 0.61767 1.51711  14
  -1 -13  -4 0.40691 2.12923   8
   1 -13   4 2.96828 1.77456   1
  -1 -13  -4 1.27391 2.57301  14
   1 -13   4 0.78781 2.55991  12
  -1 -13  -4 1.35782 1.07793   1
  -1 -13  -4 -2.2963 1.67441   7
   2 -13   4 4.53269 1.99816   1
  -2 -13  -4 5.43862 1.19763   1
  -2 -13  -4 2.96543 2.44646   7
   2 -13   4 3.01023 3.05434  12
  -2 -13  -4 1.65059 3.10451  14
  -2 -13  -4 1.18650 2.21106   8
   2 -13   4 -0.6363 2.88199   6
   2 -13   4 4.31247 2.11966  14
  -3 -13  -4 41.2233 4.50850   9
   3 -13   4 33.8614 4.62050   1
  -3 -13  -4 45.4914 5.68898   7
  -3 -13  -4 50.0802 2.66919   1
  -3 -13  -4 42.2373 5.98203  14
   3 -13   4 43.2579 4.94158  14
  -3  13  -4 45.6517 6.31632   3
  -4 -13  -4 2.11965 1.37219   1
  -4 -13  -4 4.56007 2.08800   9
   4 -13   4 5.71334 2.68126  14
  -4 -13  -4 7.26726 3.37263  14
  -4 -13  -4 4.02721 2.60781   7
   4 -13   4 4.53929 2.77776   1
  -4  13  -4 2.77364 2.73556   3
  -5 -13  -4 10.0556 4.44085   7
   5 -13   4 14.4025 3.84270  14
  -5 -13  -4 11.6426 2.27962   1
   5 -13   4 15.0169 4.27074   1
  -5  13  -4 7.97583 3.42118   3
   6 -13   4 59.2549 7.43736  14
  -6 -13  -4 56.4159 8.31945   7
   6 -13   4 50.5086 7.29223   1
  -6 -13  -4 69.3383 5.07368   1
  -6  13  -4 52.0221 7.59779   3
  -7 -13  -4 1.28207 2.24165   1
  -7 -13  -4 0.14845 2.97331   7
  -7  13  -4 0.27782 2.40238   3
  -7 -14   4 10.9930 5.89536   7
  -7 -14   4 -0.4214 2.53472   9
   7 -14  -4 -2.1003 3.72339   1
   7 -14  -4 6.42807 3.51913   8
  -7  14   4 9.40823 3.96704   5
  -7  14   4 4.12702 3.98178   3
  -6 -14   4 0.77145 3.34521   7
   6 -14  -4 -1.5032 3.04501   8
   6 -14  -4 1.98602 3.09062   1
  -6 -14   4 -0.8975 2.27675   9
  -6  14   4 2.39307 2.78263   5
  -5 -14   4 0.15595 2.77676   7
   5 -14  -4 -1.9698 2.61380   1
   5 -14  -4 -1.0499 2.76916   8
  -5 -14   4 -1.3084 2.78301   9
  -5  14   4 9.88846 3.78057   5
   4 -14  -4 1.81420 2.84164   8
   4 -14  -4 1.92403 2.78302   1
  -4 -14   4 4.91367 2.64958  14
  -4 -14   4 0.43484 1.93011   9
   4 -14  -4 1.38510 3.03973  14
  -4  14   4 4.64863 2.85713   5
   3 -14  -4 59.1026 7.16310  14
  -3 -14   4 59.5090 6.04244  14
  -3 -14   4 56.5906 6.04302  12
   3 -14  -4 64.7935 5.75394   1
  -3 -14   4 50.6672 5.58381   6
  -3 -14   4 49.7961 6.79018   9
   3 -14  -4 57.1218 7.28032   8
  -3  14   4 61.0072 7.57829   5
  -2 -14   4 58.6681 6.20000   6
   2 -14  -4 60.7671 5.16051   1
   2 -14  -4 49.7037 6.62031   8
  -2 -14   4 53.6563 5.49239  14
   2 -14  -4 57.8523 7.11398  14
  -2 -14   4 67.6991 5.99935  12
  -1 -14   4 0.79413 2.41370  14
   1 -14  -4 1.27687 2.70062  14
  -1 -14   4 1.27106 2.38339  12
  -1 -14   4 6.20171 1.37258   1
  -1 -14   4 -0.5704 2.28241   6
   1 -14  -4 5.28686 2.13070   1
   1 -14  -4 2.42139 2.98010   8
  -1 -14   4 6.98322 2.47366   8
   0 -14   4 89.1770 5.50689   8
   0 -14   4 104.368 8.02449  12
   0 -14  -4 92.0917 7.86461   8
   0 -14  -4 88.0325 4.68923   1
   0 -14   4 88.0259 5.99513  14
   0 -14   4 97.9236 4.88691   1
   0 -14  -4 95.3319 7.98304  14
   0 -14   4 87.6545 7.03549   6
  -1 -14  -4 52.6877 6.51386  14
   1 -14   4 40.3854 5.86476   6
   1 -14   4 40.7664 6.09512  12
  -1 -14  -4 50.3925 2.99547   1
  -1 -14  -4 47.0549 4.89410   7
  -1 -14  -4 51.9931 6.94046   8
   1 -14   4 56.2656 4.27896   1
   1 -14   4 46.3947 4.95119  14
   2 -14   4 0.64026 2.96490  12
   2 -14   4 1.49857 3.24518   6
  -2 -14  -4 5.04069 2.56060   7
  -2 -14  -4 -1.9768 2.97852  14
  -2 -14  -4 1.99791 0.80853   1
   2 -14   4 5.21864 2.21433  14
   2 -14   4 1.61894 2.04049   1
  -2 -14  -4 -1.1157 2.96060   8
  -3 -14  -4 1.52444 1.86697   9
  -3 -14  -4 -0.6993 2.02902  14
   3 -14   4 1.43892 2.21931  14
   3 -14   4 1.30381 2.04735   1
  -3 -14  -4 -4.0690 3.01246   8
  -3 -14  -4 -0.9963 2.18294   7
  -3  14  -4 -1.8373 2.04305   3
  -4 -14  -4 9.77344 4.04079  14
  -4 -14  -4 6.19520 3.08373   7
   4 -14   4 8.03156 3.04095  14
   4 -14   4 7.35773 3.18090   1
  -4  14  -4 5.80043 3.34122   3
   5 -14   4 7.48822 3.66562   1
  -5 -14  -4 12.9672 4.37890   7
  -5  14  -4 4.77774 4.14852   3
  -6 -14  -4 30.9237 6.53223   7
   6 -14   4 27.7715 5.87640   1
  -6  14  -4 31.3305 6.71864   3
  -7  14  -4 13.8712 4.84531   3
  -6 -15   4 5.76135 4.80855   7
  -6 -15   4 5.48593 3.71339   9
   6 -15  -4 0.61808 2.87428   8
   6 -15  -4 2.02547 3.41693   1
  -6  15   4 1.88102 3.00515   5
  -5 -15   4 7.64088 4.45908   7
  -5 -15   4 5.29497 3.75197   9
   5 -15  -4 2.30547 3.38483   8
   5 -15  -4 5.18101 3.44642   1
  -5  15   4 15.5463 4.34505   5
   4 -15  -4 2.58337 3.10542   8
  -4 -15   4 6.41178 2.97423   9
   4 -15  -4 11.7823 3.80647   1
  -4  15   4 13.9506 4.42801   5
   3 -15  -4 -1.6981 2.93432   8
  -3 -15   4 1.35698 2.19102  12
  -3 -15   4 -2.0291 2.88660   9
  -3 -15   4 1.48101 2.04058   6
   3 -15  -4 1.72006 2.68737   1
   3 -15  -4 -0.9604 2.97000  14
  -3  15   4 3.40669 2.65162   5
  -2 -15   4 36.9588 5.30961   8
  -2 -15   4 34.4216 5.27811   6
   2 -15  -4 48.6871 6.49540  14
   2 -15  -4 39.6198 4.73722   1
   2 -15  -4 44.9398 6.46617   8
  -2 -15   4 41.8102 5.76388  12
   1 -15  -4 35.1502 5.85670   8
  -1 -15   4 19.0746 3.55478   8
   1 -15  -4 25.7833 5.31267  14
  -1 -15   4 25.2542 4.09824  14
   1 -15  -4 35.0820 6.01205  12
  -1 -15   4 31.0715 5.07407   6
  -1 -15   4 24.5174 4.86550  12
   1 -15  -4 27.4867 3.52749   1
   0 -15  -4 77.2972 4.45491   1
   0 -15   4 69.9463 5.29432  14
   0 -15   4 80.5408 4.45027   1
   0 -15   4 75.6448 8.06434   6
   0 -15  -4 93.5116 7.76863  14
   0 -15   4 78.7475 7.01923  12
   0 -15  -4 86.0701 7.82951   8
   1 -15   4 -2.7094 2.48476   6
   1 -15   4 0.88574 1.77740   1
   1 -15   4 2.95908 2.55726  12
   1 -15   4 4.14911 2.22195  14
  -1 -15  -4 2.79373 1.13434   1
  -1 -15  -4 0.38914 2.08221  14
  -1 -15  -4 4.26885 2.89089   8
  -2 -15  -4 2.62456 2.37738  14
   2 -15   4 6.61934 2.98279  12
  -2 -15  -4 0.80254 2.70806   8
  -2 -15  -4 4.50141 2.54471   7
   2 -15   4 -1.4223 2.04913   6
   2 -15   4 6.13437 2.41270   1
   3 -15   4 6.00506 4.21629   6
  -3 -15  -4 3.43767 2.85172  14
  -3 -15  -4 7.76641 3.76667   8
   3 -15   4 4.47856 2.62939   1
  -3 -15  -4 6.63942 3.26593   7
  -3  15  -4 7.55465 4.41916   3
  -4 -15  -4 -1.7744 2.62523   7
   4 -15   4 -0.0149 2.25705   1
  -4  15  -4 3.00779 2.93817   3
   5 -15   4 -6.1302 2.34284   1
  -5 -15  -4 2.98712 3.67901   7
  -5  15  -4 -1.0544 2.88895   3
  -6 -15  -4 8.31667 4.36574   7
   6 -15   4 4.38267 4.01185   1
  -6  15  -4 -0.4871 2.84687   3
  -5 -16   4 11.1674 4.66120   9
  -5 -16   4 9.48164 4.29976   7
   5 -16  -4 8.13608 4.09321   1
   5 -16  -4 6.42589 3.46948   8
  -5  16   4 10.2255 3.91844   5
   4 -16  -4 4.29267 3.33416   8
   4 -16  -4 -0.8486 2.34447   1
  -4 -16   4 7.56523 3.34190   9
  -4  16   4 6.96208 3.92854   5
  -3 -16   4 4.76016 2.83891   6
  -3 -16   4 5.83641 3.96750   9
  -3 -16   4 8.05890 3.05311  12
   3 -16  -4 9.48814 4.25322   8
   3 -16  -4 8.79987 3.35694   1
  -3  16   4 14.4789 4.88867   5
   2 -16  -4 1.13143 3.14151  14
  -2 -16   4 4.41142 2.99147  12
   2 -16  -4 9.94927 2.96777   1
  -2 -16   4 10.3760 3.74349   6
   2 -16  -4 10.0887 4.14647   8
  -1 -16   4 17.0642 4.51155  12
   1 -16  -4 10.9184 2.67989   1
   1 -16  -4 16.6883 4.68768  14
  -1 -16   4 6.18034 3.65143   6
   1 -16  -4 10.2230 4.20150   8
   0 -16   4 0.15642 2.53464   6
   0 -16  -4 5.49658 3.52220   8
   0 -16   4 -2.4606 2.52077  12
   0 -16  -4 2.12510 3.45569  12
   0 -16   4 3.06694 1.60154   1
   0 -16  -4 2.35886 3.32750  14
   0 -16  -4 4.37706 1.83632   1
   1 -16   4 19.3331 3.17605   1
  -1 -16  -4 12.8505 4.57338   8
   1 -16   4 17.6975 4.61089   6
  -1 -16  -4 18.1801 4.92530  12
  -1 -16  -4 12.7654 4.14744  14
   2 -16   4 7.87276 2.88517   1
  -2 -16  -4 6.92350 3.45995  14
  -2 -16  -4 2.85154 4.25653   8
   2 -16   4 2.29316 3.87228   6
  -2 -16  -4 4.47305 3.55865  12
  -3 -16  -4 7.74935 3.47642   7
  -3 -16  -4 13.2110 4.93878   8
  -3 -16  -4 5.39866 3.13199  12
   3 -16   4 11.4773 3.50395   1
   3 -16   4 16.5882 4.61264   6
  -4 -16  -4 -7.1920 3.96054   8
   4 -16   4 1.18609 2.68502   1
  -4 -16  -4 -4.1875 2.31914   7
  -4  16  -4 -3.2360 3.50209   3
   5 -16   4 12.2552 4.28006   1
  -5 -16  -4 12.8397 4.65252   7
  -5  16  -4 15.9155 5.04424   3
  -5 -17   4 24.3399 6.69992   7
  -5 -17   4 22.6033 5.44925   9
   5 -17  -4 22.4320 5.12388   1
  -5  17   4 34.6249 7.36517   5
   4 -17  -4 -0.4293 2.98855   1
  -4 -17   4 3.18360 2.96189   9
  -4 -17   4 1.09741 3.91621   7
  -4  17   4 0.88461 2.74009   5
   3 -17  -4 19.0789 5.16322   8
   3 -17  -4 21.2016 4.29027   1
  -3 -17   4 17.2645 5.30692   9
  -3 -17   4 10.4600 3.87743   6
  -3  17   4 22.7505 5.58316   5
   2 -17  -4 0.64644 2.38432   1
   2 -17  -4 4.86613 3.56713   8
  -2 -17   4 -2.3407 2.55985   6
  -2 -17   4 0.68141 2.72491  12
   1 -17  -4 4.81392 4.07306   8
   1 -17  -4 8.07324 2.56154   1
  -1 -17   4 2.95129 3.72356   6
   0 -17  -4 72.9932 8.80352  14
   0 -17  -4 90.2276 8.05636   8
   0 -17   4 104.986 9.11588   6
  -1 -17  -4 5.72550 4.09753   8
   1 -17   4 7.36516 2.41328   1
   1 -17   4 0.04698 3.68497   6
  -2 -17  -4 57.7864 8.52604   8
   2 -17   4 53.8914 5.64414   1
   2 -17   4 56.9095 8.54988   6
   3 -17   4 4.98890 4.44015   6
   3 -17   4 1.22586 2.49396   1
  -3 -17  -4 5.55036 4.10823   8
   4 -17   4 2.60974 3.14877   1
  -4 -17  -4 2.56646 4.28459   8
  -4  17  -4 6.85788 4.95307   3
   5 -17   4 0.29470 2.96666   1
  -5 -17  -4 -0.7035 3.94620   8
  -5  17  -4 -3.0807 3.99146   3
  -4 -18   4 52.5230 8.15395   7
  -4 -18   4 48.0179 7.80098   9
   4 -18  -4 37.8781 5.88847   1
  -4  18   4 56.7132 8.43268   5
  -3 -18   4 6.56170 4.12496   9
   3 -18  -4 2.50338 2.77457   1
  -3  18   4 0.72445 3.02064   5
   2 -18  -4 22.7825 5.68795   8
   2 -18  -4 9.61494 5.72672   6
  -2 -18   4 13.4923 4.54721   6
   2 -18  -4 18.3185 3.72085   1
   1 -18  -4 3.85579 3.84206   8
  -1 -18   4 1.99063 3.39695   6
   1 -18  -4 0.59987 1.84965   1
   0 -18   4 102.430 10.5717   6
   0 -18  -4 88.0504 9.80417   8
   1 -18   4 50.6374 7.69845   6
  -1 -18  -4 56.0374 8.24196   8
   2 -18   4 52.5089 5.81986   1
  -2 -18  -4 54.0499 8.37836   8
   2 -18   4 68.5373 9.36314   6
   3 -18   4 1.77596 4.03845   6
   3 -18   4 2.47433 2.51618   1
  -3 -18  -4 1.56540 4.09711   8
   4 -18   4 -4.1371 2.17003   1
  -4 -18  -4 0.09347 3.16487   8
  -4  18  -4 -3.9741 2.55362   3
  -2 -19   4 17.0639 4.81130   6
   2 -19  -4 28.1338 4.34740   1
   2 -19  -4 16.5069 5.89634   6
   1 -19  -4 -7.6885 2.13570   6
   1 -19  -4 -2.5727 3.07091   8
  -1 -19   4 1.87013 2.79351   6
   0 -19   4 5.57614 4.31030   6
   0 -19  -4 6.00243 4.10915   8
  -1 -19  -4 7.96104 4.33481   8
   1 -19   4 3.90645 3.39390   6
  -2 -19  -4 11.4954 4.87540   8
   2 -19   4 2.33203 2.38941   1
   2 -19   4 7.06396 3.62839   6
  -9   0   5 -1.4182 3.42689   9
   9   0  -5 -7.2326 2.76230  13
   8   0  -5 2.41279 3.26855  13
  -8   0   5 -1.5328 2.22249   9
  -7   0   5 0.90138 2.29535   9
   7   0  -5 -0.7048 2.16993  13
  -6   0   5 -2.7172 1.37577   9
   6   0  -5 -1.6954 1.69900  13
  -6   0   5 -1.3989 1.02160   5
  -5   0   5 0.53349 1.13108   5
   5   0  -5 5.05425 2.72104  13
   5   0  -5 2.51943 2.02675   4
  -4   0   5 -1.8365 0.86873   5
  -4   0   5 1.17296 1.34438  14
   4   0  -5 0.04472 1.19677   4
   4   0  -5 -0.0857 1.41130  13
   3   0  -5 0.87677 1.22346  13
   3   0  -5 -0.2699 1.34127   4
  -3   0   5 0.90401 1.47068  14
   2   0  -5 1.98433 1.19873   4
  -2   0   5 -0.2441 0.66186  14
   1   0  -5 0.23955 0.79489   4
  -1   0   5 0.76809 1.07669   8
  -1   0   5 0.59511 0.84426  14
  -1   0   5 1.10377 0.84697   6
   1   0  -5 -0.8789 0.69689  10
  -1   0   5 0.52757 0.72005  11
   1   0  -5 0.89556 0.92162   9
   0   0   5 -0.4836 0.70289  12
   0   0   5 0.10171 0.97600   6
   0   0   5 -0.0427 0.72823   1
   0   0  -5 -1.0900 0.80985  10
   0   0  -5 0.29821 0.74883   1
   0   0   5 -0.4843 0.78643  11
   0   0   5 -0.5149 0.68989   2
   0   0   5 0.97013 1.03406   8
  -1   0  -5 0.65826 0.88017  10
  -1   0  -5 0.08615 1.27016   7
  -1   0  -5 0.06129 1.09769  12
   1   0   5 0.14147 0.85252   2
  -2   0  -5 -0.6574 0.93976  12
  -2   0  -5 0.44374 1.10462   7
  -2   0  -5 0.01433 0.55604   3
   2   0   5 0.56527 1.08898   2
  -3   0  -5 0.30258 0.67476   3
  -3   0  -5 1.04773 1.84834   7
   3   0   5 2.19192 1.54547   2
  -3   0  -5 -0.6709 0.95845  12
   4   0   5 0.46420 1.20601  13
  -4   0  -5 -0.4092 1.05720  12
  -4   0  -5 1.32227 1.42516   9
  -4   0  -5 1.39895 1.05712   3
   4   0   5 1.92898 1.80976   2
  -5   0  -5 -1.0231 1.09890  12
   5   0   5 0.34808 1.43851  13
   5   0   5 0.33231 1.45669   2
  -5   0  -5 -2.0677 1.01662   3
  -5   0  -5 1.77110 1.77759   9
   6   0   5 -0.8856 2.08316  13
  -6   0  -5 -1.0499 1.84957   9
  -6   0  -5 1.65570 1.48841   3
  -6   0  -5 -1.6947 1.26952  12
   6   0   5 -0.5643 1.82366   2
   7   0   5 -1.9495 1.91711   2
   7   0   5 -0.7586 2.41333  13
  -7   0  -5 0.23798 2.22313   9
  -7   0  -5 1.66601 1.78380   3
   8   0   5 -0.3261 2.29273   2
  -8   0  -5 -1.1831 2.60322   9
   8   0   5 -0.9812 2.53707  13
   9   0   5 -5.8748 2.55929  13
  -9   0  -5 5.07089 3.61128   9
   9   0   5 5.49906 4.55537   2
  -9  -1   5 -4.2223 3.58363   9
   9  -1  -5 -4.2196 3.17071  13
  -9   1   5 0.55356 2.68995   9
   9   1  -5 -6.2308 3.02100  13
  -8  -1   5 -1.8461 2.29462   9
   8  -1  -5 0.06307 3.01222  13
  -8   1   5 4.16373 3.09401   9
   8   1  -5 0.76731 3.14818  13
   7  -1  -5 19.1987 4.54877  13
  -7  -1   5 20.5992 4.33332   9
  -7   1   5 23.2589 4.66563   9
   7   1  -5 28.7785 4.88881  13
  -6  -1   5 49.1888 6.13740   9
  -6  -1   5 64.5750 3.16737   5
   6  -1  -5 60.0868 6.34140  13
  -6   1   5 55.3078 3.53359   5
   6   1  -5 58.6728 6.47922  13
  -6   1   5 55.8523 7.26858   9
   5  -1  -5 33.8561 4.24296  13
  -5  -1   5 30.9697 2.41836   5
   5  -1  -5 28.8574 4.69185   8
  -5  -1   5 33.0017 4.40505   9
   5   1  -5 29.0738 3.93858   4
  -5   1   5 25.2674 2.77810   5
   5   1  -5 31.9690 4.57569  13
   4  -1  -5 232.336 8.50520   4
  -4  -1   5 225.224 7.42479   5
  -4  -1   5 229.605 9.19506  14
   4  -1  -5 231.357 9.44548  13
   4   1  -5 226.955 9.44140  13
   4   1  -5 214.882 8.80429   4
  -4   1   5 226.699 9.37067  14
  -4   1   5 230.329 7.87541   5
  -3  -1   5 110.597 5.30228  14
   3  -1  -5 99.5327 4.72673   4
  -3   1   5 108.482 5.40728  14
   3   1  -5 108.870 5.26169   4
   3   1  -5 94.1876 5.31045  13
  -3   1   5 104.009 4.67791   5
   2  -1  -5 1.25912 0.95410   4
  -2  -1   5 1.25485 1.02752  14
  -2   1   5 1.28371 1.27189  14
   2   1  -5 2.88397 1.48033   4
  -2   1   5 1.62375 0.86857  11
   1  -1  -5 91.9308 3.79810   9
  -1  -1   5 96.7143 3.95961  12
  -1  -1   5 94.2006 4.16563   8
   1  -1  -5 84.2422 3.74291   4
  -1  -1   5 92.8589 3.70713   6
  -1  -1   5 91.5034 4.09064   1
  -1  -1   5 92.1879 3.10786  11
  -1  -1   5 87.0849 3.36887  14
   1   1  -5 86.2518 4.05625   4
  -1   1   5 91.8138 3.59114  11
  -1   1   5 91.6320 3.94373  14
   1   1  -5 89.6437 3.98875  10
   0  -1  -5 142.189 5.23431   1
   0  -1  -5 138.224 4.12685  10
   0  -1  -5 131.810 4.86483   7
   0  -1   5 132.645 5.10617   6
   0  -1   5 134.253 5.19533  12
   0  -1   5 141.919 5.32384   1
   0  -1   5 147.532 4.83076   8
   0   1   5 134.799 5.38016   8
   0   1   5 135.980 4.72347   2
   0   1  -5 132.007 4.91473  10
   0   1   5 137.701 4.98416  11
   0   1   5 129.021 5.11174   6
  -1  -1  -5 336.713 10.3252   7
   1  -1   5 364.706 9.15268   2
  -1  -1  -5 338.946 10.2955  12
  -1  -1  -5 356.967 10.3001   1
  -1   1  -5 350.213 10.4465  12
   1   1   5 348.012 10.3333  11
  -1   1  -5 336.644 10.0141  10
  -1   1  -5 344.463 10.8303   7
   1   1   5 344.480 9.82150   2
   2  -1   5 6.78563 1.42515   2
  -2  -1  -5 7.38053 1.96748   7
  -2  -1  -5 9.01415 1.70317  12
  -2   1  -5 6.51881 1.41290  12
   2   1   5 7.45835 1.65616   2
  -2   1  -5 8.70756 1.27669   3
  -2   1  -5 7.59499 1.86510   7
  -3  -1  -5 24.5014 2.36509   9
   3  -1   5 26.7439 2.84914   2
  -3  -1  -5 27.3902 3.41412   7
  -3  -1  -5 26.7562 1.48120   3
  -3  -1  -5 23.5531 2.54058  12
   3   1   5 28.5306 3.23732   2
  -3   1  -5 23.7525 1.95433   3
  -3   1  -5 22.6816 2.57805  12
  -4  -1  -5 -1.6145 0.90385  12
   4  -1   5 0.11099 1.23687   2
  -4  -1  -5 0.54568 0.80965   3
  -4  -1  -5 0.57318 1.21156   9
  -4  -1  -5 1.91005 1.84528   7
  -4   1  -5 0.27592 1.14980   3
   4   1   5 -0.7917 1.76432  13
   4   1   5 3.49692 2.02252   2
  -4   1  -5 0.71525 1.31773  12
  -4   1  -5 1.22467 1.47045   9
  -5  -1  -5 39.7895 4.04562   9
   5  -1   5 36.7322 4.41324   2
  -5  -1  -5 35.6271 3.10115  12
   5  -1   5 32.7114 3.86351  13
  -5  -1  -5 33.9850 2.61692   3
   5   1   5 35.7572 4.86390   2
  -5   1  -5 36.3980 4.19410   9
  -5   1  -5 36.9563 3.12674   3
  -5   1  -5 40.4165 3.56023  12
   5   1   5 36.1505 4.42610  13
   6  -1   5 59.1471 4.97074  13
  -6  -1  -5 62.8037 5.09131   9
  -6  -1  -5 50.1031 3.70791  12
  -6  -1  -5 56.3564 3.62971   3
   6  -1   5 70.9091 6.91970   2
  -6   1  -5 53.1484 4.08041   3
  -6   1  -5 48.3915 5.12618   9
  -6   1  -5 59.7958 4.35665  12
   6   1   5 47.2652 5.32964  13
   6   1   5 46.2075 5.93535   2
   7  -1   5 19.4217 3.73067  13
  -7  -1  -5 17.6452 3.76269   9
   7  -1   5 12.9394 3.60408   2
  -7   1  -5 13.3549 2.82884   3
  -7   1  -5 12.3392 3.52802   9
   7   1   5 14.1425 3.98056  13
   7   1   5 16.3268 4.02522   2
   8  -1   5 12.9876 4.64775   2
   8  -1   5 18.2676 4.41882  13
  -8  -1  -5 19.6963 4.34950   9
  -8   1  -5 18.9038 4.49196   9
   8   1   5 18.2977 4.60652   2
   8   1   5 16.5564 4.39927  13
  -9  -1  -5 58.1987 7.39209   9
   9  -1   5 78.1265 9.26280   2
   9   1   5 50.8594 7.87335   2
  -9   1  -5 64.9468 8.08067   9
   9   1   5 47.3303 7.27154  13
   9  -2  -5 8.00830 4.39348  13
  -9  -2   5 9.06501 3.99921   9
  -9   2   5 7.17088 4.20429   9
   9   2  -5 6.31686 4.37376  13
  -8  -2   5 8.62352 3.30310   9
   8  -2  -5 9.47730 3.75400  13
  -8   2   5 6.22019 3.23203   9
   8   2  -5 16.8538 4.88786  13
  -7  -2   5 16.4203 4.43157   9
  -7  -2   5 14.0717 3.75883   1
   7  -2  -5 11.8677 3.88005  13
  -7   2   5 10.4133 4.01129   9
   7   2  -5 11.2814 4.12701  13
  -6  -2   5 3.57315 0.92711   5
   6  -2  -5 4.12966 2.23882  13
   6  -2  -5 7.13583 3.68495   8
  -6  -2   5 4.65040 2.32489   1
  -6  -2   5 2.97916 2.15137   9
  -6   2   5 1.19977 1.37927   5
   6   2  -5 2.75081 2.20979  13
  -5  -2   5 154.990 5.53032   5
  -5  -2   5 156.921 8.32668   9
   5  -2  -5 155.089 8.87201   8
  -5  -2   5 156.963 8.02119   1
   5  -2  -5 149.419 7.74581  13
  -5   2   5 161.499 6.54915   5
   5   2  -5 157.091 8.69631  13
   5   2  -5 163.670 8.24918   4
  -4  -2   5 76.1036 5.72012   9
  -4  -2   5 78.2302 4.99582   1
   4  -2  -5 75.6535 4.31562   4
  -4  -2   5 78.4005 5.05884  14
   4  -2  -5 83.4384 5.86561   8
   4  -2  -5 82.4259 5.07228  13
  -4   2   5 73.5446 5.31563  14
  -4   2   5 77.7475 4.26349   5
   4   2  -5 75.4009 5.26804   4
   4   2  -5 87.8004 5.62539  13
   3  -2  -5 190.671 6.57320   4
  -3  -2   5 186.519 7.36290   1
  -3  -2   5 178.989 7.03949  14
   3   2  -5 166.468 7.32220   4
  -3   2   5 206.809 8.00804  14
  -3   2   5 186.715 7.00335   5
  -2  -2   5 710.230 18.8536   1
  -2  -2   5 704.320 17.9348  12
   2  -2  -5 719.434 17.9232   4
  -2  -2   5 719.937 18.2688  14
  -2  -2   5 734.134 17.3753   6
  -2  -2   5 732.341 19.0483   1
  -2   2   5 702.288 18.1224  11
  -2   2   5 684.350 19.2309  14
   2   2  -5 711.278 19.3807   4
  -2   2   5 719.746 18.9440   5
  -1  -2   5 359.404 10.5636   1
  -1  -2   5 358.240 9.93675   6
  -1  -2   5 364.133 10.5857   1
   1  -2  -5 367.805 10.0217   9
  -1  -2   5 376.926 10.4463  12
  -1  -2   5 365.646 9.30182  14
  -1  -2   5 363.122 10.3607   8
  -1   2   5 358.615 10.2191  11
   1   2  -5 348.513 10.8047   4
  -1   2   5 356.894 10.7027  14
   1   2  -5 358.055 10.7106  10
   0  -2   5 245.450 6.87214   8
   0  -2   5 232.064 7.91315  12
   0  -2   5 247.498 7.83332   1
   0  -2  -5 247.692 7.88083   1
   0  -2  -5 260.523 6.50155   9
   0  -2   5 244.849 7.77440   6
   0  -2  -5 244.299 6.04232  10
   0  -2  -5 249.667 7.18593   7
   0   2  -5 242.640 7.86382  10
   0   2   5 240.576 7.63900   2
   0   2   5 247.079 7.81427  11
  -1  -2  -5 61.9976 3.28897   7
  -1  -2  -5 65.7222 3.32492   1
   1  -2   5 64.3066 2.48935   2
   1  -2   5 72.6787 4.55966   6
  -1  -2  -5 68.5734 3.59828   1
  -1  -2  -5 65.2489 3.53500  12
  -1   2  -5 68.1246 3.32443   3
   1   2   5 63.7247 3.52110  11
  -1   2  -5 63.8680 4.12623   7
   1   2   5 60.6593 3.39381   2
  -1   2  -5 64.1879 3.51811  10
  -1   2  -5 65.6161 3.60923  12
   2  -2   5 168.979 5.84627   2
  -2  -2  -5 172.210 7.01772   7
  -2  -2  -5 173.764 6.45419  12
  -2  -2  -5 177.141 6.72133   1
  -2  -2  -5 170.005 6.40610   1
  -2   2  -5 174.735 6.71933  12
   2   2   5 171.743 6.64960   2
  -2   2  -5 174.539 6.04557   3
  -3  -2  -5 3.08526 1.71541   7
  -3  -2  -5 -1.4129 0.74060   1
  -3  -2  -5 1.54283 0.99969   9
  -3  -2  -5 0.92427 1.09246  12
   3  -2   5 -0.0925 1.20146   2
  -3   2  -5 1.51442 1.07345   3
   3   2   5 -1.0449 0.92435   2
  -3   2  -5 0.52595 0.96580  12
  -4  -2  -5 109.035 5.12543   9
  -4  -2  -5 106.587 3.59495   3
   4  -2   5 110.190 5.92318   2
  -4  -2  -5 112.119 6.76297   7
  -4  -2  -5 106.430 5.06483  12
  -4  -2  -5 103.439 6.14626   1
  -4   2  -5 104.300 5.47188  12
   4   2   5 108.967 6.26492  13
   4   2   5 102.186 5.95724   2
  -4   2  -5 105.187 5.01458   3
  -5  -2  -5 17.2295 2.82246   9
  -5  -2  -5 21.8747 2.62967  12
   5  -2   5 17.3689 3.42507   2
   5  -2   5 20.4127 3.00978  13
  -5  -2  -5 23.4960 1.97361   3
  -5  -2  -5 21.0168 4.48685   7
  -5  -2  -5 23.3778 3.99796   1
  -5   2  -5 15.2731 2.64533  12
   5   2   5 20.9214 3.44200  13
   5   2   5 17.6249 3.75885   2
  -5   2  -5 23.7276 2.95309   3
  -5   2  -5 23.5406 3.41415   9
  -6  -2  -5 0.12638 1.66702   9
  -6  -2  -5 1.94645 1.20131   3
  -6  -2  -5 0.57812 1.30690  12
  -6  -2  -5 0.52122 2.51200   1
   6  -2   5 1.70623 2.68481   2
   6  -2   5 0.27159 1.82679  13
  -6   2  -5 3.00840 1.56997  12
  -6   2  -5 0.19980 1.48492   3
  -6   2  -5 -0.9301 2.09204   9
   6   2   5 -2.4313 2.11016  13
   6   2   5 2.70410 2.29937   2
   7  -2   5 12.6666 3.17396  13
  -7  -2  -5 13.4865 3.41691   9
   7  -2   5 18.5056 4.08836   2
  -7   2  -5 6.07012 3.18339   9
   7   2   5 19.1489 4.38998   2
   7   2   5 11.4546 3.88306  13
  -7   2  -5 13.8725 2.97640   3
   8  -2   5 -0.9621 3.11527   2
   8  -2   5 2.90194 2.51986  13
  -8  -2  -5 -2.0801 1.95031   9
   8   2   5 -3.4817 2.73985  13
   8   2   5 -0.2928 3.40238   2
  -8   2  -5 1.85955 2.89816   9
   9  -2   5 20.2353 5.67022   2
  -9  -2  -5 11.9361 3.91028   9
   9   2   5 13.1367 5.31645   2
   9   2   5 18.8643 5.23347  13
  -9  -3   5 66.2336 8.98495   9
   9  -3  -5 63.0035 7.91305  13
  -9  -3   5 71.6141 8.96267   1
   9   3  -5 78.3964 9.75971  13
  -9   3   5 53.5701 8.19071   9
  -8  -3   5 13.4034 4.25600   1
   8  -3  -5 11.8059 3.60974  13
  -8  -3   5 21.4183 4.91283   9
  -8   3   5 13.5702 4.45999   9
   8   3  -5 15.1399 4.88407  13
  -7  -3   5 5.06031 2.82057   1
   7  -3  -5 7.79256 3.28469  13
  -7  -3   5 10.3328 3.90763   9
   7   3  -5 7.02870 3.79985  13
   6  -3  -5 57.1945 6.04357  13
   6  -3  -5 45.6876 6.33296   8
  -6  -3   5 48.5482 5.63211   1
  -6  -3   5 44.2607 5.63484   9
   6   3  -5 54.7069 6.47334  13
  -6   3   5 52.6046 3.85819   5
   5  -3  -5 3.56366 2.47013  13
  -5  -3   5 0.00989 2.31579   9
   5  -3  -5 2.26151 1.93073   8
  -5  -3   5 3.83177 2.43897   1
  -5   3   5 0.42360 1.68935   5
   5   3  -5 4.85178 2.98016  13
   5   3  -5 4.92101 2.72791   4
  -4  -3   5 296.080 10.8063   1
  -4  -3   5 281.322 11.4118   9
   4  -3  -5 293.728 10.6749  13
   4  -3  -5 290.628 12.0998   8
  -4  -3   5 296.017 10.7027  14
   4  -3  -5 293.257 9.22301   4
   4   3  -5 284.296 11.0698   4
  -4   3   5 287.909 9.94248   5
   3  -3  -5 12.0998 2.84003   8
  -3  -3   5 13.9532 1.49112  12
   3  -3  -5 13.7852 1.74907   4
  -3  -3   5 13.9607 2.20945  14
  -3  -3   5 14.0379 2.38287   1
   3   3  -5 10.0232 2.21185   4
  -3   3   5 13.8187 2.23922   5
  -3   3   5 16.0588 2.59386  14
  -2  -3   5 101.840 3.68810   6
   2  -3  -5 106.112 5.72995   8
  -2  -3   5 110.421 4.75423   1
  -2  -3   5 101.882 4.71432   1
  -2  -3   5 100.458 4.23880  14
  -2  -3   5 106.799 4.25448  12
   2  -3  -5 109.375 3.88644   4
   2   3  -5 102.889 5.21259   4
  -2   3   5 102.795 4.86456   5
  -2   3   5 107.651 5.24806  14
  -2   3   5 98.2743 4.55875  11
  -1  -3   5 4.24253 1.05811  12
   1  -3  -5 0.42979 1.00879   1
   1  -3  -5 3.33635 1.01225   9
  -1  -3   5 3.41864 0.71295  14
  -1  -3   5 2.30634 0.97393   1
  -1  -3   5 3.52320 1.21067   8
  -1  -3   5 3.09044 0.97419   6
  -1   3   5 2.26000 1.39658   5
   1   3  -5 2.59203 1.21353  10
  -1   3   5 2.33078 1.37995  14
  -1   3   5 1.68633 0.94682  11
   0  -3  -5 1.24736 1.01061   1
   0  -3   5 0.26174 1.07181   1
   0  -3   5 2.38145 1.10542  12
   0  -3  -5 0.12379 0.68808   7
   0  -3   5 0.73503 0.65232   8
   0  -3  -5 0.09864 0.54967   9
   0  -3  -5 0.50191 1.05095   1
   0  -3   5 1.97977 1.13141   1
   0  -3   5 0.93832 0.89139   6
   0   3   5 3.04839 1.34357   2
   0   3  -5 2.30761 1.45591  10
   0   3   5 0.96523 0.92154  11
  -1  -3  -5 76.2191 3.67801   7
   1  -3   5 75.3094 4.02651   6
  -1  -3  -5 69.1195 3.57544   1
   1  -3   5 76.5753 2.62603   2
  -1  -3  -5 80.8398 3.74149   1
  -1   3  -5 67.1146 3.70389   3
  -1   3  -5 68.7079 4.07751  10
  -1   3  -5 74.3833 4.85249  12
   1   3   5 70.8713 3.91898   2
   2  -3   5 0.60971 0.98685   2
  -2  -3  -5 2.25768 1.19635   1
  -2  -3  -5 1.59511 1.31170   1
  -2  -3  -5 1.76405 1.19293  12
  -2  -3  -5 1.92787 0.59714   9
  -2  -3  -5 6.69419 1.93783   7
  -2   3  -5 1.06934 1.06743  12
   2   3   5 0.44230 1.04394   2
  -2   3  -5 0.00705 1.02664   3
  -2   3  -5 3.58083 1.76091  10
  -3  -3  -5 6.26027 2.05077   7
  -3  -3  -5 10.4136 2.21746   1
  -3  -3  -5 13.5451 2.08619  12
   3  -3   5 10.9279 2.00329   2
  -3  -3  -5 11.2502 1.45864   9
   3   3   5 10.5189 2.43870   2
  -3   3  -5 10.7099 2.20094  12
  -3   3  -5 14.5796 2.17657   3
  -4  -3  -5 35.0174 2.85269   9
  -4  -3  -5 31.7044 4.27807   7
  -4  -3  -5 32.7573 2.95384  12
   4  -3   5 33.4346 3.78524   2
  -4  -3  -5 27.7797 3.61431   1
  -4  -3  -5 31.0234 1.40794   3
   4   3   5 31.1882 3.96089   2
  -4   3  -5 31.6472 3.32934   3
   4   3   5 32.5594 4.17553  13
  -4   3  -5 29.5773 3.42779  12
  -5  -3  -5 2.41316 0.93769   3
  -5  -3  -5 1.00726 1.27359  12
  -5  -3  -5 2.24990 1.75287   1
  -5  -3  -5 -0.9429 1.65583   9
  -5  -3  -5 -2.4206 2.54867   7
   5  -3   5 -2.7134 1.71376   2
  -5   3  -5 2.36401 1.63903   3
   5   3   5 1.72352 2.00214   2
   5   3   5 0.15520 1.70536  13
  -5   3  -5 -1.7654 1.45913  12
  -6  -3  -5 55.7315 3.06957   3
  -6  -3  -5 65.8946 7.44540   7
  -6  -3  -5 57.2950 6.26870   1
   6  -3   5 61.9683 6.41844   2
   6  -3   5 64.0593 4.64799  13
  -6  -3  -5 64.8122 4.97902   9
  -6   3  -5 69.7505 5.04206   3
  -6   3  -5 47.0186 4.38188  12
   6   3   5 65.2186 6.64010  13
   6   3   5 60.7990 6.93552   2
  -7  -3  -5 0.58726 2.94968   1
  -7  -3  -5 -3.3258 1.62221   9
   7  -3   5 -1.6047 1.74088  13
   7  -3   5 -1.5223 1.92812   2
  -7  -3  -5 2.19432 4.58349   7
   7   3   5 -1.9793 2.70253  13
   7   3   5 -1.3475 2.10022   2
  -7   3  -5 1.00140 2.08140   3
  -8  -3  -5 -2.6625 2.09948   1
  -8  -3  -5 2.23150 2.60686   9
   8  -3   5 2.56536 2.92119   2
  -8   3  -5 0.12443 1.71546   3
   8   3   5 -0.3216 3.01142  13
   8   3   5 -1.0995 3.66936   2
  -9  -3  -5 0.13597 3.45086   1
   9  -3   5 1.16346 2.76951   2
  -9  -3  -5 3.16039 3.07242   9
   9   3   5 -1.0428 3.57620  13
   9   3   5 2.74412 4.87828   2
  -9  -4   5 5.26465 3.81421   1
   9  -4  -5 -0.6479 3.13821  13
  -9  -4   5 5.07142 3.00493   9
  -9   4   5 3.10138 3.53476   9
  -9   4   5 -2.4529 3.08575   3
   9   4  -5 2.42763 4.17581  13
  -8  -4   5 3.83726 3.50758   9
   8  -4  -5 0.79771 2.85756  13
  -8  -4   5 0.36495 2.05708   1
   8   4  -5 0.85585 3.64334  13
   7  -4  -5 -3.1992 1.93683   8
  -7  -4   5 -1.0461 1.87113   1
  -7  -4   5 -1.8301 1.93494   9
   7  -4  -5 -1.3675 2.39096  13
   7   4  -5 0.56489 2.38190  13
  -7   4   5 -2.0265 1.38081   5
  -6  -4   5 247.651 12.0078   9
   6  -4  -5 228.821 12.0851   8
  -6  -4   5 246.479 11.2153   1
   6  -4  -5 245.390 10.9720  13
  -6   4   5 240.849 9.54008   5
   6   4  -5 243.929 12.1536  13
   6   4  -5 244.852 11.6039   4
  -5  -4   5 120.329 6.94442   1
  -5  -4   5 107.213 7.09281   9
   5  -4  -5 119.736 6.85155  13
   5  -4  -5 104.130 7.35880   8
   5   4  -5 118.184 7.23167   4
  -5   4   5 107.966 5.93227   5
   5   4  -5 106.345 7.55980  13
  -4  -4   5 263.873 10.0092   1
  -4  -4   5 269.967 11.0518   9
   4  -4  -5 264.668 11.3553   8
  -4  -4   5 271.336 10.1424  14
  -4   4   5 264.324 9.72191   5
   4   4  -5 255.179 10.6556   4
  -3  -4   5 206.493 6.46479  12
  -3  -4   5 204.625 5.66325   6
  -3  -4   5 207.981 7.66941   1
  -3  -4   5 193.615 8.47528   9
  -3  -4   5 208.763 7.70808  14
   3  -4  -5 195.723 8.82361   8
   3  -4  -5 197.937 6.15634   4
  -3  -4   5 211.320 7.84434   1
  -3   4   5 217.182 8.87355  14
  -3   4   5 212.279 8.12717   5
   3   4  -5 213.072 8.90532   4
  -2  -4   5 45.6957 2.88829   1
  -2  -4   5 38.0611 2.86253   1
   2  -4  -5 42.8291 2.05905   4
  -2  -4   5 38.5321 2.25025   6
   2  -4  -5 42.3864 3.94053   8
  -2  -4   5 42.7702 2.58193  14
  -2  -4   5 44.6164 2.67939  12
  -2  -4   5 42.8708 1.63174  11
   2   4  -5 42.5225 3.44855  10
  -2   4   5 42.9650 3.38476   5
  -2   4   5 40.1733 2.95878  11
   2   4  -5 42.6991 3.46854   4
  -2   4   5 37.3933 3.32342  14
  -1  -4   5 119.908 4.80604   1
   1  -4  -5 117.314 6.00749   8
  -1  -4   5 110.923 3.59829  14
  -1  -4   5 122.512 4.80028   6
   1  -4  -5 121.973 5.23466   1
  -1  -4   5 116.285 4.61507   8
  -1  -4   5 116.403 4.91343  12
   1  -4  -5 124.106 4.59370   9
   1  -4  -5 119.129 5.12452   1
  -1   4   5 119.624 5.70578  14
  -1   4   5 115.884 5.16054  11
  -1   4   5 121.518 5.44988   5
   1   4  -5 111.104 5.41934  10
   0  -4   5 431.168 12.3829   6
   0  -4   5 416.426 10.2770   8
   0  -4   5 399.173 11.7478   1
   0  -4   5 436.196 12.6163  12
   0  -4   5 423.564 11.8972   1
   0  -4  -5 414.770 10.6244   7
   0  -4  -5 418.003 10.5263   9
   0  -4  -5 413.568 11.9143   1
   0   4   5 418.817 12.5603  11
   0   4   5 425.780 12.5102   2
   0   4  -5 416.664 12.7714  10
  -1  -4  -5 790.448 20.2791   1
  -1  -4  -5 798.258 17.6813   9
   1  -4   5 784.537 21.1902   6
  -1  -4  -5 782.443 20.0831   1
   1  -4   5 775.336 20.6146   1
  -1  -4  -5 787.826 20.0710   7
   1  -4   5 792.378 20.6490   1
  -1   4  -5 803.969 20.9499   3
   1   4   5 779.286 21.0111   2
  -1   4  -5 791.720 21.3483  10
  -2  -4  -5 66.0439 2.32922   9
  -2  -4  -5 65.5390 3.62170   1
  -2  -4  -5 64.3601 4.00359   7
  -2  -4  -5 70.8901 3.92902   1
  -2  -4  -5 69.9718 4.04768  12
  -2   4  -5 73.4988 4.72072  10
   2   4   5 68.0034 4.24207   2
  -2   4  -5 72.1291 4.17930   3
  -2   4  -5 72.1297 4.28159  12
  -3  -4  -5 484.094 13.8416  12
  -3  -4  -5 450.887 15.0576   7
  -3  -4  -5 470.710 12.2712   9
  -3  -4  -5 463.343 14.0623   1
  -3  -4  -5 427.098 13.5487   1
  -3   4  -5 484.612 14.1961   3
  -3   4  -5 469.159 14.5864  12
   3   4   5 455.296 14.7507   2
  -4  -4  -5 49.3029 3.43776  12
  -4  -4  -5 46.7420 1.48618   3
  -4  -4  -5 46.5604 1.46950   3
  -4  -4  -5 45.5353 4.13240   1
  -4  -4  -5 50.5721 3.31439   9
  -4  -4  -5 40.0002 5.04005   7
   4   4   5 52.5224 4.54224   2
   4   4   5 45.4012 4.78953  13
  -4   4  -5 52.2914 4.07297   3
  -4   4  -5 48.1934 4.11497  12
  -5  -4  -5 172.130 9.77465   7
  -5  -4  -5 158.785 8.02922   1
  -5  -4  -5 156.469 4.82259   3
  -5  -4  -5 161.157 6.58947  12
  -5  -4  -5 167.168 7.08255   9
   5  -4   5 148.023 7.70178   2
   5   4   5 161.684 8.67390   2
  -5   4  -5 155.421 7.58760   3
   5   4   5 158.124 8.81298  13
  -5   4  -5 142.911 7.35485  12
  -6  -4  -5 51.3747 5.82737   1
  -6  -4  -5 66.6995 4.85668   9
  -6  -4  -5 56.7430 6.79133   7
   6  -4   5 60.9727 6.15852   2
   6   4   5 71.8822 6.03378  13
   6   4   5 56.0713 6.75629   2
  -6   4  -5 52.3555 4.78457   3
  -7  -4  -5 22.6566 4.28880   1
   7  -4   5 26.1239 5.06969   2
  -7  -4  -5 22.8073 4.05603   9
  -7  -4  -5 20.9300 5.54535   7
  -7   4  -5 27.2763 4.18118   3
   7   4   5 31.8098 5.12815  13
   7   4   5 27.5209 5.56334   2
  -8  -4  -5 52.1153 7.29371   1
   8  -4   5 36.6334 6.53132   2
  -8  -4  -5 52.6317 6.25264   9
  -8  -4  -5 39.8314 7.16995   7
   8   4   5 44.6547 6.96889  13
   8   4   5 48.5690 7.58920   2
  -8   4  -5 46.7476 5.77344   3
   9  -4   5 -2.1396 3.87537   2
  -9  -4  -5 -2.5838 3.23183   1
   9   4   5 -0.8111 3.50815  13
   9   4   5 -2.0635 2.92634   2
   9  -5  -5 1.39228 3.23157  13
  -9  -5   5 3.90521 4.21785   9
  -9  -5   5 -0.0422 3.07339   1
  -9   5   5 -4.7666 3.66057   9
  -9   5   5 0.73210 2.82099   3
   9   5  -5 0.03893 3.99108  13
  -8  -5   5 13.5563 4.17213   9
  -8  -5   5 27.9087 5.25847   1
   8  -5  -5 11.4068 3.85017  13
   8   5  -5 10.1883 3.92336  13
  -8   5   5 14.6954 4.43690   3
  -7  -5   5 6.61900 3.32006   9
   7  -5  -5 12.6780 3.71764  13
   7  -5  -5 7.28728 4.08046   8
  -7  -5   5 5.72100 3.26175   1
  -7   5   5 15.1358 2.96895   5
   7   5  -5 7.63270 3.93692  13
   6  -5  -5 28.7580 5.32323   8
  -6  -5   5 33.3344 5.31594   9
   6  -5  -5 28.3890 4.16394  13
  -6  -5   5 22.1704 4.01529   1
   6   5  -5 26.7953 5.16628   4
  -6   5   5 30.3027 4.08088   5
   6   5  -5 27.0626 4.74716  13
  -5  -5   5 1.72104 1.96861   9
   5  -5  -5 -3.0221 1.49664   8
   5  -5  -5 2.27793 2.10741  13
  -5  -5   5 2.32180 2.00874   1
   5   5  -5 2.93425 2.19167   4
  -5   5   5 -2.9550 1.46618   5
   4  -5  -5 149.149 8.44458   8
  -4  -5   5 170.316 5.21699  12
  -4  -5   5 157.082 8.18690   9
  -4  -5   5 173.784 7.53094   1
  -4  -5   5 161.773 7.52262  14
   4   5  -5 173.180 8.55593   4
  -4   5   5 180.417 7.92309   5
  -3  -5   5 110.316 5.24529  14
  -3  -5   5 109.495 4.44276  12
   3  -5  -5 127.441 6.85536   8
  -3  -5   5 107.354 5.10484   1
  -3  -5   5 111.229 5.30161   1
  -3  -5   5 111.309 6.46787   9
  -3  -5   5 114.172 3.88767   6
   3   5  -5 101.858 6.08437   4
  -3   5   5 111.466 6.32052  14
  -3   5   5 113.671 5.94846   5
  -2  -5   5 3.17492 1.22497  12
   2  -5  -5 0.91052 1.48638   8
  -2  -5   5 0.95715 0.90602   6
  -2  -5   5 1.28045 1.32896   9
  -2  -5   5 2.56644 0.80845  11
   2  -5  -5 2.80381 0.63885   4
  -2  -5   5 1.46615 1.14472   1
  -2  -5   5 4.10795 1.21889   1
   2  -5  -5 2.42846 1.49636   1
  -2   5   5 3.20393 1.93256  14
  -2   5   5 1.93037 1.24348  11
   2   5  -5 3.20520 1.97421  10
  -2   5   5 1.37490 1.24816   5
   1  -5  -5 13.8507 2.09457   1
  -1  -5   5 10.0967 1.62797   1
  -1  -5   5 13.5157 2.08480  12
  -1  -5   5 12.2361 1.87040   6
   1  -5  -5 11.2010 1.96791   1
  -1  -5   5 13.4174 1.86515   1
   1  -5  -5 12.6300 2.40073   8
  -1  -5   5 10.9494 1.58323   8
  -1   5   5 15.5207 2.58024   5
  -1   5   5 9.76860 1.89220  11
  -1   5   5 14.0909 2.61108  14
   1   5  -5 10.4693 2.11077  10
   0  -5  -5 173.319 5.08707   7
   0  -5   5 173.867 6.84761   6
   0  -5   5 168.197 6.17417   1
   0  -5   5 169.420 4.81009   8
   0  -5  -5 173.793 7.62230   8
   0  -5  -5 169.600 6.18286   1
   0  -5   5 166.342 6.96514  12
   0  -5   5 169.407 4.39900  14
   0  -5  -5 179.988 5.34260   9
   0  -5   5 179.600 6.29790   1
   0  -5  -5 168.439 6.24331   1
   0   5  -5 170.573 7.39314  10
   0   5  -5 169.197 7.00156   3
   0   5   5 175.264 7.00434  11
   0   5   5 161.630 6.94636   2
  -1  -5  -5 212.515 6.11852  10
   1  -5   5 221.284 7.73273   1
  -1  -5  -5 214.847 5.67944   9
  -1  -5  -5 215.983 7.26996   7
   1  -5   5 227.105 7.76805   1
   1  -5   5 220.095 8.31057   6
  -1  -5  -5 230.293 7.30146   1
   1  -5   5 206.830 6.12549  14
  -1  -5  -5 219.804 7.36736   1
   1   5   5 198.082 8.10180   2
  -1   5  -5 221.579 8.31159   3
  -1   5  -5 197.546 8.39595  10
  -2  -5  -5 0.04194 1.01878   7
  -2  -5  -5 -0.0626 0.85542   1
   2  -5   5 1.13251 1.49890   1
  -2  -5  -5 0.03683 1.13513   1
  -2  -5  -5 0.05774 0.51864   9
   2   5   5 0.05096 1.24540   2
  -2   5  -5 -0.9819 1.39997   3
  -2   5  -5 -0.8858 1.66562  10
  -2   5  -5 -0.5841 0.98469  12
  -3  -5  -5 32.7361 3.20221   1
  -3  -5  -5 28.3649 3.60076   7
  -3  -5  -5 32.2109 3.24408  12
  -3  -5  -5 34.2218 2.19777   9
  -3  -5  -5 37.4313 3.25331   1
  -3   5  -5 33.1944 3.68582  12
   3   5   5 30.8272 3.78138   2
  -3   5  -5 29.7774 3.45821   3
  -3   5  -5 30.4394 4.58360  10
  -4  -5  -5 549.667 16.7012   1
  -4  -5  -5 540.919 12.5054   3
  -4  -5  -5 525.490 18.1525   7
  -4  -5  -5 541.390 15.7144  12
  -4  -5  -5 553.274 15.0324   9
  -4   5  -5 527.704 16.8253   3
  -4   5  -5 559.691 17.2495  12
   4   5   5 517.124 17.5653   2
  -5  -5  -5 248.968 9.24858   9
  -5  -5  -5 266.712 10.8067   1
  -5  -5  -5 237.104 8.80377  12
  -5  -5  -5 242.781 11.7888   7
   5   5   5 243.582 11.2684  13
  -5   5  -5 253.190 10.4984   3
   5   5   5 261.800 11.7720   2
   6  -5   5 114.903 7.42053   2
  -6  -5  -5 138.621 9.74688   7
  -6  -5  -5 120.970 7.79996   1
  -6  -5  -5 131.457 6.79508   9
   6   5   5 128.454 8.70396  13
   6   5   5 110.677 8.02894   2
  -6   5  -5 129.479 7.59957   3
  -7  -5  -5 10.1682 3.47253   1
  -7  -5  -5 5.84058 2.55077   9
  -7  -5  -5 4.01234 3.14294   7
   7  -5   5 7.61166 3.50591   2
  -7   5  -5 10.4420 3.14062   3
   7   5   5 8.34786 3.86773  13
   7   5   5 9.80743 4.29075   2
   8  -5   5 7.43531 3.32079   2
  -8  -5  -5 14.7568 4.48512   1
  -8  -5  -5 4.05336 3.55586   7
  -8  -5  -5 12.7595 3.68946   9
   8   5   5 14.6753 4.21431  13
  -8   5  -5 11.7796 3.63934   3
   8   5   5 5.27256 4.65100   2
   9  -5   5 -2.3031 2.59268   2
  -9  -5  -5 -3.3251 2.95430   1
  -9  -5  -5 -2.7740 2.85301   7
   9   5   5 -1.1895 2.88534   2
   9   5   5 2.89132 3.40576  13
  -9  -6   5 12.5004 4.76330   1
  -9  -6   5 9.73858 4.70659   9
   9   6  -5 8.27002 5.38157  13
  -9   6   5 14.7787 4.90654   3
  -8  -6   5 1.03721 2.76560   1
  -8  -6   5 -1.4215 3.11554   9
   8  -6  -5 -1.0013 2.46362  13
  -8   6   5 -0.8425 2.48280   3
   8   6  -5 0.20606 3.57719  13
  -7  -6   5 3.93651 2.82817   1
   7  -6  -5 2.50978 3.60786   8
  -7  -6   5 6.97588 3.62823   9
   7  -6  -5 10.5203 3.31704  13
  -7   6   5 7.73870 4.05107   3
  -7   6   5 12.9813 2.88291   5
   7   6  -5 11.9544 3.77747  13
  -6  -6   5 36.2777 5.31201   9
   6  -6  -5 43.3675 4.91681  13
  -6  -6   5 37.3861 4.95971   1
   6  -6  -5 44.5777 6.17790   8
   6   6  -5 38.0289 5.80519   4
  -6   6   5 34.5282 5.45631   3
  -6   6   5 38.7790 4.66288   5
  -5  -6   5 160.556 7.91640   1
  -5  -6   5 151.787 8.69647   9
   5  -6  -5 157.389 9.50162   8
   5  -6  -5 147.687 7.77987  13
  -5   6   5 157.524 7.93449   5
   5   6  -5 164.126 9.08937   4
  -4  -6   5 17.4895 1.82169  12
  -4  -6   5 18.9533 1.07460   6
  -4  -6   5 17.5714 2.98005  14
  -4  -6   5 19.3629 2.89457   1
   4  -6  -5 16.9307 3.88886   8
  -4  -6   5 16.7947 3.26134   9
  -4  -6   5 25.0208 3.13423   1
  -4   6   5 22.9134 3.59938   5
   4   6  -5 19.1190 3.49846   4
  -3  -6   5 6.19780 1.76438   1
  -3  -6   5 6.15107 1.68842   1
  -3  -6   5 8.34950 2.30084   9
  -3  -6   5 9.77300 1.15461  11
   3  -6  -5 8.03684 2.86269   8
  -3  -6   5 7.11026 1.46658  12
  -3  -6   5 7.50979 1.33725   6
  -3   6   5 10.0888 2.57175   5
  -2  -6   5 12.4062 1.94462  12
  -2  -6   5 11.8688 1.84908   6
  -2  -6   5 8.31244 1.66425   1
   2  -6  -5 9.94751 2.21033   1
  -2  -6   5 11.8619 1.48629  11
   2  -6  -5 9.87197 2.74981   8
  -2  -6   5 11.7506 2.50103   9
  -2  -6   5 10.6321 1.76974   1
  -2   6   5 8.55709 2.32518   5
   1  -6  -5 261.716 8.87495   1
   1  -6  -5 256.738 8.96243   1
  -1  -6   5 258.337 9.22547  12
  -1  -6   5 265.338 8.30568   8
  -1  -6   5 272.482 8.99293   6
  -1  -6   5 265.098 8.32823   1
   1  -6  -5 266.580 10.3772   8
  -1  -6   5 265.408 8.41064   1
  -1   6   5 269.297 9.69603  11
   0  -6   5 205.826 5.69764   8
   0  -6   5 204.375 8.07944  12
   0  -6  -5 195.906 8.82426   8
   0  -6  -5 205.654 7.04267   1
   0  -6  -5 198.822 7.01771   1
   0  -6  -5 199.987 6.34801   9
   0  -6   5 202.619 7.03729   1
   0  -6   5 198.383 7.87372   6
   0  -6  -5 198.548 5.86310   7
   0  -6   5 200.740 5.61539  14
   0  -6   5 212.366 7.12179   1
   0   6   5 205.828 8.15680   2
   0   6  -5 196.245 8.07731   3
   0   6   5 194.776 7.97756  11
   1  -6   5 86.5316 5.28650  12
  -1  -6  -5 79.7023 4.08566   7
   1  -6   5 72.6155 4.99493   6
  -1  -6  -5 91.1780 5.89560   8
  -1  -6  -5 84.3223 3.96661   1
  -1  -6  -5 89.4898 3.39155  10
  -1  -6  -5 80.9066 4.00218   1
   1  -6   5 85.2693 4.43452   1
   1  -6   5 84.9081 3.39306  14
   1  -6   5 84.1140 4.47301   1
  -1   6  -5 84.7203 4.96753   3
   1   6   5 92.8628 5.34070   2
  -2  -6  -5 57.2415 3.40286   1
  -2  -6  -5 56.4001 4.05294   7
  -2  -6  -5 58.6969 2.59041   9
   2  -6   5 57.2473 3.28895  14
   2  -6   5 53.5607 3.82986   1
  -2  -6  -5 59.9638 3.58290   1
   2   6   5 59.5648 4.69783   2
  -2   6  -5 59.9644 4.53267  12
  -2   6  -5 59.5297 4.21136   3
  -3  -6  -5 153.613 6.53548   1
  -3  -6  -5 151.738 5.24852   9
  -3  -6  -5 148.250 4.40351   3
  -3  -6  -5 146.880 7.38787   7
  -3  -6  -5 143.637 6.13286   1
  -3   6  -5 144.946 7.19373  12
  -3   6  -5 152.462 7.37140   3
   3   6   5 141.387 7.66850   2
  -4  -6  -5 212.352 5.64077   3
  -4  -6  -5 206.298 9.97291   7
  -4  -6  -5 214.822 7.47621   9
  -4  -6  -5 218.182 8.23934  12
  -4  -6  -5 199.811 8.53571   1
  -4   6  -5 205.662 9.15023   3
   4   6   5 208.699 10.0625   2
  -5  -6  -5 14.7284 2.49360  12
  -5  -6  -5 18.6050 2.62783   9
  -5  -6  -5 16.9587 3.30081   1
  -5  -6  -5 15.4980 4.15948   7
  -5   6  -5 20.2749 3.55852   3
   5   6   5 21.4153 4.56048  13
   5   6   5 16.2105 3.67018   2
  -6  -6  -5 102.379 7.09772   1
  -6  -6  -5 96.2114 8.03727   7
  -6  -6  -5 97.4809 5.89623   9
   6   6   5 103.992 7.76151  13
   6   6   5 112.937 8.40076   2
  -6   6  -5 93.2524 6.87274   3
  -7  -6  -5 21.6952 5.20846   7
  -7  -6  -5 33.5224 5.24182   1
   7  -6   5 27.4453 4.91500   2
  -7  -6  -5 35.9211 4.55667   9
   7   6   5 45.5498 6.82064   2
   7   6   5 31.9097 5.56512  13
  -7   6  -5 37.0225 5.48217   3
   8  -6   5 4.28025 3.70478   2
  -8  -6  -5 4.66456 3.70654   1
  -8  -6  -5 8.57258 4.04489   7
  -8   6  -5 3.43055 2.83677   3
   8   6   5 -1.7178 3.42043   2
   8   6   5 -1.5695 3.38545  13
   9  -6   5 1.21453 2.92395   2
  -9  -6  -5 -1.7035 3.27438   1
  -9  -6  -5 -2.6750 3.30398   7
   9   6   5 5.32139 4.02930   2
  -9  -7   5 42.1661 7.05970   9
  -9  -7   5 46.1954 6.96372   1
  -9   7   5 38.6714 7.33287   3
   9   7  -5 50.1587 8.66865  13
  -8  -7   5 -3.7414 2.12797   1
  -8  -7   5 0.45977 2.72374   9
  -8   7   5 -0.1181 2.46297   3
   8   7  -5 -2.7721 3.61788  13
   7  -7  -5 -2.0946 2.30868  13
   7  -7  -5 1.93640 2.38639  14
  -7  -7   5 -1.3041 2.00521   9
   7  -7  -5 -3.4894 2.65668   8
  -7  -7   5 1.81592 2.65826   1
  -7   7   5 3.31192 2.19551   5
  -7   7   5 1.34577 2.63770   3
   6  -7  -5 122.972 7.26622  13
   6  -7  -5 113.290 8.88906   8
   6  -7  -5 114.009 8.73188  14
  -6  -7   5 121.542 7.42049   1
  -6  -7   5 125.533 8.61923   9
  -6   7   5 115.151 7.27264   5
   6   7  -5 115.856 8.96215   4
  -6   7   5 125.706 8.73876   3
   5  -7  -5 153.678 7.67545  13
  -5  -7   5 164.583 9.09905   9
   5  -7  -5 157.145 9.70752   8
  -5  -7   5 153.158 7.62635   1
   5  -7  -5 156.244 9.46275  14
   5   7  -5 156.446 9.15898   4
  -5   7   5 145.947 7.99660   5
  -5   7   5 157.295 9.16618   3
   4  -7  -5 57.2073 5.26344   8
  -4  -7   5 56.3008 5.03411   9
   4  -7  -5 43.2024 5.21947  14
  -4  -7   5 45.0567 4.08581  14
  -4  -7   5 51.6689 4.05806   1
  -4  -7   5 55.2796 3.09403  12
  -4  -7   5 40.7304 4.06767   1
  -4  -7   5 50.1037 2.45247   6
  -4   7   5 54.5990 5.54938   5
  -3  -7   5 17.6517 2.37306   1
   3  -7  -5 11.9278 2.99469   8
  -3  -7   5 18.0592 3.16749   9
  -3  -7   5 14.8909 1.64060  11
   3  -7  -5 13.5694 2.90078  14
  -3  -7   5 12.3123 1.79848   6
  -3  -7   5 11.9148 1.91909  12
  -3  -7   5 12.8015 2.11037   1
   3  -7  -5 10.1200 2.70635   1
  -3   7   5 5.94878 2.46547   5
   2  -7  -5 109.062 6.75530   8
   2  -7  -5 96.4794 5.52834   1
  -2  -7   5 107.479 4.66038   1
  -2  -7   5 108.986 5.29109  12
   2  -7  -5 114.299 6.45144  14
  -2  -7   5 96.2199 4.50235   1
  -2  -7   5 102.401 4.96215   6
  -2   7   5 117.349 6.29068   5
   1  -7  -5 40.1339 3.20162   1
   1  -7  -5 42.6167 4.58757  14
  -1  -7   5 41.3082 3.33224   6
   1  -7  -5 41.6616 3.13098   1
  -1  -7   5 43.7589 2.53714  14
  -1  -7   5 38.5131 2.62655   1
  -1  -7   5 39.1974 3.47248  12
   1  -7  -5 43.3091 2.14870   4
  -1  -7   5 36.8209 2.63082   1
   1  -7  -5 41.5007 4.49333   8
  -1   7   5 37.4186 4.03761  11
   0  -7   5 575.704 17.0278   6
   0  -7  -5 556.685 14.3318   7
   0  -7  -5 586.108 17.8236  14
   0  -7   5 540.087 15.4529   1
   0  -7  -5 576.887 15.5614   1
   0  -7   5 570.420 15.6000   1
   0  -7  -5 552.412 18.0398   8
   0  -7   5 576.794 14.3643  14
   0  -7   5 577.928 17.2445  12
   0  -7  -5 597.301 15.7811   1
  -1  -7  -5 169.051 8.45530   8
  -1  -7  -5 177.772 5.85145  10
  -1  -7  -5 196.029 6.55620   1
   1  -7   5 179.783 7.02477   1
  -1  -7  -5 170.169 8.35993  14
   1  -7   5 172.616 8.03712   6
   1  -7   5 178.048 7.03481   1
   1  -7   5 190.777 8.32489  12
  -1  -7  -5 175.856 6.64530   7
   1  -7   5 175.603 5.89490  14
  -1  -7  -5 178.168 6.52114   1
  -1   7  -5 178.676 7.98220   3
  -2  -7  -5 -1.0836 0.92084   1
   2  -7   5 2.65853 1.79520   1
  -2  -7  -5 0.16349 0.87909   3
  -2  -7  -5 -0.1907 0.78758   9
  -2  -7  -5 0.50302 1.02316   1
  -2  -7  -5 0.42388 1.48558   7
   2  -7   5 1.10749 1.09828  14
  -2   7  -5 -0.9528 1.50807  12
  -2   7  -5 2.65124 1.97431   3
   3  -7   5 80.3451 5.50605   1
  -3  -7  -5 76.3939 5.50138   7
  -3  -7  -5 71.3825 3.60132   9
  -3  -7  -5 79.8991 3.24108   3
  -3  -7  -5 83.3368 4.30832   1
   3  -7   5 75.6769 4.81786  14
  -3  -7  -5 73.1133 4.48505   1
  -3   7  -5 76.7746 5.30183   3
  -4  -7  -5 88.5343 6.74187   7
  -4  -7  -5 80.1542 4.30008   9
  -4  -7  -5 79.7116 5.13920   1
  -4  -7  -5 79.7749 4.99819  12
  -4   7  -5 83.1478 5.79397   3
  -5  -7  -5 1.71373 1.56540  12
  -5  -7  -5 9.58940 3.89124   7
  -5  -7  -5 4.74116 1.90073   9
  -5  -7  -5 4.29982 2.26881   1
  -5   7  -5 -0.4803 1.51895   3
  -6  -7  -5 8.12244 3.69174   7
  -6  -7  -5 22.8438 3.53114   9
  -6  -7  -5 20.9125 3.98082   1
  -6   7  -5 17.3886 3.98158   3
   6   7   5 10.1569 4.18640  13
   7  -7   5 85.6873 8.55335   2
[truncated: 591,683 more chars]
