# Supplementary material for: Crystal structure and Hirshfeld surface analysis of dieth­yl (3aS,3a1R,4S,5S,6R,6aS,7R,9aS)-3a1,5,6,6a-tetra­hydro-1H,3H,4H,7H-3a,6:7,9a-di­epoxy­benzo[de]isochromene-4,5-di­carboxyl­ate
Source: Acta Crystallogr E Crystallogr Commun. 2024 Jan 1;80(Pt 1):83–7. doi: 10.1107/S2056989023010794 (PMC10833375; doi:10.1107/S2056989023010794)
Supplement: Supplementary file 2 [file e-80-00083-Isup2.hkl]

#
# h,k,l, Fc-squared, Fo-squared, sigma(Fo-squared), status flag
#
data_I
_shelx_title ' PA-79 in P2(1)/c'
_shelx_refln_list_code          4
_shelx_F_calc_maximum      264.04
_exptl_crystal_F_000       744.00
_reflns_d_resolution_high  0.7051

loop_
 _space_group_symop_operation_xyz
 'x, y, z'
 '-x, y+1/2, -z+1/2'
 '-x, -y, -z'
 'x, -y-1/2, z-1/2'

_cell_length_a     7.1566
_cell_length_b    14.1907
_cell_length_c    16.2737
_cell_angle_alpha  90.000
_cell_angle_beta   91.329
_cell_angle_gamma  90.000

_shelx_F_squared_multiplier     1.000

loop_
 _refln_index_h
 _refln_index_k
 _refln_index_l
 _refln_F_squared_calc
 _refln_F_squared_meas
 _refln_F_squared_sigma
 _refln_observed_status
   2   0   0       3553.41       3687.12        33.73 o
   3   0   0       2838.55       2968.72        45.02 o
   4   0   0       1409.79       1654.95        29.81 o
   5   0   0       3028.08       3250.48       124.56 o
   6   0   0         93.68         93.73        13.38 o
   7   0   0        300.61        412.17        39.32 o
   8   0   0         63.12         64.91        13.34 o
   9   0   0        150.85        149.78        21.80 o
  10   0   0        180.59        157.08        19.28 o
   2   1   0       2728.27       2551.52        16.39 o
   3   1   0          2.53          1.98         1.04 o
   4   1   0       1937.78       2085.54        29.71 o
   5   1   0       1102.97       1057.88        18.52 o
   6   1   0        211.06        219.04        11.49 o
   7   1   0          3.65         -2.34         4.87 o
   8   1   0         36.10         36.69         7.23 o
   9   1   0        225.95        269.86        14.82 o
  10   1   0        185.40        220.99        16.04 o
   0   2   0       2177.54       1886.94        27.08 o
   1   2   0      13822.69      12041.87       131.26 o
   2   2   0         52.45         51.07         1.57 o
   3   2   0         12.44         15.78         1.32 o
   4   2   0        205.33        203.84         5.56 o
   5   2   0          8.79         12.86         2.95 o
   6   2   0       1268.09       1271.11        27.03 o
   7   2   0        141.72         98.70         7.56 o
   8   2   0         79.21        105.68         8.59 o
   9   2   0          0.03         -1.70         5.63 o
  10   2   0         61.99        109.47        21.97 o
   1   3   0        409.11        352.69         3.58 o
   2   3   0          3.33          3.34         1.09 o
   3   3   0         52.59         51.35         2.12 o
   4   3   0        487.77        522.11         8.02 o
   5   3   0        226.25        253.83         9.30 o
   6   3   0        755.25        773.30        17.71 o
   7   3   0        325.33        272.96        12.14 o
   8   3   0         18.21         10.16         5.53 o
   9   3   0         16.90         11.73         6.22 o
  10   3   0        406.01        367.64        23.21 o
   0   4   0      15677.40      14226.87       127.51 o
   1   4   0        127.49        126.36         2.04 o
   2   4   0        215.85        232.25         3.59 o
   3   4   0        622.52        658.74         7.75 o
   4   4   0         57.81         47.92         1.94 o
   5   4   0        519.38        502.29        10.44 o
   6   4   0         55.15         66.67         6.18 o
   7   4   0         88.04         90.74         8.14 o
   8   4   0         52.52         64.91         7.24 o
   9   4   0          1.14          8.86         6.25 o
   1   5   0        323.04        290.76         6.19 o
   2   5   0        575.33        612.06         8.47 o
   3   5   0         29.58         38.52         2.47 o
   4   5   0        248.59        256.15         4.49 o
   5   5   0       1604.07       1525.11        16.85 o
   6   5   0         20.77         12.96         5.07 o
   7   5   0          0.09          3.23         4.23 o
   8   5   0        137.58        156.04        12.06 o
   9   5   0         23.01         28.35         7.45 o
   0   6   0          0.00         10.77         5.25 o
   1   6   0        310.26        369.54         7.03 o
   2   6   0        132.62        162.08         4.50 o
   3   6   0        186.15        196.44         4.45 o
   4   6   0        157.56        159.02         4.73 o
   5   6   0          0.00          1.00         2.00 o
   6   6   0        351.95        340.22        11.82 o
   7   6   0        333.98        318.64        12.96 o
   8   6   0          7.73          4.88         5.93 o
   9   6   0        103.28        102.52        10.70 o
   1   7   0          2.12         11.77         2.37 o
   2   7   0         75.14         83.90         3.14 o
   3   7   0         36.24         40.49         3.04 o
   4   7   0        280.13        271.46         5.66 o
   5   7   0        526.61        537.13         8.62 o
   6   7   0        173.18        172.25         8.77 o
   7   7   0          0.33         -2.59         5.00 o
   8   7   0         24.88         19.06         7.89 o
   9   7   0          0.70         -6.62         7.15 o
   0   8   0       1093.91       1141.83        16.90 o
   1   8   0          0.17          0.39         1.06 o
   2   8   0       1045.42       1060.16        12.23 o
   3   8   0          6.78          4.37         1.94 o
   4   8   0         73.98         79.32         3.87 o
   5   8   0       1057.95       1050.65        14.73 o
   6   8   0         37.14         43.75         6.56 o
   7   8   0         14.78          5.54         5.63 o
   8   8   0         21.79         19.10         6.99 o
   9   8   0        111.43        147.15        15.20 o
   1   9   0       1026.70       1085.57        12.10 o
   2   9   0          3.30          2.33         0.99 o
   3   9   0        144.33        137.80         4.76 o
   4   9   0        420.34        435.42         8.34 o
   5   9   0          4.32          6.76         3.85 o
   6   9   0        372.75        387.63        18.62 o
   7   9   0          3.34          2.07         5.28 o
   8   9   0        299.97        301.03        17.15 o
   9   9   0          0.31         -2.63         7.57 o
   0  10   0        136.70        156.26         7.01 o
   1  10   0         54.35         52.73         2.58 o
   2  10   0         37.02         41.04         5.59 o
   3  10   0        417.17        397.04         8.02 o
   4  10   0       1095.06       1005.77        15.06 o
   5  10   0        112.22         99.66         6.98 o
   6  10   0         75.78         77.73         7.78 o
   7  10   0        270.08        264.75        16.69 o
   8  10   0         54.89         81.61        10.21 o
   1  11   0        417.74        372.68         8.15 o
   2  11   0         43.25         48.93         6.74 o
   3  11   0         53.77         50.94         3.68 o
   4  11   0          0.21          1.68         2.83 o
   5  11   0         44.07         59.79         5.69 o
   6  11   0         95.49         95.33         8.37 o
   7  11   0        211.13        227.43        15.66 o
   8  11   0          0.06         -7.56        10.74 o
   0  12   0         96.45         89.25         5.63 o
   1  12   0        172.49        164.24         5.73 o
   2  12   0        294.61        310.32        10.75 o
   3  12   0         39.47         38.13         4.76 o
   4  12   0          8.35          9.65         3.07 o
   5  12   0          1.81         -4.21         4.21 o
   6  12   0        163.19        161.51         9.59 o
   7  12   0          0.28         -6.47         6.47 o
   8  12   0         19.37         30.08        13.54 o
   1  13   0         12.66         13.84         1.91 o
   2  13   0        183.59        181.56         9.52 o
   3  13   0        803.18        733.69        14.84 o
   4  13   0         48.06         46.15         5.67 o
   5  13   0         65.07         75.77         8.46 o
   6  13   0         92.55         88.55        11.66 o
   7  13   0          0.10         -7.49         7.49 o
   0  14   0        623.37        588.22        14.95 o
   1  14   0        108.38         86.95         7.03 o
   2  14   0        103.63         85.52         7.15 o
   3  14   0          0.36          1.86         3.74 o
   4  14   0         20.04         11.04         4.41 o
   5  14   0         64.78         79.65         9.68 o
   6  14   0          0.00          8.51         6.97 o
   7  14   0         14.07          7.29        16.64 o
   1  15   0         42.64         40.47         5.06 o
   2  15   0        153.38        160.03         8.72 o
   3  15   0         23.64         19.08         5.25 o
   4  15   0         52.52         24.58         6.94 o
   5  15   0         68.24         58.81         9.82 o
   6  15   0         67.85         98.13        14.65 o
   0  16   0         33.50         32.21         6.43 o
   1  16   0          1.90         -3.50         3.50 o
   2  16   0        125.18        127.75         8.69 o
   3  16   0          0.61         -4.10         4.10 o
   4  16   0          0.00         -1.76         4.35 o
   5  16   0        112.62        131.91        15.25 o
   6  16   0         13.20         20.34        12.79 o
   1  17   0        120.91        133.46         9.22 o
   2  17   0        436.86        474.68        13.63 o
   3  17   0         47.30         56.69         7.10 o
   4  17   0          3.81          1.82         7.50 o
   5  17   0         19.18         21.04        11.19 o
   0  18   0        457.88        466.45        33.64 o
   1  18   0        220.19        212.77        16.39 o
   2  18   0         36.50         36.15         7.69 o
   3  18   0         38.75         46.87         8.19 o
   4  18   0        139.51        110.93        16.56 o
   1  19   0         58.78         22.63        16.49 o
   2  19   0         20.32         16.17         8.69 o
   3  19   0        105.43        145.50        16.45 o
   0  20   0        106.29         85.58        28.84 o
 -10   1   1         83.30         60.91        12.20 o
  -9   1   1          9.75         10.91         6.75 o
  -8   1   1          3.36         -3.07         6.73 o
  -7   1   1          8.65         13.51         7.86 o
  -6   1   1          5.60          3.28         5.25 o
  -5   1   1        355.95        376.91        14.25 o
  -4   1   1        952.66        988.57        14.39 o
  -3   1   1        116.99        110.65         2.69 o
  -2   1   1        226.41        245.11         3.33 o
  -1   1   1       3366.26       3108.19        60.92 o
   2   1   1        517.04        439.94         4.52 o
   3   1   1        437.90        482.19         7.69 o
   4   1   1       2162.10       2218.90        21.66 o
   5   1   1        732.60        733.18        14.92 o
   6   1   1        117.37        116.56         7.90 o
   7   1   1        100.56         79.21         6.87 o
   8   1   1          9.68          5.97         5.33 o
   9   1   1          8.24          3.31         5.60 o
  10   1   1        327.88        388.56        21.23 o
 -10   2   1        108.96        122.03        24.27 o
  -9   2   1        274.79        304.25        15.71 o
  -8   2   1         30.90         24.59         6.17 o
  -7   2   1          0.25         -4.71         4.71 o
  -6   2   1        164.84        152.37         9.61 o
  -5   2   1        492.23        525.90        11.60 o
  -4   2   1        217.51        247.28         7.32 o
  -3   2   1         41.82         69.02         2.50 o
  -2   2   1         99.03        109.47         2.12 o
  -1   2   1         76.66         54.70         2.08 o
   0   2   1          8.37          4.20         1.29 o
   1   2   1        529.33        597.42         5.75 o
   2   2   1       2341.62       2359.51        15.58 o
   3   2   1       3897.16       3983.36        30.60 o
   4   2   1        730.32        782.70        10.74 o
   5   2   1        218.35        235.99         6.40 o
   6   2   1        333.28        327.68        10.92 o
   7   2   1        160.94        136.62         8.43 o
   8   2   1         14.46         21.03         5.37 o
   9   2   1          6.17          2.04         5.24 o
  10   2   1        259.95        266.01        20.02 o
 -10   3   1        444.83        469.69        22.66 o
  -9   3   1         86.10         98.77         9.23 o
  -8   3   1         62.48         68.87         8.03 o
  -7   3   1         16.51         28.68         5.78 o
  -6   3   1        246.50        273.02        12.06 o
  -5   3   1       1049.94        982.49        15.96 o
  -4   3   1        881.43        885.71        11.47 o
  -3   3   1         59.55         64.15         2.41 o
  -2   3   1         84.30         65.89         2.40 o
  -1   3   1       1942.34       1983.21        12.89 o
   0   3   1       5473.20       5175.18        33.53 o
   1   3   1       5613.18       5428.50        31.11 o
   2   3   1        413.96        418.95         4.86 o
   3   3   1        316.64        329.61         4.85 o
   4   3   1       1360.56       1348.95        15.72 o
   5   3   1        509.01        490.17         8.72 o
   6   3   1         67.12         66.20         6.36 o
   7   3   1        340.52        329.70        12.36 o
   8   3   1         10.54         11.20         5.29 o
   9   3   1         41.91         27.67         7.47 o
  10   3   1         20.15         29.40        22.47 o
  -9   4   1        596.52        655.58        20.55 o
  -8   4   1         22.32         37.96         6.78 o
  -7   4   1         51.50         54.82         6.68 o
  -6   4   1       1288.11       1254.97        22.55 o
  -5   4   1         73.74         77.41         3.35 o
  -4   4   1        279.48        320.11         6.09 o
  -3   4   1          3.02          5.80         1.25 o
  -2   4   1        823.42        805.63         7.72 o
  -1   4   1       2334.11       2236.67        18.13 o
   0   4   1       5275.74       5206.21        27.70 o
   1   4   1       3712.09       3770.14        23.85 o
   2   4   1        141.31        120.87         2.65 o
   3   4   1       1102.96       1148.54        11.37 o
   4   4   1        280.04        315.96         5.72 o
   5   4   1         20.29         26.11         2.88 o
   6   4   1        844.47        846.91        17.75 o
   7   4   1         47.93         57.28         6.90 o
   8   4   1          3.29          1.02         4.96 o
   9   4   1         11.16          3.07         5.65 o
  -9   5   1         31.53         22.29         7.42 o
  -8   5   1          5.18         15.78         5.81 o
  -7   5   1         35.47         28.48         5.93 o
  -6   5   1         26.35         42.56         4.76 o
  -5   5   1         56.93         61.76         3.44 o
  -4   5   1         93.42        102.66         3.21 o
  -3   5   1       3105.04       3076.37        26.61 o
  -2   5   1       1207.76       1174.20        10.75 o
  -1   5   1       2359.25       2532.42        20.72 o
   0   5   1        378.26        371.21         4.24 o
   1   5   1       5774.08       5783.43        41.40 o
   2   5   1       3240.74       3345.29        23.93 o
   3   5   1         59.82         69.15         2.96 o
   4   5   1          7.06          7.94         1.92 o
   5   5   1       1865.22       1822.27        20.63 o
   6   5   1        129.01        126.59         7.93 o
   7   5   1        440.72        427.45        15.06 o
   8   5   1          1.71         -2.95         5.58 o
   9   5   1         13.23         26.25        10.44 o
  -9   6   1          8.63         21.53         7.92 o
  -8   6   1         30.53         46.09        11.63 o
  -7   6   1        350.59        367.00        13.89 o
  -6   6   1        206.54        174.43         7.81 o
  -5   6   1        338.36        354.69         9.68 o
  -4   6   1        129.09        130.27         4.33 o
  -3   6   1        174.65        211.40         6.08 o
  -2   6   1        103.44        125.65         3.42 o
  -1   6   1        463.36        482.44         5.85 o
   0   6   1       3788.75       3707.35        29.37 o
   1   6   1          0.02          0.83         1.13 o
   2   6   1          1.45         -0.56         1.36 o
   3   6   1        286.56        254.33         6.12 o
   4   6   1        384.47        409.77         9.12 o
   5   6   1        696.82        667.45        11.35 o
   6   6   1       1855.62       1759.55        25.90 o
   7   6   1        199.33        207.53        11.78 o
   8   6   1         52.56         39.38         7.37 o
   9   6   1         77.47         86.82        11.22 o
  -9   7   1        183.96        185.95        24.32 o
  -8   7   1         34.18         44.93         8.17 o
  -7   7   1          0.15         -4.33         4.33 o
  -6   7   1         42.36         30.11         5.26 o
  -5   7   1        815.04        754.85        12.31 o
  -4   7   1        390.75        418.63         7.61 o
  -3   7   1       1159.26       1208.75        14.45 o
  -2   7   1         11.25         13.40         1.98 o
  -1   7   1        443.94        485.45         5.73 o
   0   7   1          0.01         -1.07         1.07 o
   1   7   1       2291.12       2393.00        23.11 o
   2   7   1         15.50         21.08         1.73 o
   3   7   1        418.20        427.77         6.88 o
   4   7   1         17.44         22.28         2.53 o
   5   7   1        233.56        237.81         6.29 o
   6   7   1         15.97         14.16         4.81 o
   7   7   1         42.44         52.57         9.09 o
   8   7   1         61.03         66.45         9.03 o
   9   7   1         97.04        108.94        12.02 o
  -9   8   1         82.33         99.94        12.27 o
  -8   8   1         40.88         57.55        12.48 o
  -7   8   1         20.21         23.51         5.98 o
  -6   8   1        349.40        328.58        10.42 o
  -5   8   1         23.50         24.66         3.33 o
  -4   8   1          2.01          4.99         2.19 o
  -3   8   1        196.26        192.59         5.59 o
  -2   8   1         50.88         52.37         2.48 o
  -1   8   1       1980.43       2082.58        19.41 o
   0   8   1        406.32        408.03         7.81 o
   1   8   1        186.90        204.41         3.78 o
   2   8   1        220.90        236.66         4.62 o
   3   8   1        507.99        511.58         7.61 o
   4   8   1        219.48        180.66         5.37 o
   5   8   1        168.97        162.10         6.10 o
   6   8   1        237.60        236.44        12.00 o
   7   8   1         77.85         77.97         9.21 o
   8   8   1         88.63         84.93        10.28 o
   9   8   1         51.73         58.07        10.55 o
  -9   9   1        158.40        168.32        15.69 o
  -8   9   1          0.01         12.50         7.29 o
  -7   9   1         49.27         46.00         7.63 o
  -6   9   1         26.53         26.96         5.35 o
  -5   9   1         12.82         18.24         3.14 o
  -4   9   1         13.38          9.18         2.68 o
  -3   9   1        669.86        621.86        10.09 o
  -2   9   1        815.30        826.37        10.63 o
  -1   9   1       1947.88       1978.32        18.36 o
   0   9   1         50.78         62.98         2.99 o
   1   9   1          1.11         -1.29         1.74 o
   2   9   1        320.24        313.15         6.01 o
   3   9   1          0.49          0.31         1.82 o
   4   9   1         17.72         15.39         3.04 o
   5   9   1         10.16         14.60         3.90 o
   6   9   1        515.73        489.76        15.94 o
   7   9   1         23.70         13.86         6.07 o
   8   9   1         14.08         17.52         6.92 o
   9   9   1          0.10         -8.33         8.33 o
  -8  10   1         86.79         96.38        17.16 o
  -7  10   1         15.61         15.22         9.31 o
  -6  10   1        194.00        197.64        10.27 o
  -5  10   1        112.63        111.48         6.99 o
  -4  10   1        453.05        425.53         9.86 o
  -3  10   1          2.58          1.75         2.13 o
  -2  10   1        111.87        116.29         6.12 o
  -1  10   1       1126.32       1166.19        13.34 o
   0  10   1         38.73         41.41         2.76 o
   1  10   1        230.26        233.64         5.79 o
   2  10   1         81.98         90.19         2.37 o
   3  10   1        190.83        184.44         5.11 o
   4  10   1         72.85         66.40         4.61 o
   5  10   1         20.14         22.83         3.99 o
   6  10   1         18.55         22.98         6.01 o
   7  10   1          0.86          7.75         6.78 o
   8  10   1         12.05          7.69         7.10 o
  -8  11   1          0.36         -5.41        10.13 o
  -7  11   1        172.41        175.70        13.47 o
  -6  11   1         20.26         19.37         5.41 o
  -5  11   1       1599.89       1530.29        25.48 o
  -4  11   1          3.37          5.80         3.02 o
  -3  11   1          4.74          8.29         2.05 o
  -2  11   1         75.97         85.87         9.90 o
  -1  11   1        648.22        690.81         9.49 o
   0  11   1       1469.28       1445.37        15.17 o
   1  11   1       1067.99       1024.63        11.70 o
   2  11   1          0.12         -0.72         3.45 o
   3  11   1        434.14        450.91         7.78 o
   4  11   1          0.87         -2.32         2.90 o
   5  11   1       1276.40       1238.67        25.64 o
   6  11   1        198.80        205.96        11.19 o
   7  11   1         71.94         63.14         9.73 o
   8  11   1         10.43         -2.41        16.15 o
  -8  12   1         80.57         94.64        12.57 o
  -7  12   1          5.27          8.17         6.27 o
  -6  12   1        138.30        145.34         9.39 o
  -5  12   1        289.36        291.23        10.54 o
  -4  12   1          8.32         -0.86         2.70 o
  -3  12   1          6.51         -0.76         3.13 o
  -2  12   1         69.89         60.74         5.86 o
  -1  12   1       1957.51       1860.53        25.41 o
   0  12   1        258.62        250.49         9.94 o
   1  12   1        553.42        513.35         9.27 o
   2  12   1         27.22         25.37         4.30 o
   3  12   1       1393.04       1320.93        19.98 o
   4  12   1         78.73         94.47         5.65 o
   5  12   1          2.10          8.11         3.91 o
   6  12   1         15.12          6.83         5.34 o
   7  12   1          4.04         -6.08         6.08 o
   8  12   1         15.10          0.63         8.90 o
  -7  13   1         27.31         28.61        11.07 o
  -6  13   1        191.38        184.09        13.39 o
  -5  13   1         32.20         24.84         6.75 o
  -4  13   1        226.95        234.55         9.90 o
  -3  13   1        310.73        291.89        11.01 o
  -2  13   1        315.10        282.30        12.33 o
  -1  13   1         67.77         72.60         4.57 o
   0  13   1        189.02        200.43         7.11 o
   1  13   1         18.17         13.29         3.07 o
   2  13   1         97.43         81.86         6.68 o
   3  13   1         58.81         58.48         5.92 o
   4  13   1         16.04         22.83         5.04 o
   5  13   1         25.54         22.30         5.34 o
   6  13   1         75.53         54.92         8.90 o
   7  13   1          2.63          6.14        22.84 o
  -7  14   1        301.56        275.31        20.38 o
  -6  14   1        222.41        221.25        16.86 o
  -5  14   1         98.50         99.38         8.83 o
  -4  14   1          3.49          0.41         3.89 o
  -3  14   1         50.33         49.53         6.28 o
  -2  14   1         83.10         91.25         6.99 o
  -1  14   1          0.01          1.69         1.74 o
   0  14   1        273.34        267.11         9.03 o
   1  14   1         27.81         29.98         3.47 o
   2  14   1          4.24          5.04         3.66 o
   3  14   1         78.00         66.52         6.27 o
   4  14   1          7.44         14.54         5.33 o
   5  14   1        388.41        397.75        17.44 o
   6  14   1         32.70         49.98        12.80 o
   7  14   1          3.26         -7.21        18.94 o
  -6  15   1        220.16        220.01        17.27 o
  -5  15   1         15.54          5.70         6.64 o
  -4  15   1         30.24         24.93         5.76 o
  -3  15   1         48.79         53.58         6.15 o
  -2  15   1          3.17          0.87         3.65 o
  -1  15   1         31.92         44.38         5.20 o
   0  15   1        313.80        328.09        10.59 o
   1  15   1        120.89        110.97         7.20 o
   2  15   1         44.70         53.35         5.27 o
   3  15   1         41.36         40.46         6.42 o
   4  15   1          0.54          1.14         5.89 o
   5  15   1        117.86        101.26        10.32 o
   6  15   1         38.25         40.56        12.11 o
  -6  16   1         13.31         36.47        11.22 o
  -5  16   1        165.85        157.58        17.11 o
  -4  16   1          0.00         -3.72         5.17 o
  -3  16   1          8.14          9.22         4.75 o
  -2  16   1         16.89         21.27         4.60 o
  -1  16   1        249.03        266.50        10.14 o
   0  16   1          0.00         -2.67         2.67 o
   1  16   1          0.98          0.98         3.92 o
   2  16   1         20.02         21.49         5.98 o
   3  16   1        113.79        111.32         9.46 o
   4  16   1         61.00         51.45         9.35 o
   5  16   1         23.09         18.44        10.63 o
   6  16   1        236.27        273.19        33.03 o
  -5  17   1        248.85        248.19        20.95 o
  -4  17   1         43.87         31.96        21.16 o
  -3  17   1        104.38        109.98         8.22 o
  -2  17   1         79.80         91.27         9.61 o
  -1  17   1         42.74         41.14         5.71 o
   0  17   1        292.21        312.57        29.80 o
   1  17   1         91.00        104.33         8.60 o
   2  17   1        126.17        135.70         9.16 o
   3  17   1         37.71         32.12         6.24 o
   4  17   1          0.64          0.31         9.59 o
   5  17   1         44.35          4.37        11.77 o
  -4  18   1         68.32         73.54        11.84 o
  -3  18   1          7.76         14.36         6.76 o
  -2  18   1         20.06         21.06        11.00 o
  -1  18   1          0.41          4.12        11.61 o
   0  18   1          0.01          2.97        11.02 o
   1  18   1          2.14         -7.51         7.51 o
   2  18   1        178.55        188.19        14.64 o
   3  18   1         74.71         75.19        11.35 o
   4  18   1          1.54         -4.34         9.04 o
  -3  19   1          2.57          8.40         9.44 o
  -2  19   1          6.73         11.08         8.31 o
  -1  19   1         20.31         13.48        15.13 o
   0  19   1          1.49          6.93        18.91 o
   1  19   1         69.31         47.16        17.61 o
   2  19   1          0.23          3.21        11.75 o
   3  19   1          8.56         18.89         8.43 o
   0  20   1         19.20          7.82        15.72 o
 -10   0   2          0.16         -8.48        11.37 o
  -9   0   2         29.36         40.18        32.87 o
  -8   0   2          0.14          7.37         9.22 o
  -7   0   2        906.19        826.26        33.90 o
  -6   0   2        754.33        774.27        29.72 o
  -5   0   2       1058.18        916.97        19.78 o
  -4   0   2        113.64        127.55         6.25 o
  -3   0   2       1758.37       1699.52        21.02 o
  -2   0   2       2091.62       2052.25        24.70 o
  -1   0   2       8549.58       7883.10        81.25 o
   1   0   2       9769.23       8745.21       100.11 o
   2   0   2       1726.43       1708.76        17.69 o
   3   0   2        119.14        156.23         8.02 o
   4   0   2       1013.77       1149.83        20.41 o
   5   0   2          0.78          8.00         4.75 o
   6   0   2       1729.59       1772.82        32.89 o
   7   0   2          1.06          8.33         7.75 o
   8   0   2        140.27        170.16        20.68 o
   9   0   2          0.01         -3.76         8.75 o
  10   0   2        109.22        110.38        16.77 o
 -10   1   2          0.63          0.00         6.34 o
  -9   1   2          1.33          5.62         6.63 o
  -8   1   2        106.01        110.60        11.59 o
  -7   1   2         20.88          7.52         5.81 o
  -6   1   2        132.35        110.51        10.05 o
  -5   1   2         67.34         74.74         5.58 o
  -4   1   2       5483.26       5764.61        46.88 o
  -3   1   2       4852.94       4950.64        37.84 o
  -2   1   2        112.97         96.82         2.85 o
  -1   1   2        422.60        419.93         5.84 o
   1   1   2       4829.63       4392.66        37.03 o
   2   1   2        162.97        178.26         2.97 o
   3   1   2       5127.11       5124.14        40.16 o
   4   1   2       5128.17       5408.82        45.98 o
   5   1   2        446.12        535.21         9.17 o
   6   1   2        212.64        198.49         8.59 o
   7   1   2         96.30         75.89         7.60 o
   8   1   2         26.27         27.07         5.27 o
   9   1   2          6.76          2.50         5.53 o
  10   1   2         57.70         59.61         9.84 o
 -10   2   2        182.08        184.73        17.96 o
  -9   2   2         13.39         18.40         6.96 o
  -8   2   2        219.66        173.76        12.27 o
  -7   2   2         37.96         18.47         5.88 o
  -6   2   2       1501.11       1320.03        21.65 o
  -5   2   2         55.18         70.33         5.37 o
  -4   2   2        145.14        150.11         3.91 o
  -3   2   2       5472.60       5754.55        45.89 o
  -2   2   2         58.53         50.41         2.15 o
  -1   2   2        178.55        212.77         4.61 o
   0   2   2       1096.61       1009.12        10.01 o
   1   2   2        372.23        342.90         3.59 o
   2   2   2        746.46        785.37         7.70 o
   3   2   2        991.38       1046.21        10.31 o
   4   2   2       1116.93       1134.40        13.55 o
   5   2   2        244.40        195.70         5.91 o
   6   2   2       2740.76       2644.09        31.23 o
   7   2   2          7.67          1.10         3.86 o
   8   2   2        107.90        105.03         7.98 o
   9   2   2         73.27         47.89        10.88 o
  10   2   2          0.00          4.02         9.63 o
 -10   3   2        136.00        186.81        23.37 o
  -9   3   2         24.06          7.23         5.80 o
  -8   3   2         65.34         81.53         8.51 o
  -7   3   2        267.56        219.93        12.70 o
  -6   3   2        196.54        206.36         9.08 o
  -5   3   2          0.10         -1.00         2.68 o
  -4   3   2       1048.34       1123.56        11.74 o
  -3   3   2       1006.53       1040.97        13.48 o
  -2   3   2        101.55         98.61         2.60 o
  -1   3   2       1499.82       1520.94        10.20 o
   0   3   2       5272.06       5029.21        29.66 o
   1   3   2       2310.73       2230.29        14.46 o
   2   3   2        356.51        343.00         4.46 o
   3   3   2         30.57         33.32         2.10 o
   4   3   2        282.48        295.44         6.30 o
   5   3   2        598.09        627.78        11.37 o
   6   3   2          2.54          0.69         4.22 o
   7   3   2        159.74        127.60         8.28 o
   8   3   2        212.92        230.55        12.88 o
   9   3   2         23.60         24.25         7.26 o
  -9   4   2         31.78         29.88         7.21 o
  -8   4   2         37.38         22.01         6.49 o
  -7   4   2         82.35         79.23        11.05 o
  -6   4   2          8.14          7.53         3.39 o
  -5   4   2        315.51        294.36         9.05 o
  -4   4   2          9.65         11.39         1.94 o
  -3   4   2        324.82        339.37         7.45 o
  -2   4   2        126.69        135.09         3.26 o
  -1   4   2        909.52        930.49         7.89 o
   0   4   2          3.27          6.66         0.98 o
   1   4   2        887.00        936.51         9.03 o
   2   4   2        224.55        221.94         3.40 o
   3   4   2          1.20         -0.57         2.02 o
   4   4   2         36.17         47.93         2.99 o
   5   4   2        519.09        527.72         9.92 o
   6   4   2        225.18        222.51         9.65 o
   7   4   2        344.27        326.99        11.76 o
   8   4   2        131.29        137.05         9.35 o
   9   4   2        133.50        155.67        11.60 o
  -9   5   2         56.13         50.06        10.39 o
  -8   5   2         21.61         24.60         8.27 o
  -7   5   2          5.76          5.60         4.44 o
  -6   5   2        644.47        587.99        12.19 o
  -5   5   2          0.34          4.15         3.28 o
  -4   5   2         13.95         18.06         1.34 o
  -3   5   2         51.67         59.09         4.20 o
  -2   5   2        926.34       1007.12        11.79 o
  -1   5   2       1418.84       1429.18        11.75 o
   0   5   2         22.57         14.39         1.28 o
   1   5   2       4828.47       5041.35        35.07 o
   2   5   2       3310.97       3464.86        27.01 o
   3   5   2        280.23        329.08         5.58 o
   4   5   2       1712.39       1695.47        18.57 o
   5   5   2        321.78        305.02         7.63 o
   6   5   2          0.07         -3.30         3.30 o
   7   5   2         44.85         50.66         6.38 o
   8   5   2         16.11          7.84         5.95 o
   9   5   2         28.44         16.41         7.24 o
  -9   6   2         23.46         23.78         8.24 o
  -8   6   2         14.66         -5.86         5.86 o
  -7   6   2         22.09         26.60         9.65 o
  -6   6   2         74.64         87.02         6.14 o
  -5   6   2          8.11         10.19         3.62 o
  -4   6   2         37.64         50.04         2.66 o
  -3   6   2         47.47         38.90         2.92 o
  -2   6   2        258.17        283.71         7.44 o
  -1   6   2         50.87         79.61         2.40 o
   0   6   2       5396.55       5563.96        38.95 o
   1   6   2        274.31        273.54         4.39 o
   2   6   2       6284.86       6492.08        55.93 o
   3   6   2         53.23         77.74         2.99 o
   4   6   2       1273.32       1239.86        14.82 o
   5   6   2       2431.63       2370.31        26.82 o
   6   6   2          4.58          1.25         4.51 o
   7   6   2         30.98         42.12         7.10 o
   8   6   2          7.14          7.66         6.49 o
   9   6   2        136.86        145.11        13.07 o
  -9   7   2         15.50         15.93         7.82 o
  -8   7   2          1.73         -0.03         6.31 o
  -7   7   2         35.74         42.22         6.58 o
  -6   7   2          0.07         -3.52         3.58 o
  -5   7   2         51.55         56.30         1.94 o
  -4   7   2        525.99        543.95         8.98 o
  -3   7   2          7.30          4.00         2.07 o
  -2   7   2        447.52        490.95         8.47 o
  -1   7   2        110.48         96.69         2.79 o
   0   7   2        491.58        484.84         5.99 o
   1   7   2       2167.36       2248.25        19.63 o
   2   7   2        168.03        173.72         4.74 o
   3   7   2         68.68         77.71         4.09 o
   4   7   2        268.19        295.70         6.65 o
   5   7   2        152.39        158.30         6.11 o
   6   7   2        266.59        266.17        13.00 o
   7   7   2          9.69         14.56         5.65 o
   8   7   2        153.25        150.79        12.06 o
   9   7   2          0.26         -1.33         6.64 o
  -9   8   2        324.28        333.25        21.52 o
  -8   8   2         81.77        107.94        12.39 o
  -7   8   2         74.68         65.90         7.52 o
  -6   8   2         48.54         46.99         5.28 o
  -5   8   2       1116.41       1000.41        13.14 o
  -4   8   2         11.58          9.91         2.53 o
  -3   8   2        166.50        172.58         5.59 o
  -2   8   2         63.19         79.48         3.67 o
  -1   8   2       1401.86       1452.02        13.51 o
   0   8   2        130.76        143.16         3.78 o
   1   8   2        449.10        481.20         7.25 o
   2   8   2        561.17        527.62         8.37 o
   3   8   2         56.13         72.96         4.02 o
   4   8   2        198.48        202.57         6.76 o
   5   8   2         12.55          6.03         5.41 o
   6   8   2        443.90        472.65        14.51 o
   7   8   2         14.09         15.59         6.49 o
   8   8   2         50.36         54.87         8.64 o
   9   8   2          8.27         12.85         8.47 o
  -9   9   2         27.23         48.98        10.47 o
  -8   9   2        102.54        129.41        12.66 o
  -7   9   2         43.46         48.49         9.50 o
  -6   9   2        477.46        467.63        13.65 o
  -5   9   2         48.08         51.93         4.47 o
  -4   9   2         49.06         31.16         3.36 o
  -3   9   2          6.84          5.75         2.19 o
  -2   9   2        216.20        225.13         8.02 o
  -1   9   2        724.80        741.24         9.05 o
   0   9   2        186.74        206.20         4.75 o
   1   9   2        473.13        476.38         7.60 o
   2   9   2        259.71        256.90         8.21 o
   3   9   2          1.02          5.96         2.18 o
   4   9   2          7.05          6.55         3.38 o
   5   9   2        129.54        115.98         7.63 o
   6   9   2         98.59        100.04         8.89 o
   7   9   2        184.14        176.14        12.63 o
   8   9   2        114.92        103.02        11.60 o
   9   9   2          5.27          7.28        16.24 o
  -8  10   2        141.52        150.47        21.52 o
  -7  10   2         20.40         19.84         6.96 o
  -6  10   2        273.68        252.52        11.39 o
  -5  10   2        849.10        808.49        15.78 o
  -4  10   2        112.23        112.23         5.57 o
  -3  10   2        197.26        207.40         5.65 o
  -2  10   2         38.21         39.67         3.04 o
  -1  10   2          3.45         12.92         1.87 o
   0  10   2          6.49          7.61         2.07 o
   1  10   2        420.33        453.24         7.55 o
   2  10   2        238.48        254.14         7.45 o
   3  10   2        277.90        249.40         6.50 o
   4  10   2          2.91          4.31         3.71 o
   5  10   2        323.72        310.82         9.58 o
   6  10   2         82.32        100.82         8.94 o
   7  10   2        399.19        409.98        18.77 o
   8  10   2         71.73         74.34        11.19 o
  -8  11   2          0.00          4.62         8.19 o
  -7  11   2          3.10         -0.42         5.93 o
  -6  11   2          5.20         10.63         4.80 o
  -5  11   2         23.25         26.87         5.74 o
  -4  11   2        131.14        108.56         5.54 o
  -3  11   2         24.45         28.04         3.14 o
  -2  11   2        135.72        128.72         6.67 o
  -1  11   2        619.39        636.43        10.05 o
   0  11   2       4939.04       4823.00        40.51 o
   1  11   2          0.04         -0.03         2.02 o
   2  11   2          4.39         -0.85         2.20 o
   3  11   2          4.57          4.24         1.97 o
   4  11   2         56.64         61.91         5.31 o
   5  11   2        109.52         98.69         6.91 o
   6  11   2          3.60          5.37         5.44 o
   7  11   2        163.81        152.00        12.88 o
   8  11   2          0.94         10.61         8.58 o
  -8  12   2         25.16          2.41        11.58 o
  -7  12   2         29.82         20.06        10.31 o
  -6  12   2         53.27         52.13         6.74 o
  -5  12   2         48.63         45.30         5.65 o
  -4  12   2        162.51        145.76         6.34 o
  -3  12   2         92.63         90.29         4.84 o
  -2  12   2        223.66        219.15         9.25 o
  -1  12   2       2316.78       2318.69        23.16 o
   0  12   2         46.35         52.61         4.10 o
   1  12   2       1633.97       1573.85        21.81 o
   2  12   2        386.37        360.34         6.65 o
   3  12   2        224.22        239.97         6.92 o
   4  12   2        529.27        483.15        10.78 o
   5  12   2          9.68         12.05         4.99 o
   6  12   2         18.68         26.86         6.19 o
   7  12   2        133.65        165.44        20.88 o
   8  12   2          4.80         -8.10         8.10 o
  -7  13   2         16.18         23.23        11.31 o
  -6  13   2          0.14         -1.07         4.17 o
  -5  13   2          9.27         10.27         5.31 o
  -4  13   2          0.21         -4.64         4.64 o
  -3  13   2        149.52        156.08         8.25 o
  -2  13   2         68.92         62.98         6.36 o
  -1  13   2         78.66         66.83         4.27 o
   0  13   2         10.12         11.75         2.91 o
   1  13   2         11.87         13.51         4.20 o
   2  13   2          0.49         -3.14         3.14 o
   3  13   2          0.76          3.14         3.68 o
   4  13   2          5.74          4.96         2.61 o
   5  13   2        301.37        303.05        11.54 o
   6  13   2          1.73          8.74         6.97 o
   7  13   2         20.42         35.90        17.54 o
  -7  14   2         45.73         36.93        10.94 o
  -6  14   2        105.96         94.33        12.11 o
  -5  14   2         80.79        108.10        10.17 o
  -4  14   2        150.89        147.86         8.73 o
  -3  14   2         94.23         91.48         9.07 o
  -2  14   2         38.99         27.63         5.01 o
  -1  14   2        252.41        261.97         8.22 o
   0  14   2          0.00         -3.12         3.12 o
   1  14   2         16.18         17.94         2.85 o
   2  14   2        214.79        202.83         8.60 o
   3  14   2          8.88          8.68         4.76 o
   4  14   2         35.55         33.07         8.18 o
   5  14   2         46.36         41.38         7.42 o
   6  14   2         21.68         29.56        11.79 o
   7  14   2         35.09         51.93        13.02 o
  -6  15   2        201.85        208.18        17.06 o
  -5  15   2        158.83        138.34        13.39 o
  -4  15   2         19.82         20.37         5.69 o
  -3  15   2         97.13        103.43         7.51 o
  -2  15   2        106.25        115.86         7.36 o
  -1  15   2         12.33          8.23         3.99 o
   0  15   2          1.42          0.47         2.97 o
   1  15   2        123.88        120.00         6.82 o
   2  15   2         21.13         28.90         5.22 o
   3  15   2        127.57        123.22         8.51 o
   4  15   2        142.83        140.64        10.43 o
   5  15   2        130.22        140.75        13.77 o
   6  15   2         17.95         10.55         9.50 o
  -6  16   2        473.37        512.99        24.92 o
  -5  16   2        105.02        118.89        13.25 o
  -4  16   2          6.18          8.06         7.42 o
  -3  16   2         75.00         84.47         7.30 o
  -2  16   2         31.13         32.68         5.27 o
  -1  16   2          4.98          0.77         5.49 o
   0  16   2        213.46        213.31         8.05 o
   1  16   2         28.65         33.50         5.16 o
   2  16   2          0.25          8.02         4.29 o
   3  16   2          7.80          2.67         4.75 o
   4  16   2          1.55         -7.34         9.91 o
   5  16   2          0.31          5.69         9.13 o
   6  16   2        302.93        303.17        29.86 o
  -5  17   2        108.73        114.82        15.77 o
  -4  17   2         25.09         21.73         9.28 o
  -3  17   2          3.89         -5.06         5.06 o
  -2  17   2         61.92         55.81        10.68 o
  -1  17   2         39.74         40.86         7.00 o
   0  17   2        252.92        304.63        21.60 o
   1  17   2         71.18         73.28         9.40 o
   2  17   2         35.65         32.60         7.47 o
   3  17   2         60.78         73.15         9.51 o
   4  17   2         26.27          9.04         9.85 o
   5  17   2          0.04         -3.45         9.74 o
  -4  18   2         59.14         51.55        11.87 o
  -3  18   2          1.66          5.52         6.59 o
  -2  18   2         16.62          7.67         9.75 o
  -1  18   2        238.92        258.11        44.57 o
   0  18   2         18.50         22.36         8.31 o
   1  18   2         17.53         26.71        12.69 o
   2  18   2         64.09         94.10        12.83 o
   3  18   2          7.93          3.86         8.31 o
   4  18   2        159.14        166.81        21.70 o
  -3  19   2          4.89          2.75         7.46 o
  -2  19   2          2.81         -1.14         8.24 o
  -1  19   2          6.98          0.44        16.57 o
   0  19   2         82.03         76.21        60.19 o
   1  19   2         13.37          5.68         8.72 o
   2  19   2        123.13        134.40        18.20 o
   3  19   2         16.29         22.66         9.03 o
   0  20   2         18.93         25.65        13.31 o
 -10   1   3        113.74        117.34        13.14 o
  -9   1   3         68.58         69.86        11.55 o
  -8   1   3         24.00         29.09         8.08 o
  -7   1   3         45.25         33.90        10.15 o
  -6   1   3          4.56          6.00         3.76 o
  -5   1   3        237.68        240.43         6.86 o
  -4   1   3       2249.81       2313.28        22.36 o
  -3   1   3       2536.27       2715.04        24.22 o
  -2   1   3       1537.97       1618.22        16.62 o
  -1   1   3          1.60          4.53         0.72 o
   0   1   3        665.21        572.69        10.36 o
   1   1   3      16244.63      13840.33        97.81 o
   2   1   3       1323.01       1297.35        10.26 o
   3   1   3          3.27          1.52         1.45 o
   4   1   3        970.55       1031.46        12.81 o
   5   1   3         31.89         42.85         3.46 o
   6   1   3        116.22        118.21         5.15 o
   7   1   3          0.83         -4.22         4.22 o
   8   1   3         24.34         37.55         6.01 o
   9   1   3         25.65         33.72         7.36 o
  10   1   3          1.69         -4.13         9.91 o
 -10   2   3         52.75         58.60        10.02 o
  -9   2   3        202.16        231.82        15.86 o
  -8   2   3         34.39         34.22         7.24 o
  -7   2   3         93.53        117.75        10.01 o
  -6   2   3        148.02        141.75         7.56 o
  -5   2   3        507.84        466.50         8.71 o
  -4   2   3       1235.57       1241.12        14.10 o
  -3   2   3       2677.24       2773.20        23.49 o
  -2   2   3        575.62        609.98         6.63 o
  -1   2   3         58.18         67.34         1.85 o
   0   2   3       9032.86       7840.06        94.14 o
   1   2   3        299.61        304.90         3.86 o
   2   2   3        546.85        513.69         6.62 o
   3   2   3        513.44        509.63         9.15 o
   4   2   3        144.65        144.63         4.72 o
   5   2   3        222.31        225.53         6.14 o
   6   2   3        258.08        233.23         6.89 o
   7   2   3          7.19          9.97         3.95 o
   8   2   3          2.91          4.95         4.43 o
   9   2   3          2.57         -6.73         6.73 o
  -9   3   3         50.00         54.22         8.81 o
  -8   3   3         14.47         11.21         5.65 o
  -7   3   3        329.10        321.22        15.01 o
  -6   3   3         26.84         24.56         4.53 o
  -5   3   3         18.77         14.30         4.23 o
  -4   3   3        240.73        222.32         6.45 o
  -3   3   3         34.30         40.94         2.35 o
  -2   3   3         54.41         51.20         2.11 o
  -1   3   3       3373.79       3477.13        22.53 o
   0   3   3       4418.16       4304.72        24.47 o
   1   3   3       1442.77       1447.47        12.18 o
   2   3   3          0.86         -1.37         1.37 o
   3   3   3        519.40        480.18         7.58 o
   4   3   3       1289.70       1258.80        14.35 o
   5   3   3         67.10         60.78         3.88 o
   6   3   3        171.41        151.84         7.91 o
   7   3   3        274.44        283.69        10.67 o
   8   3   3          2.22          4.38         4.68 o
   9   3   3         24.12         12.96         6.76 o
  -9   4   3        157.03        136.51        10.98 o
  -8   4   3         32.05         38.99         6.91 o
  -7   4   3         60.46         62.88        10.09 o
  -6   4   3        245.34        205.66         9.65 o
  -5   4   3         28.76         23.19         3.23 o
  -4   4   3          0.17          3.00         2.17 o
  -3   4   3        845.46        898.73        10.45 o
  -2   4   3         25.67         32.77         1.93 o
  -1   4   3         86.51         83.46         2.60 o
   0   4   3       3139.64       3078.14        23.12 o
   1   4   3       2016.15       2065.87        16.02 o
   2   4   3        388.04        399.58         6.29 o
   3   4   3         19.79         24.65         1.95 o
   4   4   3         65.89         62.53         3.85 o
   5   4   3        358.91        369.07         7.99 o
   6   4   3          8.13          3.69         3.69 o
   7   4   3        508.46        481.40        13.24 o
   8   4   3          0.54          1.29         4.39 o
   9   4   3        367.60        434.48        30.00 o
  -9   5   3         38.05         48.56        10.18 o
  -8   5   3         24.65         24.87         6.59 o
  -7   5   3          1.23         -0.35         4.11 o
  -6   5   3          0.38          5.53         3.64 o
  -5   5   3        141.66        158.40         7.12 o
  -4   5   3          2.12          1.59         1.49 o
  -3   5   3        344.35        325.72         5.45 o
  -2   5   3         18.05         22.18         1.71 o
  -1   5   3       1327.45       1276.51        10.58 o
   0   5   3       5250.83       5355.06        35.82 o
   1   5   3        112.38        146.22         3.04 o
   2   5   3        312.49        366.62         5.61 o
   3   5   3        331.99        322.40         6.29 o
   4   5   3        610.39        591.06         8.64 o
   5   5   3        268.49        256.87         9.55 o
   6   5   3        121.40        109.07         7.46 o
   7   5   3        403.41        425.68        12.63 o
   8   5   3         59.83         66.63         9.16 o
   9   5   3        120.36        143.74        12.70 o
  -9   6   3          0.04          1.32         6.82 o
  -8   6   3        104.11         87.70         9.14 o
  -7   6   3          8.09          3.37         4.32 o
  -6   6   3        533.00        541.00        12.71 o
  -5   6   3         46.35         44.70         4.80 o
  -4   6   3         32.80         40.39         2.68 o
  -3   6   3        117.55        117.37         3.71 o
  -2   6   3        440.73        527.21         6.84 o
  -1   6   3        440.85        475.41         5.88 o
   0   6   3        464.84        437.99         5.52 o
   1   6   3          0.01          0.36         1.35 o
   2   6   3         45.01         41.81         2.43 o
   3   6   3          3.07          5.74         1.86 o
   4   6   3        244.56        258.80         7.60 o
   5   6   3        203.69        205.01         7.17 o
   6   6   3        230.21        239.40         9.84 o
   7   6   3        569.91        604.84        23.33 o
   8   6   3          4.32          8.73         6.16 o
   9   6   3         40.09         28.69        12.76 o
  -9   7   3         51.74         64.24        10.87 o
  -8   7   3         27.79         34.98         8.72 o
  -7   7   3         64.18         52.61         6.00 o
  -6   7   3        401.10        387.12        11.82 o
  -5   7   3       1139.66       1055.06        18.48 o
  -4   7   3         94.22         94.05         4.18 o
  -3   7   3        252.54        238.41         5.30 o
  -2   7   3        463.66        454.46         7.07 o
  -1   7   3       1366.95       1432.38        12.75 o
   0   7   3        544.14        527.79         6.47 o
   1   7   3       2292.69       2448.51        20.95 o
   2   7   3        327.91        410.08         6.83 o
   3   7   3        848.56        864.13        13.52 o
   4   7   3        229.63        227.82         8.18 o
   5   7   3       1084.53       1032.89        17.23 o
   6   7   3        261.41        277.07        13.11 o
   7   7   3         46.22         56.80         9.75 o
   8   7   3         90.87        106.83         9.80 o
   9   7   3          9.28         -3.15         6.69 o
  -9   8   3        751.13        796.48        26.26 o
  -8   8   3        155.31        170.11        23.34 o
  -7   8   3         15.26          9.58         5.44 o
  -6   8   3       1067.78        999.03        18.08 o
  -5   8   3        351.08        335.60         7.95 o
  -4   8   3       1609.45       1549.57        20.98 o
  -3   8   3         17.42         22.83         2.48 o
  -2   8   3          0.04         -1.15         1.60 o
  -1   8   3        365.71        355.92         5.44 o
   0   8   3        666.28        754.51         9.38 o
   1   8   3        208.79        236.79         4.41 o
   2   8   3         21.70         18.09         2.45 o
   3   8   3          0.95          5.99         2.20 o
   4   8   3         47.94         46.38         4.97 o
   5   8   3        164.26        176.88         9.91 o
   6   8   3        142.84        141.97        10.20 o
   7   8   3         16.23         17.00         6.00 o
   8   8   3         96.52        112.62        11.38 o
   9   8   3        160.46        166.58        16.73 o
  -9   9   3         37.40         32.56        19.36 o
  -8   9   3         15.19         -4.63        13.53 o
  -7   9   3         34.03         30.52         6.68 o
  -6   9   3          0.20          0.09         3.94 o
  -5   9   3        225.37        237.64         9.02 o
  -4   9   3       1073.72       1010.50        15.13 o
  -3   9   3          0.00         -0.38         2.17 o
  -2   9   3          5.53          3.61         1.84 o
  -1   9   3        266.28        256.06         4.82 o
   0   9   3        291.32        313.65         5.97 o
   1   9   3       1686.23       1666.78        15.24 o
   2   9   3        336.42        353.55        11.54 o
   3   9   3         23.18         23.10         2.88 o
   4   9   3        157.77        138.79         6.81 o
   5   9   3        286.11        283.47        12.03 o
   6   9   3        179.04        157.84        11.13 o
   7   9   3         69.04         66.29        13.45 o
   8   9   3          8.19          7.70         7.85 o
  -8  10   3          2.31         -7.59         7.59 o
  -7  10   3         73.89         71.53         8.49 o
  -6  10   3          0.21         -0.67         4.86 o
  -5  10   3         76.11         77.74         5.69 o
  -4  10   3        121.45        117.86         6.01 o
  -3  10   3          1.09          1.20         2.40 o
  -2  10   3          0.21          0.36         1.69 o
  -1  10   3          5.21          3.44         2.28 o
   0  10   3       1650.79       1628.51        16.99 o
   1  10   3         11.05         15.90         2.88 o
   2  10   3         79.92         95.69         4.06 o
   3  10   3        165.60        168.98         5.68 o
   4  10   3         30.33         31.38         4.16 o
   5  10   3        194.37        188.01         9.82 o
   6  10   3         63.51         78.77         8.26 o
   7  10   3        113.66        121.47        12.23 o
   8  10   3         93.84         81.07        12.27 o
  -8  11   3          1.64         -1.17         8.05 o
  -7  11   3         65.33         72.83         8.80 o
  -6  11   3        111.83        130.70         9.06 o
  -5  11   3        728.41        721.41        18.51 o
  -4  11   3        169.15        170.67         7.08 o
  -3  11   3        158.90        136.54         7.11 o
  -2  11   3        178.51        172.50         4.99 o
  -1  11   3       3523.29       3401.11        34.16 o
   0  11   3         65.24         63.76         3.69 o
   1  11   3         65.59         73.26         3.75 o
   2  11   3       1361.90       1299.05        16.29 o
   3  11   3         22.02          9.00         2.96 o
   4  11   3        584.49        593.91        14.51 o
   5  11   3        204.05        190.23        11.08 o
   6  11   3          3.53         16.06         5.30 o
   7  11   3        111.06        111.86        14.28 o
   8  11   3         49.27         40.76        11.00 o
  -8  12   3         24.76         22.29         9.30 o
  -7  12   3         22.22         10.57         6.66 o
  -6  12   3        110.65        117.94        12.38 o
  -5  12   3         45.50         48.53         6.05 o
  -4  12   3          0.07         -1.74         3.29 o
  -3  12   3        195.60        187.47         6.38 o
  -2  12   3         76.90         69.50         3.32 o
  -1  12   3         75.19         66.06         3.79 o
   0  12   3        104.95        104.51         6.02 o
   1  12   3        125.45        131.74         5.47 o
   2  12   3         63.52         45.50         3.61 o
   3  12   3        301.19        301.31         8.06 o
   4  12   3         42.49         37.51         4.92 o
   5  12   3        546.32        564.66        14.83 o
   6  12   3          0.34          3.40         5.70 o
   7  12   3          6.51         10.62         8.53 o
  -7  13   3         40.02         33.25         9.36 o
  -6  13   3         38.60         25.21         5.65 o
  -5  13   3        355.24        345.01        15.96 o
  -4  13   3        351.79        309.35        13.18 o
  -3  13   3        306.20        312.17        10.52 o
  -2  13   3        263.49        260.14         6.60 o
  -1  13   3        392.66        375.14        10.55 o
   0  13   3          1.95          3.03         3.40 o
   1  13   3        412.71        406.42        12.53 o
   2  13   3         26.05         16.29         4.30 o
   3  13   3        314.21        266.60         7.84 o
   4  13   3         38.07         30.17         5.09 o
   5  13   3         25.93         16.87         6.82 o
   6  13   3        461.58        481.86        17.67 o
   7  13   3         12.23          5.83        10.62 o
  -7  14   3          8.96          8.44         8.47 o
  -6  14   3         66.87         85.66         9.96 o
  -5  14   3         82.85        103.32        10.75 o
  -4  14   3        181.84        164.65        16.36 o
  -3  14   3         13.69          9.77         4.34 o
  -2  14   3          5.76         11.70         4.24 o
  -1  14   3        345.14        341.57         8.35 o
   0  14   3          6.30          1.66         2.77 o
   1  14   3          4.59          0.71         3.75 o
   2  14   3          9.35         16.66         4.58 o
   3  14   3         43.17         31.94         7.76 o
   4  14   3          8.52          4.14         5.21 o
   5  14   3         22.38         17.31         9.03 o
   6  14   3        176.89        209.12        20.03 o
   7  14   3         18.82          1.32        19.33 o
  -6  15   3        209.47        235.14        18.26 o
  -5  15   3        103.60        110.32        11.08 o
  -4  15   3          1.56          8.54         5.05 o
  -3  15   3          0.36         -3.62         3.62 o
  -2  15   3          3.83         -2.52         4.02 o
  -1  15   3          2.79          3.74         3.93 o
   0  15   3         80.97         87.46         5.46 o
   1  15   3         70.64         79.68         5.73 o
   2  15   3         82.12         88.54         7.32 o
   3  15   3         50.35         50.85         6.95 o
   4  15   3         16.81         18.26         7.41 o
   5  15   3         53.76         59.80        11.75 o
   6  15   3        118.21        134.95        26.51 o
  -6  16   3         79.90         71.66        20.88 o
  -5  16   3        133.92        128.19        13.87 o
  -4  16   3          2.69          1.08         5.71 o
  -3  16   3         94.36        102.60         8.45 o
  -2  16   3         10.44          8.09         5.09 o
  -1  16   3          5.11          2.33         5.69 o
   0  16   3          1.05          2.76         3.80 o
   1  16   3         19.40         17.78         5.53 o
   2  16   3          5.30          3.16         4.99 o
   3  16   3         32.60         21.76         6.30 o
   4  16   3         28.50         35.15        22.13 o
   5  16   3        133.11        144.22        17.30 o
  -5  17   3          3.51         13.49        15.41 o
  -4  17   3          0.01         -5.40         7.61 o
  -3  17   3         18.84          7.19         5.86 o
  -2  17   3         95.43         89.65         9.21 o
  -1  17   3         37.08         33.11         6.37 o
   0  17   3         37.65         31.74         9.77 o
   1  17   3          2.60          2.93         6.51 o
   2  17   3         75.88         68.61        12.11 o
   3  17   3          0.01         -3.00         7.07 o
   4  17   3         88.95         87.19        14.29 o
   5  17   3        103.44        108.09        15.66 o
  -4  18   3        164.71        198.06        16.88 o
  -3  18   3         25.79         17.48        10.30 o
  -2  18   3          6.78          9.57         7.22 o
  -1  18   3          6.07          1.52         8.07 o
   0  18   3          7.02          0.02        11.21 o
   1  18   3         96.41        104.92        18.36 o
   2  18   3         17.85         16.01         8.95 o
   3  18   3        127.95        138.40        21.48 o
   4  18   3          0.09         11.13        44.50 o
  -3  19   3        196.55        204.43        21.66 o
  -2  19   3         52.69         59.80        13.91 o
  -1  19   3         10.14         -7.09        12.72 o
   0  19   3         29.59         31.62        18.01 o
   1  19   3         62.84         77.69        16.90 o
   2  19   3        104.34        116.14        16.39 o
   3  19   3          2.33         -8.40        18.09 o
 -10   0   4          0.17        -10.78        20.91 o
  -9   0   4          1.06         -6.55        11.52 o
  -8   0   4         36.40         37.07        13.88 o
  -7   0   4        247.81        286.85        24.77 o
  -6   0   4        582.99        615.97        17.58 o
  -5   0   4          4.11          2.59         3.70 o
  -4   0   4        964.00        916.08        17.95 o
  -3   0   4        684.79        827.47        15.81 o
  -2   0   4         54.15         29.81         4.77 o
  -1   0   4          0.01         -0.85         1.30 o
   0   0   4      69718.07      44164.39       730.27 o
   1   0   4       1937.25       2048.99        22.77 o
   2   0   4       3109.91       2958.10        38.54 o
   3   0   4          4.83         29.36         3.11 o
   4   0   4       2696.60       2849.17        35.92 o
   5   0   4        268.41        340.79        10.12 o
   6   0   4        208.83        245.74         9.63 o
   7   0   4       1313.16       1374.12        29.14 o
   8   0   4         53.32         30.66         9.60 o
   9   0   4        153.78        159.47        16.91 o
 -10   1   4         46.88         36.02        10.34 o
  -9   1   4        187.38        198.43        16.57 o
  -8   1   4          0.37         -2.53         8.77 o
  -7   1   4        212.81        198.34        13.87 o
  -6   1   4        942.61        882.76        15.26 o
  -5   1   4          2.39         -2.04         2.47 o
  -4   1   4        436.97        439.58         7.72 o
  -3   1   4          0.82          1.78         1.89 o
  -2   1   4       4963.30       4946.50        49.89 o
  -1   1   4        214.81        246.55         3.21 o
   0   1   4        577.34        532.59         4.99 o
   1   1   4        356.52        350.99         4.36 o
   2   1   4       2486.49       2580.11        22.57 o
   3   1   4          0.02         -0.51         1.66 o
   4   1   4        128.23        151.44         5.23 o
   5   1   4        462.53        424.58         7.79 o
   6   1   4        755.25        669.01        10.79 o
   7   1   4       1097.87       1071.15        17.80 o
   8   1   4         86.00        111.95         9.44 o
   9   1   4          0.02         -0.87         6.34 o
  -9   2   4         89.96        103.08        19.69 o
  -8   2   4          0.43         -5.09         5.09 o
  -7   2   4        473.63        435.26        16.28 o
  -6   2   4        447.09        429.08        12.15 o
  -5   2   4          5.01          2.91         2.51 o
  -4   2   4          4.25          5.61         2.58 o
  -3   2   4       1366.98       1441.28        16.27 o
  -2   2   4        803.70        781.22         8.97 o
  -1   2   4       1647.56       1577.46        11.88 o
   0   2   4         29.95         27.81         1.41 o
   1   2   4      19230.91      16850.30       157.07 o
   2   2   4        486.83        499.22         6.95 o
   3   2   4         87.02         84.52         3.03 o
   4   2   4          0.22         -1.36         1.64 o
   5   2   4         48.03         50.58         3.23 o
   6   2   4        171.35        186.32         6.98 o
   7   2   4         11.07         18.35         5.25 o
   8   2   4        405.31        461.44        14.38 o
   9   2   4          0.00         -5.73         5.73 o
  -9   3   4        388.41        442.58        19.49 o
  -8   3   4         78.96         97.48        10.24 o
  -7   3   4        256.10        223.89        13.29 o
  -6   3   4        618.71        561.50        14.13 o
  -5   3   4        529.74        524.71         9.93 o
  -4   3   4         30.51         31.73         3.31 o
  -3   3   4          2.13          1.38         1.61 o
  -2   3   4          1.62          1.07         1.32 o
  -1   3   4        166.70        185.12         3.31 o
   0   3   4         88.84        103.13         2.45 o
   1   3   4       1925.16       1938.88        17.52 o
   2   3   4         97.44        110.72         3.68 o
   3   3   4        208.61        234.30         4.49 o
   4   3   4        199.64        215.47         6.35 o
   5   3   4         62.55         71.15         4.05 o
   6   3   4        903.64        865.20        12.59 o
   7   3   4          1.03         -1.95         3.48 o
   8   3   4          4.24          8.50         4.80 o
   9   3   4         48.97         62.62        10.38 o
  -9   4   4         10.51          1.89         8.02 o
  -8   4   4          0.47         -4.60         5.00 o
  -7   4   4        101.23         86.36         8.50 o
  -6   4   4        514.92        519.56        17.00 o
  -5   4   4        145.44        149.20         5.75 o
  -4   4   4        523.21        507.92        10.80 o
  -3   4   4         20.41         20.73         1.79 o
  -2   4   4       1081.94       1086.35        12.31 o
  -1   4   4        677.53        687.55         7.67 o
   0   4   4       8132.99       7922.92        46.73 o
   1   4   4          0.27         -0.23         1.31 o
   2   4   4        380.50        364.79         5.75 o
   3   4   4        341.73        340.67         7.77 o
   4   4   4        196.89        191.39         5.26 o
   5   4   4        511.75        482.46         9.40 o
   6   4   4          6.15         10.80         3.66 o
   7   4   4         69.56         82.76         6.79 o
   8   4   4         37.64         38.95        11.87 o
   9   4   4         67.56         62.85         9.97 o
  -9   5   4         40.31         24.00         8.39 o
  -8   5   4         33.67         33.26         6.96 o
  -7   5   4         24.78         15.37         4.97 o
  -6   5   4         44.08         37.06         5.78 o
  -5   5   4        827.71        835.65        16.95 o
  -4   5   4          7.48          8.39         2.16 o
  -3   5   4          4.15          3.58         1.69 o
  -2   5   4         48.86         45.05         2.55 o
  -1   5   4         55.74         61.42         2.63 o
   0   5   4         13.50         19.02         1.43 o
   1   5   4       3067.73       3337.89        27.66 o
   2   5   4       2042.58       2204.41        19.98 o
   3   5   4         65.45         54.04         3.02 o
   4   5   4        756.97        796.18        11.39 o
   5   5   4       2653.34       2491.53        27.93 o
   6   5   4         62.48         51.66         5.48 o
   7   5   4         62.26         66.96         6.90 o
   8   5   4        244.17        266.77        13.03 o
   9   5   4        147.42        159.00        15.47 o
  -9   6   4          0.99          4.53         7.03 o
  -8   6   4         14.24         11.07         6.31 o
  -7   6   4        110.06        108.08         7.72 o
  -6   6   4        172.61        147.18         8.43 o
  -5   6   4         27.44         28.64         4.16 o
  -4   6   4          6.41          6.23         1.88 o
  -3   6   4        236.55        235.84         4.94 o
  -2   6   4        106.22        129.36         3.89 o
  -1   6   4       4375.93       4512.38        36.31 o
   0   6   4        171.16        191.20         4.31 o
   1   6   4       9515.78       9742.75        63.75 o
   2   6   4          5.44          2.60         1.63 o
   3   6   4        942.91        985.72        13.76 o
   4   6   4       1615.78       1553.78        18.68 o
   5   6   4          0.01          6.49         3.91 o
   6   6   4        352.39        359.08        13.91 o
   7   6   4         74.43         59.29         9.65 o
   8   6   4         11.22         13.28         6.20 o
   9   6   4         32.49         12.41        10.08 o
  -9   7   4         95.24         83.18        11.90 o
  -8   7   4         38.95         36.07         8.86 o
  -7   7   4          0.43         -0.50         3.77 o
  -6   7   4         36.90         36.43         5.28 o
  -5   7   4       1351.73       1267.61        19.50 o
  -4   7   4        366.59        324.49         7.17 o
  -3   7   4         65.04         54.45         2.93 o
  -2   7   4          1.18          0.34         1.56 o
  -1   7   4        393.92        471.00         5.58 o
   0   7   4        745.35        748.39         8.62 o
   1   7   4       1892.13       1982.93        16.39 o
   2   7   4        426.49        455.72         7.23 o
   3   7   4        337.53        293.53         6.65 o
   4   7   4        159.96        160.58         5.71 o
   5   7   4        704.95        668.36        15.30 o
   6   7   4         14.83         11.48         5.02 o
   7   7   4        459.10        458.21        16.96 o
   8   7   4         44.19         50.63         8.96 o
   9   7   4         87.46         86.99        11.65 o
  -9   8   4          4.81         22.77        10.16 o
  -8   8   4          5.91         17.20         8.76 o
  -7   8   4          1.87          4.48         4.68 o
  -6   8   4         96.30         99.11         7.60 o
  -5   8   4         22.37         23.00         4.39 o
  -4   8   4        451.24        421.64         9.46 o
  -3   8   4        668.60        691.67         9.69 o
  -2   8   4        129.78        168.72         4.48 o
  -1   8   4        257.52        257.45         4.51 o
   0   8   4         92.37         84.29         3.10 o
   1   8   4         85.24         77.20         3.17 o
   2   8   4       1508.25       1534.57        17.25 o
   3   8   4          0.10         -1.81         2.07 o
   4   8   4        150.16        153.19         8.24 o
   5   8   4        186.44        163.97        10.25 o
   6   8   4        496.81        489.16        15.64 o
   7   8   4          8.91         19.73         5.83 o
   8   8   4         21.24         29.92         8.66 o
   9   8   4         16.84         12.33         9.02 o
  -8   9   4        173.66        212.76        19.84 o
  -7   9   4         94.59        110.03        10.14 o
  -6   9   4        297.27        277.30        10.68 o
  -5   9   4        431.01        446.16        11.54 o
  -4   9   4          0.40          3.81         2.65 o
  -3   9   4         24.27         23.03         2.65 o
  -2   9   4         92.43         98.97         3.86 o
  -1   9   4        328.09        307.34         7.21 o
   0   9   4       1421.05       1454.73        14.63 o
   1   9   4          3.28          0.64         1.65 o
   2   9   4          5.12          4.27         2.37 o
   3   9   4          3.19          2.00         2.22 o
   4   9   4         83.12         81.02         6.19 o
   5   9   4        450.96        452.93        13.85 o
   6   9   4        145.57        156.02        11.76 o
   7   9   4         67.71         78.97        11.15 o
   8   9   4         47.28         36.06        13.66 o
  -8  10   4          1.25         -5.19         7.03 o
  -7  10   4         93.15         89.71         9.12 o
  -6  10   4        211.02        203.50        10.74 o
  -5  10   4          1.48         -0.74         4.62 o
  -4  10   4       2128.07       2032.70        25.06 o
  -3  10   4          4.57          4.37         2.76 o
  -2  10   4        122.14        113.43         3.98 o
  -1  10   4        968.76       1007.07        11.30 o
   0  10   4        505.79        515.43         7.81 o
   1  10   4        890.04        806.22        10.28 o
   2  10   4          4.22         -1.88         2.03 o
   3  10   4       1404.15       1370.58        19.03 o
   4  10   4          2.27          0.99         4.38 o
   5  10   4        272.98        248.42        11.19 o
   6  10   4        360.66        337.78        19.95 o
   7  10   4          2.35         -3.34         6.35 o
   8  10   4         13.83         11.27        10.43 o
  -8  11   4          2.24         -1.61         8.41 o
  -7  11   4        176.35        211.26        13.02 o
  -6  11   4          0.03          3.76         4.73 o
  -5  11   4         41.00         33.85         5.40 o
  -4  11   4          2.71          1.57         3.04 o
  -3  11   4          3.73          1.71         2.80 o
  -2  11   4         17.77         18.74         3.29 o
  -1  11   4        118.74        123.83         5.26 o
   0  11   4       1190.91       1155.13        13.22 o
   1  11   4          8.33          9.29         2.40 o
   2  11   4         29.25         27.98         4.02 o
   3  11   4        190.76        205.90         7.23 o
   4  11   4         20.28         18.24         4.14 o
   5  11   4         45.37         52.53         6.38 o
   6  11   4          0.01         -0.65         6.53 o
   7  11   4         16.69         19.40         9.60 o
   8  11   4         96.72        116.74        16.07 o
  -7  12   4         73.59         70.70         9.06 o
  -6  12   4        301.59        314.20        13.22 o
  -5  12   4         87.74        100.58         7.74 o
  -4  12   4         80.70         81.30         5.63 o
  -3  12   4          5.66          7.70         2.98 o
  -2  12   4         21.40         16.82         3.03 o
  -1  12   4         80.79         75.25         5.13 o
   0  12   4         64.51         77.17         4.59 o
   1  12   4        292.34        254.62         7.07 o
   2  12   4         66.28         63.53         4.37 o
   3  12   4         54.41         67.08         5.67 o
   4  12   4        242.31        235.30         9.62 o
   5  12   4         13.47         11.20         5.05 o
   6  12   4          1.36         -4.73         7.43 o
   7  12   4          1.27          8.20         8.91 o
  -7  13   4         36.72         41.91         9.41 o
  -6  13   4        200.29        216.94        11.66 o
  -5  13   4        192.47        206.22        10.26 o
  -4  13   4         86.44        100.34         8.64 o
  -3  13   4        731.24        684.52        13.77 o
  -2  13   4          0.72          2.62         2.49 o
  -1  13   4        213.77        217.51         7.96 o
   0  13   4         74.11         71.40         4.56 o
   1  13   4          0.04          2.71         2.63 o
   2  13   4         22.91         16.68         3.51 o
   3  13   4        218.40        217.73         7.99 o
   4  13   4         29.06         19.63         4.06 o
   5  13   4         56.89         56.93         7.15 o
   6  13   4        277.08        292.04        16.12 o
   7  13   4          0.57          2.95         6.89 o
  -7  14   4         17.01         18.88         9.17 o
  -6  14   4          0.58          2.32         6.08 o
  -5  14   4          1.74          2.97         7.64 o
  -4  14   4          3.21         11.54         5.08 o
  -3  14   4        275.55        276.94        10.89 o
  -2  14   4        286.28        282.60        11.75 o
  -1  14   4         23.21         17.03         4.62 o
   0  14   4        452.32        443.70        10.34 o
   1  14   4        266.46        238.12         8.34 o
   2  14   4          8.31          8.93         3.47 o
   3  14   4          0.72         -1.40         3.88 o
   4  14   4         37.81         35.26         7.06 o
   5  14   4         45.31         39.83        11.17 o
   6  14   4        152.82        143.63        17.59 o
   7  14   4         72.47         66.61        23.27 o
  -6  15   4         14.74         13.60         7.30 o
  -5  15   4         42.18         34.04         8.40 o
  -4  15   4         46.74         39.07        11.60 o
  -3  15   4          3.22          2.94         4.62 o
  -2  15   4        190.32        195.82        10.91 o
  -1  15   4        122.89        131.47         7.75 o
   0  15   4        386.57        380.90        10.60 o
   1  15   4          9.13          8.96         3.85 o
   2  15   4         26.72         14.36         5.46 o
   3  15   4         21.94         27.56         6.54 o
   4  15   4          0.12          1.41         7.10 o
   5  15   4          0.00         -9.97        11.48 o
   6  15   4         16.69         16.36        11.07 o
  -5  16   4         46.47         42.97         8.65 o
  -4  16   4         12.41         18.61         8.26 o
  -3  16   4         38.42         39.13         6.93 o
  -2  16   4         50.15         33.69         8.57 o
  -1  16   4         61.15         57.74         8.86 o
   0  16   4         17.26         10.62         4.29 o
   1  16   4         90.79         81.71         8.87 o
   2  16   4         35.01         24.69         7.55 o
   3  16   4         39.48         50.48         8.46 o
   4  16   4          0.75         -7.01         7.01 o
   5  16   4         62.63         65.35        12.83 o
  -5  17   4        102.79        123.09        14.32 o
  -4  17   4          0.53          5.70         7.37 o
  -3  17   4         89.81         88.42        10.10 o
  -2  17   4          7.95          3.20         6.52 o
  -1  17   4         31.35         27.46         9.00 o
   0  17   4        444.32        436.51        36.97 o
   1  17   4         38.56         23.14         9.31 o
   2  17   4        265.70        266.81        19.80 o
   3  17   4          2.56         16.38         9.23 o
   4  17   4         14.35         17.94        10.84 o
   5  17   4         10.42         -4.86         9.79 o
  -4  18   4        196.53        229.78        17.61 o
  -3  18   4          2.59         14.05         8.79 o
  -2  18   4         63.88         81.09        12.47 o
  -1  18   4          8.72          8.39         7.19 o
   0  18   4        431.55        457.37        34.53 o
   1  18   4        242.43        255.91        27.02 o
   2  18   4        232.52        273.39        21.40 o
   3  18   4          0.29          9.75         9.09 o
   4  18   4          0.07         -7.04         7.04 o
  -2  19   4        100.56        110.38        19.86 o
  -1  19   4          0.00        -11.61        11.61 o
   0  19   4         31.01         27.83        14.28 o
   1  19   4         16.58         27.31        12.83 o
   2  19   4         17.69         28.20        11.72 o
  -9   1   5          0.41         -7.37         7.37 o
  -8   1   5          7.16          2.75         6.75 o
  -7   1   5        120.56        111.65        11.04 o
  -6   1   5        301.60        284.69         9.18 o
  -5   1   5        167.41        144.57         6.39 o
  -4   1   5       1035.59       1091.31        14.71 o
  -3   1   5        442.98        501.24        10.82 o
  -2   1   5          8.61          7.63         2.28 o
  -1   1   5        420.80        436.47         5.20 o
   0   1   5        649.05        656.76         6.86 o
   1   1   5       1749.10       1668.69        16.23 o
   2   1   5         52.11         37.21         2.84 o
   3   1   5        126.73        122.47         3.91 o
   4   1   5          1.65          2.06         1.85 o
   5   1   5        181.08        174.70         5.51 o
   6   1   5        292.78        266.57        10.23 o
   7   1   5         74.50         73.56         6.48 o
   8   1   5         79.27         85.21         8.79 o
   9   1   5        258.92        288.81        22.49 o
  -9   2   5         28.21         36.82        10.17 o
  -8   2   5         26.82         47.53         8.76 o
  -7   2   5         36.41         62.25         8.64 o
  -6   2   5         19.41         16.37         3.00 o
  -5   2   5        740.57        753.96        12.69 o
  -4   2   5        391.17        378.15         7.70 o
  -3   2   5        762.22        894.60        18.86 o
  -2   2   5       3294.15       3430.75        28.06 o
  -1   2   5       1765.69       1737.98        14.92 o
   0   2   5       1323.50       1183.07        10.58 o
   1   2   5        314.39        312.97         4.75 o
   2   2   5        764.34        829.84        10.95 o
   3   2   5          3.39          1.88         2.12 o
   4   2   5        497.61        512.59         8.02 o
   5   2   5        103.16        101.22         4.16 o
   6   2   5          9.76          3.68         2.48 o
   7   2   5         81.47         66.12         6.34 o
   8   2   5          1.37         -2.02         5.17 o
   9   2   5         57.18         76.56        11.70 o
  -9   3   5        286.12        319.66        18.66 o
  -8   3   5         67.10         72.95         9.32 o
  -7   3   5         31.52         35.30         8.08 o
  -6   3   5        293.15        245.37        10.57 o
  -5   3   5          8.36         12.36         4.08 o
  -4   3   5       1460.31       1396.14        18.07 o
  -3   3   5         72.92         65.71         3.55 o
  -2   3   5        460.26        501.64         6.57 o
  -1   3   5         12.31         13.35         1.49 o
   0   3   5          7.79          4.87         1.22 o
   1   3   5        327.58        354.54         6.35 o
   2   3   5          1.90          8.34         2.00 o
   3   3   5         47.70         55.09         3.42 o
   4   3   5        161.13        152.04         4.31 o
   5   3   5          6.11          2.05         2.79 o
   6   3   5        292.32        289.98         8.15 o
   7   3   5          0.17         -3.64         3.64 o
   8   3   5          9.25          0.27         4.77 o
   9   3   5         11.30          5.78         7.24 o
  -9   4   5          6.92          9.62         6.64 o
  -8   4   5          0.00          6.14         6.69 o
  -7   4   5          2.03         -3.69         3.69 o
  -6   4   5       1276.94       1165.74        20.44 o
  -5   4   5        573.28        539.69        12.60 o
  -4   4   5       1179.58       1272.60        20.47 o
  -3   4   5       1009.50        988.94        10.77 o
  -2   4   5        195.63        201.95         3.52 o
  -1   4   5        504.79        566.49         6.55 o
   0   4   5       2002.61       2012.73        16.94 o
   1   4   5       3735.77       3788.90        30.83 o
   2   4   5        294.50        328.93         5.91 o
   3   4   5       2175.74       2228.46        25.40 o
   4   4   5        229.24        227.67         4.58 o
   5   4   5        763.35        758.07        10.99 o
   6   4   5        281.99        289.88        12.15 o
   7   4   5        130.96        123.95         8.57 o
   8   4   5        194.21        223.65        12.19 o
   9   4   5          0.35         -8.00         8.00 o
  -9   5   5          4.03          0.85         6.65 o
  -8   5   5         61.22         78.15        12.91 o
  -7   5   5         45.04         48.41         7.42 o
  -6   5   5        124.26        135.26         8.33 o
  -5   5   5          0.16          0.61         5.36 o
  -4   5   5        800.18        806.18        17.31 o
  -3   5   5        559.27        536.57         8.09 o
  -2   5   5          9.01         11.02         1.48 o
  -1   5   5         56.31         58.54         2.75 o
   0   5   5        766.08        823.58         7.49 o
   1   5   5        911.46       1035.88        11.45 o
   2   5   5          0.30         -0.50         1.53 o
   3   5   5        159.96        157.60         5.22 o
   4   5   5       2523.57       2596.10        27.00 o
   5   5   5       1206.75       1200.67        18.91 o
   6   5   5        612.82        600.44        15.80 o
   7   5   5         34.69         37.90         5.99 o
   8   5   5         59.41         48.97         7.57 o
   9   5   5          8.98         -6.24         6.24 o
  -9   6   5         33.92         54.67        11.81 o
  -8   6   5          5.98         -2.09         6.01 o
  -7   6   5         59.26         40.94         6.39 o
  -6   6   5        192.79        188.12         9.55 o
  -5   6   5        757.29        751.07        16.49 o
  -4   6   5         81.02         92.07         3.56 o
  -3   6   5         34.53         39.29         2.82 o
  -2   6   5         56.39         52.23         3.12 o
  -1   6   5       1170.46       1270.49        14.33 o
   0   6   5       1019.43        969.00         8.96 o
   1   6   5        363.72        407.44         6.00 o
   2   6   5        264.39        278.64         5.80 o
   3   6   5        740.77        712.42        10.46 o
   4   6   5        962.46       1010.87        14.50 o
   5   6   5         93.20         84.33         5.93 o
   6   6   5        490.74        482.86        14.10 o
   7   6   5        152.99        162.29        10.56 o
   8   6   5          6.35         13.28         6.77 o
   9   6   5          0.03          1.63         7.97 o
  -9   7   5        210.31        212.53        17.82 o
  -8   7   5          0.26         -6.22         6.22 o
  -7   7   5          1.70          1.05         4.30 o
  -6   7   5        612.78        574.25        13.82 o
  -5   7   5        825.76        745.15        14.65 o
  -4   7   5        265.48        244.37         8.50 o
  -3   7   5         52.86         65.09         4.20 o
  -2   7   5        495.34        507.58        11.50 o
  -1   7   5        186.99        196.40         4.40 o
   0   7   5       2655.35       2742.55        24.26 o
   1   7   5        796.01        860.36         9.77 o
   2   7   5          0.89          1.69         1.77 o
   3   7   5        382.77        370.93         7.40 o
   4   7   5        422.66        391.71        11.20 o
   5   7   5         22.90         14.54         6.90 o
   6   7   5         83.39         85.11        12.40 o
   7   7   5        391.04        378.02        16.78 o
   8   7   5         49.78         65.79         9.62 o
   9   7   5         59.19         55.20        13.27 o
  -9   8   5         10.27         28.37         8.98 o
  -8   8   5         11.89          1.90         6.12 o
  -7   8   5         44.97         37.64         6.77 o
  -6   8   5          8.10         -0.86         6.46 o
  -5   8   5        366.57        353.85        11.54 o
  -4   8   5        195.07        198.12         9.74 o
  -3   8   5          7.53          4.32         2.30 o
  -2   8   5         66.09         79.26         4.38 o
  -1   8   5         25.75         16.24         2.27 o
   0   8   5        221.04        196.85         4.77 o
   1   8   5         75.03         98.74         2.97 o
   2   8   5        681.16        745.53        11.86 o
   3   8   5        318.65        309.21         9.41 o
   4   8   5        304.19        277.01         9.03 o
   5   8   5         98.36        105.69         8.79 o
   6   8   5         59.26         54.81         7.58 o
   7   8   5         45.89         28.42         9.90 o
   8   8   5         10.31          1.62         7.21 o
  -8   9   5        279.16        302.08        25.56 o
  -7   9   5         32.04         36.35         8.41 o
  -6   9   5          7.23         -1.99         4.16 o
  -5   9   5          0.98         -2.83         3.92 o
  -4   9   5        215.84        208.64         7.20 o
  -3   9   5        124.10        123.14         5.43 o
  -2   9   5        306.22        295.39         7.61 o
  -1   9   5       1033.71       1059.18        10.19 o
   0   9   5        182.53        185.43         5.31 o
   1   9   5         92.34         96.69         3.58 o
   2   9   5         41.68         41.24         3.38 o
   3   9   5        228.96        220.56         7.92 o
   4   9   5        496.95        511.00        12.62 o
   5   9   5        130.70        140.18        10.23 o
   6   9   5        810.58        813.88        27.96 o
   7   9   5         81.50         67.73        12.48 o
   8   9   5          3.73          3.35         6.86 o
  -8  10   5        174.00        151.92        14.82 o
  -7  10   5          7.58          9.57         6.89 o
  -6  10   5         29.92         26.80         5.98 o
  -5  10   5        396.88        372.77        13.11 o
  -4  10   5        159.00        160.22         7.02 o
  -3  10   5        151.86        132.66         6.36 o
  -2  10   5         49.20         53.51         3.90 o
  -1  10   5       1253.96       1300.88        12.59 o
   0  10   5         28.46         38.49         2.93 o
   1  10   5        223.61        221.46         6.10 o
   2  10   5        123.30        116.80         4.45 o
   3  10   5        181.27        175.28         7.54 o
   4  10   5         79.74         82.34         6.30 o
   5  10   5        216.92        218.16        11.39 o
   6  10   5        147.95        129.22        13.39 o
   7  10   5         97.07        111.64        13.62 o
   8  10   5         53.82         59.64        10.45 o
  -8  11   5          4.11         -2.76         8.39 o
  -7  11   5         12.94          5.76         7.71 o
  -6  11   5         31.85         36.28         6.48 o
  -5  11   5        226.32        205.19        10.27 o
  -4  11   5          0.07         -1.39         3.03 o
  -3  11   5        141.67        143.55         6.64 o
  -2  11   5        168.39        201.91         7.53 o
  -1  11   5        731.13        714.01        11.58 o
   0  11   5       1501.64       1468.33        17.56 o
   1  11   5        340.87        358.11         7.78 o
   2  11   5         19.69         27.87         3.36 o
   3  11   5        526.94        508.73        11.56 o
   4  11   5        274.89        256.76        10.13 o
   5  11   5        459.09        468.34        15.66 o
   6  11   5         71.91         72.99        11.72 o
   7  11   5          2.09          4.31         8.76 o
   8  11   5        130.65        158.98        18.29 o
  -7  12   5         16.04          9.49         7.38 o
  -6  12   5        123.31        128.40         9.67 o
  -5  12   5        111.43        110.58         8.23 o
  -4  12   5         17.41          9.89         3.66 o
  -3  12   5         27.39         18.76         3.67 o
  -2  12   5        123.53        118.12         6.26 o
  -1  12   5       1713.57       1629.22        26.88 o
   0  12   5        222.23        240.54         6.82 o
   1  12   5        230.96        221.54         6.56 o
   2  12   5         78.98         57.62         4.59 o
   3  12   5        196.78        155.22         7.46 o
   4  12   5         45.77         43.85         6.35 o
   5  12   5         36.88         43.31         6.67 o
   6  12   5         44.57         68.91        13.12 o
   7  12   5          2.88         -4.48         8.54 o
  -7  13   5        304.73        333.24        17.03 o
  -6  13   5         13.96         23.50         5.80 o
  -5  13   5         12.74         20.78         5.57 o
  -4  13   5        416.95        455.73        13.66 o
  -3  13   5          1.40          1.90         2.97 o
  -2  13   5        455.40        397.77        10.25 o
  -1  13   5         27.23         22.58         3.77 o
   0  13   5        233.09        241.60         8.01 o
   1  13   5         84.38         78.45         5.29 o
   2  13   5          1.78         -2.60         2.60 o
   3  13   5         40.60         25.01         4.00 o
   4  13   5          2.18          4.96         4.21 o
   5  13   5          6.72          3.46         6.38 o
   6  13   5          0.70          9.48         6.05 o
   7  13   5        147.42        144.50        15.58 o
  -6  14   5          5.59         10.94         7.77 o
  -5  14   5          0.16         -6.51         6.51 o
  -4  14   5         87.51         96.25        10.12 o
  -3  14   5         16.40         30.34         6.02 o
  -2  14   5        243.19        248.12         9.29 o
  -1  14   5          2.08         -0.28         3.06 o
   0  14   5         47.32         43.20         4.78 o
   1  14   5          0.10         -2.51         4.95 o
   2  14   5         71.04         87.61         5.80 o
   3  14   5          2.49         -0.89         3.95 o
   4  14   5         28.63         13.78         8.17 o
   5  14   5         17.57          8.49         8.86 o
   6  14   5         47.63         24.04        11.13 o
  -6  15   5         10.72          8.17        15.68 o
  -5  15   5         63.89         61.07         9.57 o
  -4  15   5         35.41         53.60         9.74 o
  -3  15   5          0.00          4.27         6.09 o
  -2  15   5         13.45         21.91         5.73 o
  -1  15   5         33.92         39.91         7.02 o
   0  15   5        208.81        212.03         9.66 o
   1  15   5         34.59         38.35         5.28 o
   2  15   5          8.72          3.72         5.10 o
   3  15   5         19.52         11.01         9.19 o
   4  15   5          0.51         -4.39         6.40 o
   5  15   5          0.41          6.05        12.83 o
   6  15   5         23.67         25.26        10.86 o
  -5  16   5          1.15          5.00         7.46 o
  -4  16   5         47.60         50.51         9.85 o
  -3  16   5          0.31         -5.58         6.17 o
  -2  16   5         89.61         54.74         9.31 o
  -1  16   5         22.06         23.89         6.99 o
   0  16   5         95.70        104.23         7.74 o
   1  16   5        190.63        183.59        19.79 o
   2  16   5         14.99          8.64        12.82 o
   3  16   5         15.87          8.75         9.15 o
   4  16   5         20.56         21.87        11.37 o
   5  16   5          0.00         21.49        10.99 o
  -4  17   5         92.73         89.31        14.64 o
  -3  17   5          3.22          4.72         6.68 o
  -2  17   5          5.41          4.06         7.71 o
  -1  17   5        229.15        228.35        17.10 o
   0  17   5          3.94          5.78        10.51 o
   1  17   5         55.05         52.91        10.05 o
   2  17   5         64.66         69.38        11.67 o
   3  17   5         43.25         43.15        11.17 o
   4  17   5        377.43        402.68        25.50 o
  -3  18   5          0.22          1.05        12.43 o
  -2  18   5         73.94         97.40        12.89 o
  -1  18   5         27.80         44.16         9.53 o
   0  18   5        195.97        237.35        26.06 o
   1  18   5         48.08         60.76        11.00 o
   2  18   5        168.22        169.62        16.53 o
   3  18   5        129.76        135.91        17.13 o
  -2  19   5          5.23          6.26         8.76 o
  -1  19   5         23.43         29.16        18.19 o
   0  19   5         37.57         39.33        15.80 o
   1  19   5         41.76         56.16        16.49 o
   2  19   5          8.85         28.82        10.24 o
  -9   0   6         26.39          8.81        13.51 o
  -8   0   6         20.19         36.82        12.63 o
  -7   0   6        543.49        525.89        47.73 o
  -6   0   6         46.67         46.48         7.83 o
  -5   0   6        217.14        187.16        10.89 o
  -4   0   6        376.82        356.66        11.40 o
  -3   0   6       2418.83       2427.87        50.75 o
  -2   0   6        228.70        267.46         8.21 o
  -1   0   6       2114.53       2123.81        25.95 o
   0   0   6       1128.42       1223.52        17.32 o
   1   0   6       2764.58       2976.56        39.64 o
   2   0   6          8.41         12.93         3.72 o
   3   0   6       4119.70       4300.75        56.27 o
   4   0   6         31.84         42.99         4.77 o
   5   0   6       2340.15       2314.11        35.91 o
   6   0   6        247.48        211.66        10.09 o
   7   0   6        108.00        112.40        14.84 o
   8   0   6        591.74        633.90        32.14 o
   9   0   6        315.10        350.53        43.60 o
  -9   1   6         19.20          6.08         7.80 o
  -8   1   6          9.88          0.97         6.83 o
  -7   1   6          0.18          9.92         7.48 o
  -6   1   6         55.53         42.64         5.13 o
  -5   1   6         43.16         54.00         6.76 o
  -4   1   6        148.09        152.07         6.44 o
  -3   1   6        154.23        110.77         5.93 o
  -2   1   6        519.35        574.37         9.00 o
  -1   1   6       1882.98       1954.00        18.52 o
   0   1   6        362.45        346.62         5.88 o
   1   1   6         58.22         94.05         3.32 o
   2   1   6        704.05        768.86        11.44 o
   3   1   6        154.93        156.47         6.51 o
   4   1   6       1504.81       1615.56        18.67 o
   5   1   6          1.50          7.59         2.69 o
   6   1   6          3.74          3.25         2.86 o
   7   1   6        111.87        111.68        10.86 o
   8   1   6         29.12         39.50        14.13 o
   9   1   6         23.88         32.25        12.02 o
  -9   2   6        337.63        350.84        22.01 o
  -8   2   6        153.04        138.01        13.03 o
  -7   2   6         47.08         66.67         9.99 o
  -6   2   6        244.85        252.33         8.30 o
  -5   2   6         89.85         89.51         5.04 o
  -4   2   6        190.49        154.37         7.46 o
  -3   2   6        167.44        146.50         6.11 o
  -2   2   6       3653.90       3935.54        31.60 o
  -1   2   6        597.35        599.62        10.99 o
   0   2   6         65.93         67.71         2.80 o
   1   2   6         40.31         29.48         2.22 o
   2   2   6        363.65        346.44         6.57 o
   3   2   6        947.08       1000.78        13.28 o
   4   2   6        216.87        191.18         4.74 o
   5   2   6         13.68          9.99         2.72 o
   6   2   6        149.94        159.63        13.81 o
   7   2   6         21.73         23.97         6.27 o
   8   2   6         29.38         34.84        23.28 o
   9   2   6        284.76        324.51        25.02 o
  -9   3   6         10.86         12.89         8.14 o
  -8   3   6         93.15        115.00        13.91 o
  -7   3   6        592.83        586.13        20.85 o
  -6   3   6         16.44         24.69         4.87 o
  -5   3   6       1440.32       1332.99        21.05 o
  -4   3   6        246.86        254.20        10.23 o
  -3   3   6         55.63         40.63         3.28 o
  -2   3   6        843.35        853.01         9.25 o
  -1   3   6        364.02        343.42         5.27 o
   0   3   6          6.24          6.14         1.32 o
   1   3   6        466.74        453.69         6.45 o
   2   3   6         24.89         26.90         2.77 o
   3   3   6        155.48        174.70         6.05 o
   4   3   6         61.99         82.47         4.63 o
   5   3   6          7.56          2.34         1.93 o
   6   3   6         14.13          0.55         4.27 o
   7   3   6        163.38        167.19        10.12 o
   8   3   6        195.97        221.83        15.79 o
   9   3   6        137.45        175.23        19.33 o
  -9   4   6          0.04         -5.83         5.83 o
  -8   4   6         38.65         57.54         9.60 o
  -7   4   6        675.98        617.09        16.83 o
  -6   4   6        513.96        501.79        13.29 o
  -5   4   6        733.60        703.68        15.99 o
  -4   4   6        458.24        467.77        10.31 o
  -3   4   6         58.76         61.08         3.20 o
  -2   4   6        297.27        267.48         4.27 o
  -1   4   6        413.15        456.48         6.62 o
   0   4   6        670.31        698.91         7.71 o
   1   4   6       1619.77       1724.25        16.74 o
   2   4   6         15.43         19.10         2.71 o
   3   4   6        165.93        176.67         5.40 o
   4   4   6        465.75        456.48         9.26 o
   5   4   6       1681.71       1636.80        22.86 o
   6   4   6         11.88         15.55         4.94 o
   7   4   6        583.50        612.40        16.67 o
   8   4   6          7.66          5.91         6.18 o
   9   4   6         53.85         61.34        12.72 o
  -9   5   6          0.41          1.90         5.84 o
  -8   5   6         78.79        112.36        11.20 o
  -7   5   6        110.34         97.90         8.40 o
  -6   5   6        204.17        196.40        10.01 o
  -5   5   6        473.01        449.11        12.76 o
  -4   5   6        246.35        230.02         7.54 o
  -3   5   6         93.00         88.57         3.42 o
  -2   5   6         38.17         59.49         2.57 o
  -1   5   6       1672.73       1732.18        15.70 o
   0   5   6       2263.88       2379.04        20.14 o
   1   5   6       1858.10       1868.95        15.58 o
   2   5   6        204.79        196.84         4.53 o
   3   5   6         79.49         83.02         4.31 o
   4   5   6        813.50        733.77        14.13 o
   5   5   6         52.14         45.84         5.26 o
   6   5   6         69.09         55.59         6.55 o
   7   5   6         67.12         60.43         7.27 o
   8   5   6          0.61          5.08         6.59 o
   9   5   6          6.29          5.98         9.52 o
  -9   6   6         66.27         68.76        11.73 o
  -8   6   6          1.75          1.00         6.85 o
  -7   6   6         12.30          5.76         5.06 o
  -6   6   6         31.35         30.90         5.73 o
  -5   6   6         18.13         24.36         4.65 o
  -4   6   6        935.28        932.37        14.33 o
  -3   6   6        305.59        307.48         5.91 o
  -2   6   6        137.16        152.97         3.67 o
  -1   6   6        660.99        706.22         8.97 o
   0   6   6       2377.23       2460.88        18.53 o
   1   6   6        512.36        566.81         7.48 o
   2   6   6       1456.69       1532.80        17.04 o
   3   6   6        310.17        341.94         7.65 o
   4   6   6        224.55        232.47         7.96 o
   5   6   6       3048.27       2830.20        36.79 o
   6   6   6          6.51         11.42         4.74 o
   7   6   6         63.12         55.51        10.48 o
   8   6   6         25.54         31.41         8.41 o
   9   6   6        296.02        311.67        21.99 o
  -9   7   6          0.67         -0.88        13.51 o
  -8   7   6         21.30         28.55         7.55 o
  -7   7   6         24.83         14.91         5.68 o
  -6   7   6          1.19          0.26         5.11 o
  -5   7   6          4.34          3.58         4.68 o
  -4   7   6        133.60        113.87         4.94 o
  -3   7   6          6.35          2.33         2.16 o
  -2   7   6          4.81          1.72         1.68 o
  -1   7   6         13.73         18.23         2.45 o
   0   7   6        209.91        193.84         4.48 o
   1   7   6         61.41         72.24         2.91 o
   2   7   6        250.63        283.89         7.75 o
   3   7   6        455.08        469.90         9.76 o
   4   7   6        455.20        471.58        11.49 o
   5   7   6        210.42        227.69         9.12 o
   6   7   6        267.74        262.59        11.91 o
   7   7   6         40.06         33.11         7.54 o
   8   7   6        255.60        277.27        16.94 o
   9   7   6         39.14         35.75        11.47 o
  -8   8   6          1.48          2.17         7.51 o
  -7   8   6         64.66         72.33         7.94 o
  -6   8   6        298.58        284.73        11.38 o
  -5   8   6       1740.87       1632.90        27.84 o
  -4   8   6         45.76         41.59         3.74 o
  -3   8   6        121.24        102.47         5.55 o
  -2   8   6          8.92          8.41         2.72 o
  -1   8   6        135.93        148.51         4.60 o
   0   8   6         27.82         29.39         2.15 o
   1   8   6          1.90          3.32         1.71 o
   2   8   6       1026.77       1084.43        13.83 o
   3   8   6        146.30        139.22         6.34 o
   4   8   6         33.32         40.96         5.93 o
   5   8   6         11.56         11.04         4.78 o
   6   8   6         57.30         59.13        18.06 o
   7   8   6         15.89         26.94         8.14 o
   8   8   6         75.52         84.28        11.19 o
  -8   9   6        146.95        174.99        15.15 o
  -7   9   6         49.03         49.11        10.70 o
  -6   9   6          8.61          8.50         4.49 o
  -5   9   6         48.90         42.26         6.50 o
  -4   9   6          0.01         -2.95         2.95 o
  -3   9   6          1.51         -2.72         2.72 o
  -2   9   6          2.52          5.07         2.62 o
  -1   9   6          8.61         17.01         2.45 o
   0   9   6        264.94        253.49         7.20 o
   1   9   6          0.12          0.73         1.89 o
   2   9   6        264.66        279.90         6.60 o
   3   9   6        202.53        193.65         7.45 o
   4   9   6        161.05        147.20         8.46 o
   5   9   6          1.62          0.24         5.49 o
   6   9   6          4.67          5.44        14.91 o
   7   9   6         38.52         44.33         8.73 o
   8   9   6         15.24          8.38         8.94 o
  -8  10   6          1.63          0.67         6.90 o
  -7  10   6        160.93        183.78        13.19 o
  -6  10   6        383.65        357.11        13.94 o
  -5  10   6         89.51        101.92         9.29 o
  -4  10   6        660.59        629.49        12.50 o
  -3  10   6        258.11        250.56         8.42 o
  -2  10   6        115.92        132.76         6.26 o
  -1  10   6          7.32          2.74         2.53 o
   0  10   6        183.96        216.18         5.38 o
   1  10   6        309.13        336.35         7.36 o
   2  10   6        332.28        298.07         8.11 o
   3  10   6        534.07        455.55        11.14 o
   4  10   6          0.61         -2.76         4.03 o
   5  10   6          0.21          6.62         7.53 o
   6  10   6        313.95        342.76        19.90 o
   7  10   6        323.37        321.27        34.94 o
   8  10   6         13.14         18.43         9.08 o
  -8  11   6          0.58         -6.71         6.71 o
  -7  11   6          7.87         11.92         5.95 o
  -6  11   6         55.63         45.63         7.82 o
  -5  11   6        137.54        117.26         8.92 o
  -4  11   6         77.30         65.85         5.28 o
  -3  11   6         90.65         84.65         6.12 o
  -2  11   6         16.86         15.22         3.37 o
  -1  11   6        460.60        453.92        10.09 o
   0  11   6         63.59         68.18         4.19 o
   1  11   6        347.64        334.81         8.11 o
   2  11   6        185.20        224.19         6.99 o
   3  11   6         13.54          9.74         3.38 o
   4  11   6         11.01         11.53         4.95 o
   5  11   6         79.48         82.69         9.45 o
   6  11   6         49.55         44.94        10.05 o
   7  11   6        505.61        543.40        29.46 o
   8  11   6          0.00         19.54        17.91 o
  -7  12   6         17.46         20.11         6.40 o
  -6  12   6         54.29         56.71        11.47 o
  -5  12   6        244.79        228.26        11.91 o
  -4  12   6         66.67         70.26         6.37 o
  -3  12   6        272.99        251.17         8.27 o
  -2  12   6        153.59        130.20         6.97 o
  -1  12   6          0.34          2.38         3.25 o
   0  12   6        123.74        135.45         5.51 o
   1  12   6        118.25        129.28         6.37 o
   2  12   6        454.27        418.89         9.18 o
   3  12   6        687.43        688.91        15.58 o
   4  12   6          1.26         -0.24         4.78 o
   5  12   6         76.41         67.82         8.99 o
   6  12   6        364.44        379.02        30.03 o
   7  12   6        128.51        127.79        19.78 o
  -7  13   6         24.77         32.62         7.21 o
  -6  13   6          1.13          7.67         8.17 o
  -5  13   6        105.87        127.72        18.12 o
  -4  13   6         46.79         38.95         5.90 o
  -3  13   6        455.59        457.96        11.39 o
  -2  13   6         19.50         17.99         4.28 o
  -1  13   6        452.54        387.17         9.84 o
   0  13   6        589.12        635.38        13.63 o
   1  13   6         15.90         13.73         3.50 o
   2  13   6          4.91          2.05         3.21 o
   3  13   6         30.06         21.76         4.50 o
   4  13   6          7.12          3.69         6.32 o
   5  13   6          0.71         -1.26         5.63 o
   6  13   6         18.04         19.56         7.54 o
   7  13   6         48.43         31.22        11.98 o
  -6  14   6         29.55         28.86         8.82 o
  -5  14   6         11.22         15.26         9.31 o
  -4  14   6        164.30        177.38        14.84 o
  -3  14   6         10.58         22.04         4.15 o
  -2  14   6         34.13         45.42         5.38 o
  -1  14   6         21.94         31.07         8.79 o
   0  14   6         46.93         39.89         5.88 o
   1  14   6         93.14         85.17         7.16 o
   2  14   6        232.18        207.62        11.09 o
   3  14   6        138.28        139.69         8.37 o
   4  14   6         34.99         34.20         6.73 o
   5  14   6          9.46         17.58         9.34 o
   6  14   6         18.13         21.88        10.32 o
  -6  15   6        413.58        443.64        22.45 o
  -5  15   6         71.73         68.39        10.41 o
  -4  15   6         98.36        118.03        12.64 o
  -3  15   6         13.87          6.84         6.54 o
  -2  15   6         29.74         36.48         6.51 o
  -1  15   6          7.39         12.62         5.48 o
   0  15   6        129.65        133.01         8.76 o
   1  15   6        101.61        112.93         8.50 o
   2  15   6          6.91         11.43         6.52 o
   3  15   6          1.86         -2.13        10.40 o
   4  15   6         27.84         23.01        12.14 o
   5  15   6          3.46         -2.67         8.46 o
   6  15   6          1.38         -4.77         9.40 o
  -5  16   6         74.52         59.46         9.73 o
  -4  16   6         26.81         16.10         8.09 o
  -3  16   6          3.45          7.52         7.08 o
  -2  16   6          0.42          2.71         6.07 o
  -1  16   6         68.54         74.82        10.72 o
   0  16   6        325.98        356.42        13.84 o
   1  16   6        146.88        148.79        16.51 o
   2  16   6          2.10          0.73         8.28 o
   3  16   6          0.01          9.52         7.56 o
   4  16   6        156.34        168.12        18.59 o
   5  16   6         23.85         17.59        12.19 o
  -4  17   6        141.98        145.15        14.43 o
  -3  17   6         93.73        107.23        13.36 o
  -2  17   6         31.99         32.12         9.68 o
  -1  17   6          7.57          3.59         7.64 o
   0  17   6          0.19          3.18         4.98 o
   1  17   6         22.80         30.45         8.48 o
   2  17   6        138.79        127.73        23.82 o
   3  17   6        128.50        119.65        13.97 o
   4  17   6          1.06          2.16         8.38 o
  -3  18   6         44.97         49.03        10.61 o
  -2  18   6         38.04         25.16        10.40 o
  -1  18   6        119.60        161.28        18.89 o
   0  18   6          4.81         29.00        14.35 o
   1  18   6         97.26        105.72        13.57 o
   2  18   6         22.37          0.55        10.54 o
   3  18   6          8.52         20.37        10.39 o
  -2  19   6        165.82        145.85        22.24 o
  -1  19   6         96.45        130.97        21.63 o
   0  19   6         40.52         34.19        22.97 o
   1  19   6         28.08         33.47        44.65 o
  -9   1   7          6.41         -0.64         8.31 o
  -8   1   7        146.82        139.08        14.28 o
  -7   1   7         28.75         39.93         9.85 o
  -6   1   7        552.31        511.52        13.47 o
  -5   1   7         14.89         20.65         3.99 o
  -4   1   7         13.81         10.50         3.18 o
  -3   1   7       1579.45       1702.14        28.05 o
  -2   1   7       2988.21       3092.10        33.40 o
  -1   1   7        427.43        405.00         6.49 o
   0   1   7        452.58        505.15         8.38 o
   1   1   7        505.57        563.28         7.82 o
   2   1   7       3691.25       3903.93        39.82 o
   3   1   7        958.84       1028.74        16.84 o
   4   1   7          5.77          4.24         2.16 o
   5   1   7        129.11        113.59         6.04 o
   6   1   7         15.98         13.88         6.04 o
   7   1   7         12.29         16.00         8.12 o
   8   1   7        119.03        139.10        14.83 o
   9   1   7         72.31         44.78        14.71 o
  -9   2   7        158.15        171.49        23.60 o
  -8   2   7        401.27        423.32        26.36 o
  -7   2   7        679.28        692.03        26.19 o
  -6   2   7          0.68         -0.94         4.45 o
  -5   2   7        155.06        137.93         7.81 o
  -4   2   7       1073.71       1070.02        19.39 o
  -3   2   7        675.08        766.69        13.67 o
  -2   2   7        447.27        546.21         7.74 o
  -1   2   7       1162.74       1243.74        15.48 o
   0   2   7        460.04        492.39         7.56 o
   1   2   7          6.33         21.34         2.08 o
   2   2   7        155.44        181.01         5.28 o
   3   2   7         26.38         44.07         3.92 o
   4   2   7        427.00        483.47        11.26 o
   5   2   7        230.70        218.69         6.09 o
   6   2   7        396.85        350.68        12.66 o
   7   2   7         38.31         37.48         7.92 o
   8   2   7          0.01         -2.65        10.86 o
   9   2   7        249.44        272.08        29.43 o
  -9   3   7          1.29          7.64         9.22 o
  -8   3   7         62.56         81.84        11.56 o
  -7   3   7        167.01        205.42        18.60 o
  -6   3   7          3.62         10.74         4.94 o
  -5   3   7         26.45         21.59         4.45 o
  -4   3   7        436.71        403.21        11.10 o
  -3   3   7        251.07        248.26         5.99 o
  -2   3   7         15.83          8.51         1.52 o
  -1   3   7        510.26        518.97         8.30 o
   0   3   7        644.12        672.99         9.30 o
   1   3   7       2088.56       2219.72        21.22 o
   2   3   7          0.07         -1.34         1.81 o
   3   3   7          3.56          4.00         2.59 o
   4   3   7        179.23        196.65         8.24 o
   5   3   7         16.72         14.41         3.65 o
   6   3   7         64.06         70.34         6.45 o
   7   3   7          6.37          0.54         4.78 o
   8   3   7         27.32         32.30        10.69 o
   9   3   7         14.76          3.69         9.13 o
  -9   4   7          9.72          6.49         8.48 o
  -8   4   7        148.93        158.39        14.82 o
  -7   4   7        101.08         97.34         8.39 o
  -6   4   7        693.11        649.75        15.39 o
  -5   4   7        188.44        195.08         9.82 o
  -4   4   7        775.01        808.49        15.12 o
  -3   4   7          3.26          6.48         2.08 o
  -2   4   7        146.21        149.83         4.85 o
  -1   4   7       1402.22       1376.98        18.36 o
   0   4   7         53.67         53.39         2.67 o
   1   4   7        379.61        420.02         6.81 o
   2   4   7        174.78        191.09         8.20 o
   3   4   7         66.47         61.35         4.24 o
   4   4   7        101.54        105.28         5.42 o
   5   4   7          0.30          4.00         3.22 o
   6   4   7         45.79         49.93         6.53 o
   7   4   7         81.08         95.05         8.51 o
   8   4   7        117.69        138.59        20.05 o
   9   4   7        375.03        410.59        24.69 o
  -9   5   7        101.58        142.33        14.71 o
  -8   5   7          1.84         12.10         7.57 o
  -7   5   7         44.42         52.32         9.11 o
  -6   5   7          0.64         -2.77         4.19 o
  -5   5   7        249.54        217.75        11.68 o
  -4   5   7          0.03         -2.90         2.90 o
  -3   5   7          8.88          7.33         2.20 o
  -2   5   7        327.90        343.55         5.52 o
  -1   5   7       1381.23       1342.90        13.70 o
   0   5   7       4258.08       4414.30        36.09 o
   1   5   7          0.25          1.21         1.48 o
   2   5   7        199.14        212.55         6.24 o
   3   5   7         65.55         50.59         4.44 o
   4   5   7         35.99         42.13         4.73 o
   5   5   7        452.27        463.11        12.94 o
   6   5   7        192.58        207.14        10.01 o
   7   5   7        164.77        172.38        14.42 o
   8   5   7         43.82         47.55        10.55 o
   9   5   7          0.07         10.71         9.84 o
  -9   6   7         91.62        103.92        18.00 o
  -8   6   7        137.05        143.34        11.81 o
  -7   6   7        227.56        220.10        11.79 o
  -6   6   7          8.38         14.19         5.07 o
  -5   6   7         97.66        101.99         8.64 o
  -4   6   7          1.12          1.11         2.80 o
  -3   6   7        274.20        259.68         6.08 o
  -2   6   7          5.29          4.62         1.63 o
  -1   6   7       1168.72       1246.97        12.12 o
   0   6   7          4.38          4.77         1.59 o
   1   6   7        258.16        295.45         5.52 o
   2   6   7         97.80        110.36         5.60 o
   3   6   7        167.68        179.05         5.86 o
   4   6   7        736.98        716.89        12.44 o
   5   6   7        178.11        162.54         7.49 o
   6   6   7         14.62         13.48         4.70 o
   7   6   7        175.30        179.73        12.63 o
   8   6   7         24.37         18.57         8.99 o
   9   6   7         21.14         30.24        12.38 o
  -9   7   7         18.96          6.85         7.98 o
  -8   7   7         52.09         50.68         8.37 o
  -7   7   7          5.26          7.93         5.42 o
  -6   7   7        649.47        619.11        15.74 o
  -5   7   7        178.44        167.50        11.08 o
  -4   7   7        337.55        321.11         7.86 o
  -3   7   7        273.56        265.15         7.91 o
  -2   7   7       1397.16       1303.42        13.99 o
  -1   7   7        904.82        924.37        11.05 o
   0   7   7        130.37        103.06         3.30 o
   1   7   7       1094.12       1198.96        12.77 o
   2   7   7          8.69         18.91         2.71 o
   3   7   7          1.36          4.46         3.30 o
   4   7   7        265.73        235.25         8.13 o
   5   7   7        763.83        732.21        22.70 o
   6   7   7         35.12         37.77         6.69 o
   7   7   7          3.74          6.20         5.97 o
   8   7   7        120.35        146.19        12.66 o
  -8   8   7         90.47         98.52        13.88 o
  -7   8   7        445.18        445.04        15.21 o
  -6   8   7         77.39         82.57         8.20 o
  -5   8   7          0.00          0.30         5.03 o
  -4   8   7       2650.77       2521.61        30.20 o
  -3   8   7        233.77        207.44         7.12 o
  -2   8   7        324.94        336.95         5.55 o
  -1   8   7        230.85        302.35         7.02 o
   0   8   7        752.17        755.55        10.98 o
   1   8   7         95.00        100.65         5.98 o
   2   8   7          0.10         -2.03         2.03 o
   3   8   7        236.91        233.12         7.76 o
   4   8   7         12.06         13.90         3.78 o
   5   8   7          1.85         -0.60         7.05 o
   6   8   7         84.89         76.29         9.02 o
   7   8   7          8.90         12.77         7.02 o
   8   8   7        224.77        258.10        22.58 o
  -8   9   7          4.52          7.10         8.63 o
  -7   9   7         21.01         14.58         6.23 o
  -6   9   7         50.97         65.74         7.25 o
  -5   9   7        377.65        370.36        16.30 o
  -4   9   7         23.80         30.43         3.65 o
  -3   9   7         91.41         74.39         4.84 o
  -2   9   7        818.87        779.92        12.55 o
  -1   9   7         14.62         12.20         2.43 o
   0   9   7         36.02         50.08         2.47 o
   1   9   7        141.33        139.84         4.64 o
   2   9   7        159.36        154.86         5.48 o
   3   9   7        406.80        395.47        10.30 o
   4   9   7        354.21        329.20        15.68 o
   5   9   7         14.69         13.24         7.16 o
   6   9   7        274.79        259.28        18.68 o
   7   9   7        244.05        234.25        15.05 o
   8   9   7         10.18         -0.63         8.01 o
  -8  10   7         10.50          1.05         8.73 o
  -7  10   7        131.65        137.53        13.94 o
  -6  10   7         10.11         12.94         5.51 o
  -5  10   7         23.10         20.39         7.33 o
  -4  10   7        525.54        479.19        12.45 o
  -3  10   7         20.22         16.41         5.75 o
  -2  10   7         29.42         25.89         4.47 o
  -1  10   7          0.56         -0.35         2.54 o
   0  10   7        391.88        379.32         7.20 o
   1  10   7         12.34         20.86         3.32 o
   2  10   7         60.61         80.97         4.60 o
   3  10   7          7.39         12.07         4.88 o
   4  10   7        202.13        189.08        11.88 o
   5  10   7         34.05         11.96         7.06 o
   6  10   7         38.11         46.73        10.55 o
   7  10   7         70.70         99.28        11.90 o
   8  10   7          0.18         -2.97        11.84 o
  -7  11   7         27.45         36.62         7.96 o
  -6  11   7          4.86          9.91         6.42 o
  -5  11   7        181.06        155.85        11.20 o
  -4  11   7          2.58          3.49         4.04 o
  -3  11   7        113.49        111.32         6.68 o
  -2  11   7        171.13        175.60         7.43 o
  -1  11   7        594.91        545.70        11.23 o
   0  11   7        144.27        133.28         4.76 o
   1  11   7         15.24         10.34         3.74 o
   2  11   7        685.56        659.11        11.23 o
   3  11   7         35.96         20.04         4.59 o
   4  11   7          0.03         -3.17         4.44 o
   5  11   7         14.20         12.01         6.06 o
   6  11   7          6.89         -2.60         6.86 o
   7  11   7        253.87        303.61        18.90 o
  -7  12   7         76.59         91.70        14.87 o
  -6  12   7         38.61         50.30         8.47 o
  -5  12   7         96.95         86.90         9.08 o
  -4  12   7        117.90        113.34         8.72 o
  -3  12   7          0.90          1.33         3.20 o
  -2  12   7          6.07          3.22         3.24 o
  -1  12   7         10.84          9.18         3.56 o
   0  12   7         43.72         41.69         4.71 o
   1  12   7         81.09         89.11         5.67 o
   2  12   7          1.13          4.96         3.09 o
   3  12   7          2.62         -0.12         4.91 o
   4  12   7          5.91          4.58         5.27 o
   5  12   7          1.02         -5.38         5.38 o
   6  12   7         57.45         67.73        11.20 o
   7  12   7          1.91          4.08        14.07 o
  -7  13   7          7.94         18.28         7.92 o
  -6  13   7         23.43         27.98         6.88 o
  -5  13   7        138.47        149.98        11.35 o
  -4  13   7        586.71        563.50        16.46 o
  -3  13   7        131.12        127.40         7.30 o
  -2  13   7        172.96        171.88         8.95 o
  -1  13   7        205.59        207.69         9.38 o
   0  13   7         83.07         89.16         7.38 o
   1  13   7        239.59        239.46        10.79 o
   2  13   7        110.10         82.91         6.47 o
   3  13   7         80.39         54.80         8.92 o
   4  13   7         46.95         48.31         7.89 o
   5  13   7          0.22         -4.05         5.14 o
   6  13   7        176.18        189.39        18.59 o
   7  13   7         16.85         57.59        24.52 o
  -6  14   7          3.77          0.74         6.75 o
  -5  14   7        371.54        359.11        21.25 o
  -4  14   7         65.45         69.91         7.48 o
  -3  14   7        111.64        112.35         7.21 o
  -2  14   7        120.17        105.11         9.42 o
  -1  14   7        336.55        326.75        14.65 o
   0  14   7        568.01        562.40        15.14 o
   1  14   7         38.50         39.72         5.88 o
   2  14   7          2.37         -4.08         4.08 o
   3  14   7          5.05         10.09         5.35 o
   4  14   7          0.10         -4.55         4.79 o
   5  14   7          0.33         -4.25         5.12 o
   6  14   7         48.25         44.20        26.78 o
  -6  15   7          1.84         13.70        11.96 o
  -5  15   7          3.25          8.34         7.92 o
  -4  15   7        232.89        208.20        16.21 o
  -3  15   7         78.65         72.06         8.09 o
  -2  15   7         45.04         48.68         6.27 o
  -1  15   7        303.95        332.57        14.86 o
   0  15   7        117.31        151.75        14.24 o
   1  15   7        124.28        130.79        12.78 o
   2  15   7        179.83        177.98        11.17 o
   3  15   7         17.00         -1.07         7.33 o
   4  15   7         27.95         25.88        10.53 o
   5  15   7         74.65         73.64        12.12 o
  -5  16   7          0.08         -4.06         8.60 o
  -4  16   7        121.51        138.20        16.66 o
  -3  16   7        143.00        137.70        13.51 o
  -2  16   7         25.98         14.55         7.46 o
  -1  16   7         41.47         40.33         8.45 o
   0  16   7        144.24        158.87        14.81 o
   1  16   7        379.20        404.71        17.90 o
   2  16   7          2.02          4.16         8.44 o
   3  16   7         55.02         49.58         9.79 o
   4  16   7        407.67        444.58        27.40 o
   5  16   7          1.45         -6.49         8.76 o
  -4  17   7          4.44          6.27         8.33 o
  -3  17   7         68.55         68.98        11.52 o
  -2  17   7          4.92          5.11         8.07 o
  -1  17   7          0.00         -3.59         7.03 o
   0  17   7        470.68        474.17        26.49 o
   1  17   7        218.94        238.10        29.06 o
   2  17   7         15.12         17.90         9.28 o
   3  17   7        340.22        347.93        21.42 o
   4  17   7        184.11        173.46        19.74 o
  -3  18   7          8.65          8.43         8.88 o
  -2  18   7         32.70         25.07         9.76 o
  -1  18   7          2.90         -3.79         7.29 o
   0  18   7         23.88         -9.23        10.59 o
   1  18   7          1.17         14.37         8.86 o
   2  18   7         70.09         70.20        12.54 o
   3  18   7         71.16         83.09        18.19 o
  -1  19   7        232.99        232.80        26.43 o
   0  19   7         40.95         17.06        15.62 o
   1  19   7         58.69         44.68        17.83 o
  -9   0   8         11.91          1.52        13.65 o
  -8   0   8         20.65          2.28        17.36 o
  -7   0   8          5.49          8.45        11.03 o
  -6   0   8        208.84        205.93        12.78 o
  -5   0   8        352.10        346.58        16.14 o
  -4   0   8        905.19        894.81        32.81 o
  -3   0   8        195.70        179.38        19.63 o
  -2   0   8        883.43        851.83        18.28 o
  -1   0   8        987.15        989.37        15.76 o
   0   0   8       1416.92       1525.80        24.57 o
   1   0   8       2033.68       2180.19        29.50 o
   2   0   8       2973.72       2991.32        42.77 o
   3   0   8          1.65          4.59         4.30 o
   4   0   8        602.94        643.08        15.10 o
   5   0   8        753.00        661.49        18.89 o
   6   0   8         42.60         58.12        13.86 o
   7   0   8       1668.71       1654.06        74.43 o
   8   0   8        128.40        127.08        25.93 o
   9   0   8        159.49        284.66        39.73 o
  -9   1   8         60.59         31.38        10.58 o
  -8   1   8          0.87         12.14         9.81 o
  -7   1   8        246.99        213.74        21.49 o
  -6   1   8       1142.32       1034.05        19.11 o
  -5   1   8        481.38        462.30        11.84 o
  -4   1   8       1237.24       1276.69        22.42 o
  -3   1   8          0.05         -3.13         3.14 o
  -2   1   8       1384.07       1438.09        17.25 o
  -1   1   8        187.16        222.16         5.10 o
   0   1   8        614.73        561.58        10.30 o
   1   1   8        722.92        742.35         9.42 o
   2   1   8         35.90         34.92         3.34 o
   3   1   8          2.73          4.06         2.72 o
   4   1   8        339.79        268.53         8.11 o
   5   1   8         10.74         13.65         3.62 o
   6   1   8       1568.83       1485.61        48.84 o
   7   1   8        433.58        458.47        29.47 o
   8   1   8        138.04        159.36        21.30 o
   9   1   8        278.16        355.35        65.48 o
  -9   2   8          1.42         20.94        10.24 o
  -8   2   8          0.09          1.20         8.80 o
  -7   2   8         34.21         34.83         9.27 o
  -6   2   8          0.95          3.88         5.04 o
  -5   2   8         65.04         83.64        10.00 o
  -4   2   8          2.45          0.04         4.27 o
  -3   2   8       1442.77       1524.48        23.76 o
  -2   2   8       1018.16       1069.56        13.10 o
  -1   2   8       8188.82       8327.50        71.05 o
   0   2   8       1117.57       1203.21        16.49 o
   1   2   8       2193.42       2134.59        21.19 o
   2   2   8       2153.80       2136.96        23.80 o
   3   2   8         26.44         25.33         3.50 o
   4   2   8         28.64         33.60         4.79 o
   5   2   8        163.04        133.23         8.37 o
   6   2   8         17.19         21.44         6.47 o
   7   2   8          0.05         -1.44         7.38 o
   8   2   8        182.08        208.64        35.43 o
   9   2   8         43.45         44.99        14.25 o
  -9   3   8        293.01        376.56        23.15 o
  -8   3   8         74.00        104.54        12.33 o
  -7   3   8          9.00          7.53         6.08 o
  -6   3   8       1562.59       1502.09        23.47 o
  -5   3   8       2832.86       2670.39        38.67 o
  -4   3   8          0.45          2.65         3.63 o
  -3   3   8        222.49        193.66         5.77 o
  -2   3   8       1459.54       1707.99        16.17 o
  -1   3   8        209.11        208.18         5.73 o
   0   3   8        521.43        526.64         9.43 o
   1   3   8       2322.26       2274.75        22.16 o
   2   3   8         45.00         45.49         3.37 o
   3   3   8          4.36          5.61         2.63 o
   4   3   8        117.73        123.25         7.21 o
   5   3   8          0.01         -1.83         3.58 o
   6   3   8          7.65          5.35         4.09 o
   7   3   8         12.96          7.01         5.75 o
   8   3   8          9.95          7.66         7.77 o
   9   3   8          6.12         13.84        10.34 o
  -9   4   8         24.49         20.08         9.85 o
  -8   4   8         15.16         11.25        14.26 o
  -7   4   8        270.20        283.81        12.24 o
  -6   4   8        450.62        441.88        13.38 o
  -5   4   8        576.13        577.36        15.33 o
  -4   4   8         95.47        112.77         6.79 o
  -3   4   8         51.79         58.51         4.04 o
  -2   4   8         92.02        114.66         4.32 o
  -1   4   8       2744.69       2761.19        29.66 o
   0   4   8         29.53         28.64         2.82 o
   1   4   8        328.83        368.94         5.94 o
   2   4   8        978.05        938.34        13.57 o
   3   4   8         54.36         72.81         5.12 o
   4   4   8        337.47        341.13        10.31 o
   5   4   8          0.01         -1.74         3.26 o
   6   4   8          4.18         -1.26         4.09 o
   7   4   8          7.76          3.72         5.61 o
   8   4   8          1.26          7.32         7.59 o
   9   4   8         56.41         56.52        12.01 o
  -9   5   8        186.33        219.02        16.21 o
  -8   5   8         75.54         71.25        10.84 o
  -7   5   8         26.38         25.80         5.89 o
  -6   5   8         65.55         56.03         7.00 o
  -5   5   8        353.78        347.55        13.46 o
  -4   5   8        874.39        864.53        14.47 o
  -3   5   8          2.81          4.06         2.33 o
  -2   5   8         79.80         67.63         3.50 o
  -1   5   8        160.54        191.48         7.09 o
   0   5   8        873.04        970.93        11.36 o
   1   5   8        995.71       1081.55        10.84 o
   2   5   8        102.04        119.02         5.26 o
   3   5   8        873.92        847.74        14.68 o
   4   5   8        179.60        163.70         8.63 o
   5   5   8        488.20        443.86        11.99 o
   6   5   8          0.04         -3.79         4.94 o
   7   5   8          4.91          5.99         5.84 o
   8   5   8         55.59         60.11        11.35 o
   9   5   8        307.46        367.39        24.24 o
  -9   6   8         60.27         67.78        12.46 o
  -8   6   8         42.02         32.83        10.06 o
  -7   6   8          6.22          3.81         5.56 o
  -6   6   8        251.61        246.56        12.59 o
  -5   6   8        207.35        191.32        11.67 o
  -4   6   8        116.42        119.54         5.60 o
  -3   6   8        276.85        320.95         7.26 o
  -2   6   8         72.05         76.15         3.44 o
  -1   6   8        412.42        400.06         9.55 o
   0   6   8          7.54         10.71         2.03 o
   1   6   8        947.22       1051.05        14.25 o
   2   6   8        182.43        173.26         5.92 o
   3   6   8        300.86        284.60         9.57 o
   4   6   8         22.32         28.18         3.54 o
   5   6   8         93.00        115.16         8.40 o
   6   6   8         92.46         77.47         8.53 o
   7   6   8         46.55         35.54         7.44 o
   8   6   8        292.38        281.61        19.84 o
  -8   7   8         40.57         70.11        10.83 o
  -7   7   8         11.98          9.73         5.62 o
  -6   7   8          0.09          5.86         5.10 o
  -5   7   8        273.35        261.91        13.66 o
  -4   7   8        766.26        754.27        12.82 o
  -3   7   8        106.77         98.38         4.02 o
  -2   7   8         13.85          8.50         2.11 o
  -1   7   8        546.48        557.12        11.93 o
   0   7   8         41.00         46.44         2.72 o
   1   7   8       1245.59       1283.98        13.48 o
   2   7   8        120.04        106.52         5.46 o
   3   7   8         24.70         15.22         5.04 o
   4   7   8        129.33        135.50         8.22 o
   5   7   8        336.10        322.81        12.54 o
   6   7   8        195.24        183.73        11.21 o
   7   7   8         49.95         53.79         8.44 o
   8   7   8          4.90          1.08         8.64 o
  -8   8   8          1.70         16.53         8.19 o
  -7   8   8          8.92          1.99         6.42 o
  -6   8   8         72.92         82.31         8.48 o
  -5   8   8        255.54        242.72        13.67 o
  -4   8   8        259.39        257.84         8.14 o
  -3   8   8        230.90        232.22         7.56 o
  -2   8   8        287.78        286.45         5.95 o
  -1   8   8         14.05          7.31         2.95 o
   0   8   8         75.47         65.71         3.01 o
   1   8   8         30.23         40.37         3.04 o
   2   8   8        142.84        139.03         7.53 o
   3   8   8         92.63         76.98         6.88 o
   4   8   8        109.66        120.75         9.40 o
   5   8   8        145.37        147.91         9.66 o
   6   8   8        598.16        585.49        17.08 o
   7   8   8         40.25         21.11         7.57 o
   8   8   8         35.74         40.14         9.83 o
  -8   9   8          5.19         11.25         8.84 o
  -7   9   8         31.38         21.71         6.05 o
  -6   9   8          3.48          0.43         5.07 o
  -5   9   8          0.34          3.24         5.56 o
  -4   9   8          0.12          0.10         3.69 o
  -3   9   8        385.28        348.80         9.15 o
  -2   9   8        433.90        394.65         6.85 o
  -1   9   8          1.63          1.06         1.96 o
   0   9   8          0.99          2.88         1.59 o
   1   9   8          0.14          1.66         3.32 o
   2   9   8        104.87        108.60         4.39 o
   3   9   8         17.03         21.99         5.35 o
   4   9   8         15.00         13.26         5.93 o
   5   9   8         27.68         18.74         7.68 o
   6   9   8          4.32          1.56         6.20 o
   7   9   8          9.57         13.75         7.70 o
   8   9   8          2.59          6.06         7.95 o
  -8  10   8          0.61          7.76         8.42 o
  -7  10   8         33.48         29.86         7.41 o
  -6  10   8          7.12          4.37         5.28 o
  -5  10   8        110.44        124.17        11.39 o
  -4  10   8         91.73         88.20         7.26 o
  -3  10   8        498.03        473.84        11.99 o
  -2  10   8         86.36        100.72         5.61 o
  -1  10   8        350.31        336.92         8.33 o
   0  10   8        382.49        384.82        11.47 o
   1  10   8          0.52         -1.28         3.38 o
   2  10   8         97.35        103.22         6.48 o
   3  10   8        692.61        668.54        15.60 o
   4  10   8         21.38          6.75         5.65 o
   5  10   8         90.28         86.05        10.55 o
   6  10   8          7.39         -5.25         6.24 o
   7  10   8        349.93        354.74        18.23 o
  -7  11   8         15.89          4.99         7.12 o
  -6  11   8          0.62         -5.94         5.94 o
  -5  11   8        179.13        171.92        12.08 o
  -4  11   8        318.12        309.37        11.40 o
  -3  11   8        171.80        170.95         8.19 o
  -2  11   8        112.43        103.10         5.95 o
  -1  11   8         28.38         22.07         3.24 o
   0  11   8        447.82        428.37        12.15 o
   1  11   8        242.85        215.68         8.36 o
   2  11   8         11.85         17.99         4.35 o
   3  11   8         87.95        122.44         8.13 o
   4  11   8         50.14         38.35         7.54 o
   5  11   8         99.42        100.46        14.74 o
   6  11   8        346.64        359.17        31.09 o
   7  11   8         66.90         64.22        14.65 o
  -7  12   8          5.50          6.78         7.54 o
  -6  12   8          0.29          1.12         7.56 o
  -5  12   8        124.42        116.08        10.40 o
  -4  12   8         65.43         67.44         7.44 o
  -3  12   8        122.76        123.44         7.32 o
  -2  12   8        246.39        243.36        10.63 o
  -1  12   8        533.64        516.48        13.29 o
   0  12   8         88.52         92.31         7.53 o
   1  12   8          0.20         -0.76         3.65 o
   2  12   8          7.24          3.48         3.93 o
   3  12   8          8.49         12.76         4.95 o
   4  12   8        173.87        170.68        11.36 o
   5  12   8         16.76         21.47         7.92 o
   6  12   8        168.29        162.10        21.02 o
   7  12   8         85.05         73.94        13.49 o
  -6  13   8         79.77         78.12         9.69 o
  -5  13   8        112.42        136.78        11.32 o
  -4  13   8         22.19         19.56         6.13 o
  -3  13   8          8.32          9.16         3.88 o
  -2  13   8         13.29          9.25         4.65 o
  -1  13   8         17.26         24.13         5.10 o
   0  13   8         89.29         87.63         7.35 o
   1  13   8          7.47          4.90         4.31 o
   2  13   8          3.44          6.96         4.52 o
   3  13   8          6.16         -0.81         4.41 o
   4  13   8          2.06         -5.19         5.19 o
   5  13   8          1.03         -0.22         6.17 o
   6  13   8          4.84          5.71         7.48 o
  -6  14   8          2.01         20.88         8.79 o
  -5  14   8         46.92         43.96         9.93 o
  -4  14   8        338.00        356.17        15.66 o
  -3  14   8        245.69        227.82        10.30 o
  -2  14   8         43.93         38.26         5.75 o
  -1  14   8         24.62         11.07         6.33 o
   0  14   8          0.00         -2.34         4.11 o
   1  14   8          0.65          0.60         3.87 o
   2  14   8          4.43         -2.25         4.32 o
   3  14   8         18.94         33.53         6.66 o
   4  14   8          1.19          0.47         5.42 o
   5  14   8          7.96         -1.86         6.86 o
   6  14   8         30.46         37.38        11.95 o
  -5  15   8         58.02         62.27        14.87 o
  -4  15   8          0.48         -4.63         6.36 o
  -3  15   8        169.98        197.29        16.05 o
  -2  15   8         20.49         28.11         5.83 o
  -1  15   8        197.55        227.39        15.04 o
   0  15   8        245.22        274.55        13.20 o
   1  15   8         95.64         92.20        10.69 o
   2  15   8          3.76          1.39         5.20 o
   3  15   8          6.33          7.40         5.32 o
   4  15   8        330.89        376.80        46.52 o
   5  15   8         21.68         -9.81         9.81 o
  -5  16   8        186.46        188.63        18.62 o
  -4  16   8          0.18         19.86         9.25 o
  -3  16   8         10.68         10.60         8.66 o
  -2  16   8          2.69         -5.66         6.81 o
  -1  16   8         86.61         80.19        12.54 o
   0  16   8        332.17        397.15        16.82 o
   1  16   8         81.07         75.58         8.86 o
   2  16   8         14.31         22.31         8.05 o
   3  16   8        259.08        277.36        19.42 o
   4  16   8         26.26         19.61         9.62 o
  -4  17   8          0.67          0.53         8.02 o
  -3  17   8         63.12         73.38        12.09 o
  -2  17   8         12.07          3.43         7.69 o
  -1  17   8          9.82         22.08         9.27 o
   0  17   8         93.20         93.80         9.78 o
   1  17   8         33.80         36.92         9.85 o
   2  17   8         40.62         43.03         9.90 o
   3  17   8         27.45         16.99        10.38 o
   4  17   8         43.03         27.70        12.85 o
  -2  18   8        148.93        156.29        22.15 o
  -1  18   8         50.57         56.70        19.91 o
   0  18   8        218.39        223.29        26.97 o
   1  18   8         19.77          7.79        14.58 o
   2  18   8        428.81        429.31        37.49 o
  -9   1   9          3.68          3.81         8.79 o
  -8   1   9          0.27         -7.05        11.69 o
  -7   1   9         80.17         84.88        20.04 o
  -6   1   9         80.87         62.56         5.98 o
  -5   1   9        419.01        399.81        11.59 o
  -4   1   9       1003.48       1073.58        20.54 o
  -3   1   9         20.15         24.79         3.81 o
  -2   1   9         19.41         22.89         2.80 o
  -1   1   9        347.20        331.99         6.53 o
   0   1   9         50.93         50.23         3.64 o
   1   1   9        338.52        386.77         6.74 o
   2   1   9          1.82         -0.30         1.99 o
   3   1   9          1.80          2.76         3.09 o
   4   1   9          0.16          1.92         3.58 o
   5   1   9         20.63         21.63         4.65 o
   6   1   9        373.40        352.00        20.22 o
   7   1   9          7.04          7.79         9.33 o
   8   1   9         83.93         74.09        14.78 o
   9   1   9        209.07        224.15        42.41 o
  -9   2   9        143.51        128.92        17.50 o
  -8   2   9          2.75          5.35         9.86 o
  -7   2   9         15.35         16.67         7.61 o
  -6   2   9        137.82        120.93         7.90 o
  -5   2   9         86.61         70.41         7.45 o
  -4   2   9        565.68        525.22        18.17 o
  -3   2   9        226.97        284.22         8.39 o
  -2   2   9        760.79        843.91        11.63 o
  -1   2   9       2307.18       2415.03        24.96 o
   0   2   9         14.94         25.73         3.46 o
   1   2   9        115.58        133.18         4.72 o
   2   2   9        268.39        293.35         6.86 o
   3   2   9        144.41        167.68         7.86 o
   4   2   9         11.02         -1.91         6.05 o
   5   2   9         32.39         36.13         5.91 o
   6   2   9          1.35         -0.77         7.63 o
   7   2   9        101.80        103.77        13.13 o
   8   2   9         13.49         33.20        11.87 o
   9   2   9         16.08          6.62        12.75 o
  -9   3   9          8.93          8.48         8.45 o
  -8   3   9        220.20        243.03        17.73 o
  -7   3   9         24.52         30.71         7.45 o
  -6   3   9        107.70         89.61         7.34 o
  -5   3   9       1069.97        972.59        20.42 o
  -4   3   9        774.74        792.55        16.95 o
  -3   3   9          7.59          5.54         2.43 o
  -2   3   9         33.92         27.76         2.38 o
  -1   3   9         60.04         77.91         4.32 o
   0   3   9       1945.87       2087.54        27.47 o
   1   3   9        476.78        497.92         8.05 o
   2   3   9        151.63        134.02         5.44 o
   3   3   9        345.36        330.59         8.43 o
   4   3   9         71.92         67.14         6.32 o
   5   3   9        180.66        194.89        10.79 o
   6   3   9        391.65        400.06        14.51 o
   7   3   9          3.34          4.08         7.09 o
   8   3   9          2.91          0.82         9.83 o
   9   3   9         47.61         72.20        16.55 o
  -9   4   9        176.76        178.38        18.62 o
  -8   4   9         53.93         53.96        10.57 o
  -7   4   9        117.07        135.29        14.74 o
  -6   4   9        291.51        304.22        14.03 o
  -5   4   9        100.96        109.75        10.98 o
  -4   4   9       2426.40       2312.73        33.78 o
  -3   4   9          9.39         13.98         2.75 o
  -2   4   9        331.24        331.83         6.07 o
  -1   4   9          1.66          4.16         2.77 o
   0   4   9        724.16        766.83        14.01 o
   1   4   9       2047.66       2079.63        19.97 o
   2   4   9        454.16        412.84         8.65 o
   3   4   9          6.46          4.05         4.28 o
   4   4   9         29.78         25.35         4.93 o
   5   4   9       1484.35       1368.91        27.15 o
   6   4   9          1.74         -1.26         5.60 o
   7   4   9          0.07          1.19         6.79 o
   8   4   9        151.06        153.71        18.18 o
   9   4   9         43.82         14.73        21.79 o
  -9   5   9          4.21         -1.39        10.84 o
  -8   5   9          2.68         -0.16         6.87 o
  -7   5   9         62.03         55.91         7.36 o
  -6   5   9         31.76         26.32         6.98 o
  -5   5   9         11.46         13.41         6.20 o
  -4   5   9        455.92        456.57        10.41 o
  -3   5   9          0.02         -0.52         2.52 o
  -2   5   9        665.24        671.56        10.32 o
  -1   5   9         78.21         97.13         6.55 o
   0   5   9        498.02        582.48         8.87 o
   1   5   9       1646.81       1674.49        16.81 o
   2   5   9        152.04        155.12         6.36 o
   3   5   9        237.31        239.65         9.90 o
   4   5   9       1503.70       1417.27        23.49 o
   5   5   9          5.42          8.54         4.76 o
   6   5   9        203.31        213.89        12.81 o
   7   5   9         27.85         19.37         8.49 o
   8   5   9        274.35        292.29        19.96 o
  -8   6   9         56.16         68.60        10.56 o
  -7   6   9         13.22         24.46         6.81 o
  -6   6   9        186.81        186.05        11.35 o
  -5   6   9         66.65         70.96         8.25 o
  -4   6   9         15.24         14.96         2.96 o
  -3   6   9        739.52        739.05        13.13 o
  -2   6   9         23.70         28.39         3.35 o
  -1   6   9       1001.01       1001.37        17.55 o
   0   6   9         25.18         22.57         2.31 o
   1   6   9       1912.60       1893.12        23.37 o
   2   6   9        249.86        245.98         7.61 o
   3   6   9        206.91        196.74         8.47 o
   4   6   9        449.28        445.70        12.72 o
   5   6   9        126.82        132.01         8.92 o
   6   6   9          5.34         -4.68         4.68 o
   7   6   9          9.73          7.38         7.18 o
   8   6   9          0.04         -3.30         8.06 o
  -8   7   9        110.55        127.23        12.46 o
  -7   7   9          2.39          2.69         5.20 o
  -6   7   9         13.56          2.19         5.14 o
  -5   7   9        159.52        133.40        10.62 o
  -4   7   9        466.82        465.18        11.56 o
  -3   7   9        795.33        764.67        12.57 o
  -2   7   9        645.86        664.52        10.02 o
  -1   7   9         83.19        100.12         6.55 o
   0   7   9       1689.21       1682.98        18.15 o
   1   7   9          0.35         -0.90         2.93 o
   2   7   9        666.48        643.55        10.93 o
   3   7   9        256.82        269.00         9.82 o
   4   7   9       1122.85       1119.47        21.04 o
   5   7   9        121.26        107.52         8.50 o
   6   7   9        132.66        139.33        10.55 o
   7   7   9        251.41        226.06        14.91 o
   8   7   9         12.83         -0.63         8.48 o
  -8   8   9        158.66        160.78        14.62 o
  -7   8   9         42.78         41.40         6.91 o
  -6   8   9        276.38        289.91        17.93 o
  -5   8   9         52.75         54.13         9.98 o
  -4   8   9         33.87         27.25         6.70 o
  -3   8   9       1079.32       1052.00        17.03 o
  -2   8   9        345.05        337.55         6.97 o
  -1   8   9       1271.86       1198.46        19.53 o
   0   8   9        503.12        539.68         9.62 o
   1   8   9         93.98         94.27         5.52 o
   2   8   9        198.93        176.84         6.59 o
   3   8   9        253.81        242.98         9.10 o
   4   8   9         33.31         36.12         5.63 o
   5   8   9         15.78          6.76         5.02 o
   6   8   9          0.50         -2.89         5.13 o
   7   8   9          5.31          3.52         6.03 o
   8   8   9          5.87          3.78         9.25 o
  -8   9   9        431.64        467.57        25.97 o
  -7   9   9        204.41        204.63        12.65 o
  -6   9   9        119.69        129.47        11.92 o
  -5   9   9         66.33         68.13         9.13 o
  -4   9   9         27.88         20.83         7.65 o
  -3   9   9        594.94        557.80        12.97 o
  -2   9   9         85.07         76.14         3.79 o
  -1   9   9         98.54         95.67         6.58 o
   0   9   9        147.44        159.71         7.75 o
   1   9   9        386.86        419.50        10.00 o
   2   9   9        262.71        249.32         9.84 o
   3   9   9        119.99        138.26         8.96 o
   4   9   9        573.06        605.44        15.49 o
   5   9   9          0.22          0.73         5.55 o
   6   9   9         52.30         63.15         8.19 o
   7   9   9          4.01          0.46         7.41 o
   8   9   9          9.99         11.74         8.15 o
  -7  10   9         49.83         35.73         8.69 o
  -6  10   9         10.51         18.48         7.80 o
  -5  10   9        100.16         90.98        10.82 o
  -4  10   9         81.95         75.54         7.72 o
  -3  10   9         11.84          4.90         3.79 o
  -2  10   9         39.77         39.83         5.30 o
  -1  10   9         42.48         36.30         5.00 o
   0  10   9        136.21        130.62         8.39 o
   1  10   9        176.44        170.71         7.61 o
   2  10   9        592.27        539.73        12.83 o
   3  10   9        188.96        185.64        10.27 o
   4  10   9         18.94         10.03         5.47 o
   5  10   9        110.69        128.71        13.36 o
   6  10   9          6.25          9.13         7.19 o
   7  10   9          3.07         -3.41         8.70 o
  -7  11   9          2.76          1.79         8.11 o
  -6  11   9         25.68         23.21         8.22 o
  -5  11   9        140.47        150.77        11.58 o
  -4  11   9          0.66         -4.26         6.96 o
  -3  11   9        356.95        333.33        11.32 o
  -2  11   9         23.10         13.89         4.16 o
  -1  11   9         96.20         82.03         7.04 o
   0  11   9          0.35          1.75         4.19 o
   1  11   9        390.47        318.81        11.45 o
   2  11   9        231.26        246.18         9.61 o
   3  11   9         78.10         91.87         7.40 o
   4  11   9        412.26        383.29        15.59 o
   5  11   9        341.80        370.68        17.16 o
   6  11   9        146.01        143.72        14.15 o
   7  11   9         16.00          4.81        13.68 o
  -7  12   9          0.16         13.31         7.48 o
  -6  12   9         47.72         51.38         9.30 o
  -5  12   9         46.92         50.18         9.93 o
  -4  12   9          0.76          0.61         5.56 o
  -3  12   9          2.50         -3.32         3.82 o
  -2  12   9        117.10        120.18         8.36 o
  -1  12   9        212.47        217.06        10.24 o
   0  12   9         21.59         26.77         5.10 o
   1  12   9          5.81          5.40         7.29 o
   2  12   9          0.00         -1.75         3.48 o
   3  12   9         91.49        118.03         8.21 o
   4  12   9        135.79        149.88        14.51 o
   5  12   9        127.21        131.58        12.42 o
   6  12   9          8.28         -3.67         8.67 o
   7  12   9          2.07         -8.63        16.63 o
  -6  13   9        120.27        125.40        11.26 o
  -5  13   9         45.34         54.99         8.89 o
  -4  13   9          5.49         -1.59         5.39 o
  -3  13   9         30.19         25.75         5.11 o
  -2  13   9         37.08         42.45         6.24 o
  -1  13   9         51.13         72.65         7.72 o
   0  13   9         30.99         23.13         6.64 o
   1  13   9        212.64        205.06        10.57 o
   2  13   9        121.55        110.49         8.54 o
   3  13   9          9.36          1.32         5.36 o
   4  13   9         11.16          9.84         6.34 o
   5  13   9         46.84         53.58         9.60 o
   6  13   9         17.39         19.90        10.08 o
  -6  14   9         35.90         48.41        10.02 o
  -5  14   9         42.50         45.30         8.43 o
  -4  14   9        358.25        358.80        16.09 o
  -3  14   9         43.93         55.47         7.04 o
  -2  14   9          6.23          2.59         4.70 o
  -1  14   9          9.30         11.09         5.63 o
   0  14   9          0.89         -2.49         5.21 o
   1  14   9        492.76        542.09        15.26 o
   2  14   9         66.01         69.27         8.36 o
   3  14   9          2.28         -5.27         5.47 o
   4  14   9         10.56          8.73         6.72 o
   5  14   9         11.94         -1.75        10.88 o
   6  14   9         53.55         86.41        25.15 o
  -5  15   9         83.01         93.49        13.05 o
  -4  15   9        297.78        345.05        21.71 o
  -3  15   9          2.62          7.35         9.32 o
  -2  15   9          7.36          1.11         5.22 o
  -1  15   9         55.62         61.21         9.79 o
   0  15   9        353.26        393.44        16.49 o
   1  15   9         23.26         19.60         6.24 o
   2  15   9         13.61          8.06         5.55 o
   3  15   9         25.98         25.02         6.84 o
   4  15   9         93.32         81.96        14.33 o
   5  15   9          1.97          0.03        10.20 o
  -4  16   9         13.02         15.99         9.08 o
  -3  16   9         53.91         49.86        10.11 o
  -2  16   9         15.44          2.52         6.56 o
  -1  16   9          2.91         17.19         8.68 o
   0  16   9          5.85          8.50         6.14 o
   1  16   9          0.40         -6.38         6.38 o
   2  16   9          3.82         -3.16         4.97 o
   3  16   9          4.49          3.34         7.81 o
   4  16   9         39.27         41.87        14.04 o
  -3  17   9         98.15         94.98        13.64 o
  -2  17   9         52.94         38.08        11.76 o
  -1  17   9         51.50         66.19        12.18 o
   0  17   9         29.53         27.09         7.92 o
   1  17   9        118.48        127.06        22.47 o
   2  17   9          7.72          1.29         8.10 o
   3  17   9          9.60         31.09         9.64 o
  -2  18   9          1.96          2.39        10.11 o
  -1  18   9          0.92          6.43         8.47 o
   0  18   9        112.66        111.20        20.97 o
   1  18   9          3.65         -7.78         7.78 o
   2  18   9          1.85         10.08         7.94 o
  -9   0  10         67.95         16.61        16.74 o
  -8   0  10          0.41         -0.06        16.82 o
  -7   0  10         31.18         14.36        10.27 o
  -6   0  10        187.70        165.73        13.05 o
  -5   0  10        303.53        257.18        15.82 o
  -4   0  10       1702.33       1633.13        60.79 o
  -3   0  10        535.65        549.33        15.17 o
  -2   0  10        108.33         94.31         7.28 o
  -1   0  10       1818.67       1905.52        26.79 o
   0   0  10        507.24        542.68        17.37 o
   1   0  10       1625.68       1604.79        22.50 o
   2   0  10        116.19        107.25        11.89 o
   3   0  10        311.12        309.06        13.54 o
   4   0  10        146.88        144.49        14.36 o
   5   0  10       2139.39       1991.27        55.11 o
   6   0  10       1342.31       1263.81        44.39 o
   7   0  10         71.59         69.91        25.08 o
   8   0  10          4.93          0.50        17.12 o
   9   0  10        516.10        600.48        59.99 o
  -9   1  10        154.68        171.24        23.51 o
  -8   1  10         12.80         -2.59        12.06 o
  -7   1  10          4.74         -2.62         6.71 o
  -6   1  10         23.29         17.64         4.97 o
  -5   1  10        535.41        504.46        14.95 o
  -4   1  10        373.92        372.37        19.53 o
  -3   1  10          0.22          0.18         3.65 o
  -2   1  10        119.86        158.61         5.73 o
  -1   1  10        771.67        829.20        11.49 o
   0   1  10        406.48        439.67         9.21 o
   1   1  10        140.57        146.37         5.12 o
   2   1  10        433.80        476.88        10.13 o
   3   1  10        159.61        149.48         7.93 o
   4   1  10         15.58         17.47         5.56 o
   5   1  10          7.09         -4.86         4.86 o
   6   1  10        503.58        489.20        20.14 o
   7   1  10         52.33         39.86        14.95 o
   8   1  10         25.61         29.76        12.40 o
   9   1  10          1.94          0.83        11.78 o
  -9   2  10        304.50        275.19        24.25 o
  -8   2  10          8.95          9.12        12.27 o
  -7   2  10        192.46        199.36        17.45 o
  -6   2  10          0.12          6.11         4.61 o
  -5   2  10        589.42        525.73        16.08 o
  -4   2  10         68.32         74.05        11.44 o
  -3   2  10        366.92        399.03        10.00 o
  -2   2  10       3464.86       3717.25        38.68 o
  -1   2  10         45.50         59.92         3.80 o
   0   2  10        252.73        258.22         9.14 o
   1   2  10          0.79          5.32         2.12 o
   2   2  10         23.76         27.67         3.60 o
   3   2  10        717.74        758.58        17.37 o
   4   2  10          3.95          7.02         4.40 o
   5   2  10        367.38        351.23        13.08 o
   6   2  10        282.63        276.44        23.64 o
   7   2  10          2.56         -6.25         6.25 o
   8   2  10         74.01         90.30        17.12 o
  -9   3  10         38.72         25.57        14.12 o
  -8   3  10        115.79        128.37        16.43 o
  -7   3  10         58.82         82.67        15.82 o
  -6   3  10        184.24        186.20        10.30 o
  -5   3  10       1112.22       1101.35        25.08 o
  -4   3  10       1354.17       1233.10        22.73 o
  -3   3  10        663.27        694.06        11.68 o
  -2   3  10        345.72        394.97         7.25 o
  -1   3  10        975.92        975.88        16.86 o
   0   3  10         52.34         45.25         3.86 o
   1   3  10        161.38        154.80         4.94 o
   2   3  10        777.17        732.20        13.36 o
   3   3  10        323.93        302.52        11.11 o
   4   3  10        282.64        286.51         9.84 o
   5   3  10        158.50        154.54         9.86 o
   6   3  10         86.71         79.39        10.49 o
   7   3  10          6.85          9.86        15.08 o
   8   3  10         29.04         21.21        11.29 o
  -9   4  10          7.11         14.26        12.22 o
  -8   4  10         55.19         68.50        10.79 o
  -7   4  10        316.03        310.77        15.13 o
  -6   4  10        143.53        157.20        11.48 o
  -5   4  10        136.97        128.93         9.79 o
  -4   4  10        123.37        117.90         7.88 o
  -3   4  10        237.52        217.25         6.75 o
  -2   4  10        171.38        188.86         8.28 o
  -1   4  10        822.42        752.27        13.86 o
   0   4  10        371.51        400.76        10.86 o
   1   4  10         11.44          7.99         2.41 o
   2   4  10        461.81        448.23         9.60 o
   3   4  10        174.00        185.96         9.36 o
   4   4  10        229.66        204.13         9.79 o
   5   4  10        692.77        667.14        16.32 o
   6   4  10         22.58         24.16         6.25 o
   7   4  10         12.22         23.58         8.46 o
   8   4  10          0.77         -2.05         7.20 o
  -8   5  10        136.50        153.47        14.03 o
  -7   5  10         61.49         59.37         7.88 o
  -6   5  10          5.44          5.15         6.03 o
  -5   5  10        225.96        215.86        10.67 o
  -4   5  10        228.86        219.36         8.51 o
  -3   5  10         29.75         27.22         3.48 o
  -2   5  10          0.80         -1.60         2.88 o
  -1   5  10         69.14         64.63         6.79 o
   0   5  10        571.46        602.73        11.74 o
   1   5  10         30.61         39.49         6.35 o
   2   5  10          3.93          1.85         2.49 o
   3   5  10        326.75        326.45        10.64 o
   4   5  10          4.87          6.93         4.50 o
   5   5  10          9.50         11.87         4.73 o
   6   5  10         94.26         96.91         8.48 o
   7   5  10        162.31        155.79        14.41 o
   8   5  10        113.32        100.33        13.30 o
  -8   6  10         59.21         45.31         9.53 o
  -7   6  10         37.18         31.67         6.88 o
  -6   6  10         37.00         25.25         6.43 o
  -5   6  10         22.84         14.97         8.53 o
  -4   6  10        960.39        938.02        14.37 o
  -3   6  10          4.09         10.24         2.84 o
  -2   6  10         10.48          7.16         4.06 o
  -1   6  10        474.75        486.03        13.48 o
   0   6  10        402.10        386.39         7.83 o
   1   6  10        138.74        137.16         6.73 o
   2   6  10        297.96        274.84         8.05 o
   3   6  10       1770.15       1712.25        25.75 o
   4   6  10        139.17        146.98         8.68 o
   5   6  10        157.18        140.44         9.36 o
   6   6  10          7.63          4.38         7.13 o
   7   6  10         90.63        104.20        11.45 o
   8   6  10          6.81         -5.32         6.43 o
  -8   7  10         63.82         63.22        15.08 o
  -7   7  10        213.38        218.29        13.37 o
  -6   7  10          0.04          6.27         5.78 o
  -5   7  10         15.26          4.47         6.17 o
  -4   7  10         92.51         78.39         7.58 o
  -3   7  10         41.14         41.24         3.84 o
  -2   7  10          3.68          3.94         2.37 o
  -1   7  10         12.04          9.59         4.64 o
   0   7  10       1354.30       1279.26        20.08 o
   1   7  10        318.56        308.31         9.15 o
   2   7  10        135.48        148.63         8.02 o
   3   7  10        336.60        329.79        11.32 o
   4   7  10          0.24          7.14         4.36 o
   5   7  10         62.53         62.65         6.90 o
   6   7  10         12.09         10.89         5.53 o
   7   7  10        185.52        178.50        14.00 o
   8   7  10        215.82        216.90        16.69 o
  -8   8  10          0.70          6.44         7.82 o
  -7   8  10          1.75         11.00         6.65 o
  -6   8  10        104.24         92.65        10.43 o
  -5   8  10        963.93        961.63        24.20 o
  -4   8  10         32.99         29.03         6.08 o
  -3   8  10        822.69        854.00        18.92 o
  -2   8  10        423.00        407.48         6.15 o
  -1   8  10        464.95        497.87        13.15 o
   0   8  10         67.27         77.64         6.76 o
   1   8  10        261.05        239.80         8.71 o
   2   8  10        759.99        775.36        15.75 o
   3   8  10        417.16        409.60        15.29 o
   4   8  10         23.52         16.28         4.72 o
   5   8  10         53.48         43.76         6.87 o
   6   8  10         23.53         23.23         6.28 o
   7   8  10         12.79          7.08         6.47 o
   8   8  10         15.62         15.97         8.48 o
  -8   9  10         13.68         20.27        11.30 o
  -7   9  10        131.42        171.52        12.90 o
  -6   9  10        417.73        429.90        19.54 o
  -5   9  10        163.32        174.23        12.46 o
  -4   9  10          0.33         -4.15         4.15 o
  -3   9  10        256.50        240.04         9.98 o
  -2   9  10        166.48        165.10         7.99 o
  -1   9  10       1195.95       1216.81        22.44 o
   0   9  10        105.33         69.09         6.43 o
   1   9  10        273.07        257.86         8.98 o
   2   9  10        566.55        629.89        16.91 o
   3   9  10         11.61          8.31         4.26 o
   4   9  10         26.45         22.96         7.35 o
   5   9  10         63.38         47.66         9.46 o
   6   9  10          5.78         -6.47         6.57 o
   7   9  10         13.16         -2.08         9.05 o
  -7  10  10          6.82          8.12         6.01 o
  -6  10  10          3.60          4.56         6.61 o
  -5  10  10          3.36          3.08         6.44 o
  -4  10  10        466.38        454.14        16.13 o
  -3  10  10         46.80         45.11         5.47 o
  -2  10  10        135.97        132.06         7.87 o
  -1  10  10         73.33         69.41         6.68 o
   0  10  10        268.00        299.29        11.10 o
   1  10  10         14.02          2.45         3.44 o
   2  10  10         78.46         84.81         6.35 o
   3  10  10        346.08        337.41        12.29 o
   4  10  10         70.87         65.14         9.82 o
   5  10  10         40.93         41.60         8.08 o
   6  10  10         43.92         55.21         9.38 o
   7  10  10          4.26         -0.53         7.05 o
  -7  11  10          0.98         -8.75        10.68 o
  -6  11  10         67.07         68.27        11.66 o
  -5  11  10         76.51         73.46        11.91 o
  -4  11  10        154.94        160.66        11.90 o
  -3  11  10          1.08          6.14         4.21 o
  -2  11  10        113.05        121.15         8.26 o
  -1  11  10         50.51         47.16         6.85 o
   0  11  10        239.95        202.08        10.84 o
   1  11  10        169.97        153.19         9.79 o
   2  11  10         56.29         52.31         7.01 o
   3  11  10        194.02        196.64        10.97 o
   4  11  10          0.69          5.46         5.31 o
   5  11  10         44.26         38.48         9.61 o
   6  11  10          9.70         11.04         9.23 o
   7  11  10         86.26         91.67        15.42 o
  -6  12  10         37.52         19.63         8.05 o
  -5  12  10         25.75         31.47         8.20 o
  -4  12  10          7.99          6.05         6.76 o
  -3  12  10        269.35        285.16        11.23 o
  -2  12  10          5.21         12.71         4.45 o
  -1  12  10         29.35         25.23         7.00 o
   0  12  10         67.61         66.86         7.22 o
   1  12  10         49.33         42.68         6.68 o
   2  12  10          5.58          9.15         4.45 o
   3  12  10         40.49         34.49         5.92 o
   4  12  10         49.18         58.73         8.95 o
   5  12  10        170.87        157.59        13.42 o
   6  12  10         69.32         73.47        11.88 o
  -6  13  10        113.86        104.95        13.42 o
  -5  13  10          2.82          3.62         6.29 o
  -4  13  10          1.65          7.97         5.94 o
  -3  13  10         25.99         23.09         5.56 o
  -2  13  10        120.32        152.72         9.87 o
  -1  13  10         68.89         54.73         7.16 o
   0  13  10        127.45        143.09         9.35 o
   1  13  10         42.96         45.08         6.81 o
   2  13  10        358.76        363.36        14.32 o
   3  13  10         47.22         49.53         8.05 o
   4  13  10        100.22        103.91        11.10 o
   5  13  10          6.79          0.75         6.10 o
   6  13  10          6.58          8.52         7.07 o
  -5  14  10         18.82         22.63         8.50 o
  -4  14  10         24.69         23.13         6.83 o
  -3  14  10         20.73         24.93         9.51 o
  -2  14  10          6.48          7.54         5.10 o
  -1  14  10         59.71         53.47         9.74 o
   0  14  10          4.52          8.77         7.89 o
   1  14  10        188.63        186.71        19.99 o
   2  14  10         46.89         41.77         9.63 o
   3  14  10        226.03        239.79        13.85 o
   4  14  10          2.34          5.31         7.17 o
   5  14  10         39.87         49.90        13.81 o
  -5  15  10        200.14        216.80        19.13 o
  -4  15  10          0.46          3.46         8.19 o
  -3  15  10         26.86         26.53         7.53 o
  -2  15  10         18.67         26.14         6.03 o
  -1  15  10          6.69          9.63         9.46 o
   0  15  10        137.52        148.71        17.45 o
   1  15  10         21.61         16.12         7.65 o
   2  15  10         23.68         17.97         6.29 o
   3  15  10        177.46        195.07        14.98 o
   4  15  10         30.94         34.92         8.23 o
   5  15  10         76.73         95.97        20.94 o
  -4  16  10         68.12         62.58        11.70 o
  -3  16  10         24.07         23.18         9.42 o
  -2  16  10          1.87          1.17         4.88 o
  -1  16  10        112.80        118.76        24.73 o
   0  16  10         57.21         56.99        12.22 o
   1  16  10         20.74          3.74        10.43 o
   2  16  10         24.29         15.45         6.70 o
   3  16  10         17.72         11.50        14.06 o
   4  16  10        421.16        461.02        33.97 o
  -3  17  10         55.06         55.18        14.89 o
  -2  17  10         52.60         59.38        15.03 o
  -1  17  10         48.22         39.77        10.29 o
   0  17  10         39.06         54.77        15.81 o
   1  17  10          0.47         -0.66         8.77 o
   2  17  10         46.05         25.87         9.90 o
   3  17  10         71.33         39.99        10.77 o
  -1  18  10          3.14         -0.02        11.95 o
   0  18  10          0.07          1.67        15.36 o
  -9   1  11          5.14         17.63        17.15 o
  -8   1  11         13.09          9.73        14.29 o
  -7   1  11          4.03          1.09         6.10 o
  -6   1  11         26.59         18.23         6.54 o
  -5   1  11         31.01         34.26         6.33 o
  -4   1  11          4.97         -4.61         4.61 o
  -3   1  11         23.85         11.93         2.96 o
  -2   1  11        141.00        150.00         6.50 o
  -1   1  11          1.75          6.65         2.81 o
   0   1  11        410.02        457.57         9.81 o
   1   1  11        212.88        221.22         6.49 o
   2   1  11        965.75       1081.55        16.79 o
   3   1  11        527.18        575.29        15.87 o
   4   1  11         40.01         52.26         6.39 o
   5   1  11          9.81          8.16         5.86 o
   6   1  11        239.31        234.29        16.02 o
   7   1  11         33.63         43.53        10.18 o
   8   1  11          4.08          7.54        10.34 o
  -8   2  11         96.75        110.20        20.47 o
  -7   2  11          0.40         -7.27         7.27 o
  -6   2  11         64.21         53.98         7.74 o
  -5   2  11        193.45        157.84        12.57 o
  -4   2  11          3.37          3.12         4.72 o
  -3   2  11        409.92        415.57         9.64 o
  -2   2  11          6.18          1.82         2.29 o
  -1   2  11       1362.53       1379.29        19.24 o
   0   2  11          1.53          2.16         3.39 o
   1   2  11          1.79          4.12         2.34 o
   2   2  11        370.12        391.92        12.35 o
   3   2  11          0.62         -4.05         4.05 o
   4   2  11         44.24         40.56         7.02 o
   5   2  11          0.00          0.79         6.52 o
   6   2  11         82.70         66.05         9.27 o
   7   2  11        122.91        113.90        14.58 o
   8   2  11         16.52         14.33        11.06 o
  -8   3  11        339.13        421.01        28.36 o
  -7   3  11          8.86         15.62         7.82 o
  -6   3  11         45.60         52.37         7.17 o
  -5   3  11         58.88         47.89         7.71 o
  -4   3  11        265.19        260.89        11.16 o
  -3   3  11       1588.16       1534.51        27.69 o
  -2   3  11         28.44         18.12         2.91 o
  -1   3  11         46.18         40.70         4.35 o
   0   3  11        552.05        594.45        11.94 o
   1   3  11       1420.87       1435.07        19.86 o
   2   3  11         67.55         65.81         4.53 o
   3   3  11        115.22        115.84         7.47 o
   4   3  11         84.78         90.56         8.11 o
   5   3  11         10.79         12.97         4.91 o
   6   3  11        176.34        139.43        14.92 o
   7   3  11         79.93         62.72        12.68 o
   8   3  11         66.77         68.96        14.21 o
  -8   4  11          1.43         -1.77         6.93 o
  -7   4  11         75.07         71.57         8.66 o
  -6   4  11        133.17        111.81        10.98 o
  -5   4  11         75.59         82.63        12.74 o
  -4   4  11       2794.53       2692.72        39.18 o
  -3   4  11        238.29        225.93         7.31 o
  -2   4  11         57.87         70.04         3.82 o
  -1   4  11          0.05         -2.87         2.87 o
   0   4  11          8.84         11.56         4.73 o
   1   4  11        236.97        222.12         7.02 o
   2   4  11        437.08        406.98         8.89 o
   3   4  11         38.89         29.54         6.17 o
   4   4  11          3.83          0.70         3.96 o
   5   4  11          0.35         -0.15         5.03 o
   6   4  11         62.85         66.90         8.75 o
   7   4  11         43.26         32.88         8.77 o
   8   4  11        180.25        179.46        17.49 o
  -8   5  11         32.22         34.00         8.76 o
  -7   5  11        157.84        185.66        15.37 o
  -6   5  11          1.19          1.94         5.91 o
  -5   5  11        149.37        152.47        19.67 o
  -4   5  11         32.40         29.26         4.95 o
  -3   5  11        438.12        421.93         9.37 o
  -2   5  11          0.65         -0.30         2.04 o
  -1   5  11       1356.35       1321.27        26.65 o
   0   5  11         16.67         20.87         3.63 o
   1   5  11        616.50        657.00        13.70 o
   2   5  11        111.71        108.22         4.92 o
   3   5  11        122.26        133.75         8.27 o
   4   5  11         96.31         95.05         7.43 o
   5   5  11          2.93         -4.37         4.37 o
   6   5  11        379.26        374.33        17.05 o
   7   5  11         25.57         26.43         7.94 o
   8   5  11        111.86        159.79        14.62 o
  -8   6  11         28.50         31.14         9.54 o
  -7   6  11         28.43         19.74         7.92 o
  -6   6  11          0.90          6.67         7.22 o
  -5   6  11         84.55         94.72        11.33 o
  -4   6  11        103.33         96.45         6.10 o
  -3   6  11       1216.95       1167.29        24.37 o
  -2   6  11         16.19         14.02         2.45 o
  -1   6  11        236.36        237.27        10.58 o
   0   6  11          8.37          0.67         3.04 o
   1   6  11         55.62         51.78         4.70 o
   2   6  11        686.94        636.86        12.52 o
   3   6  11        329.14        354.05        13.38 o
   4   6  11        205.62        207.15        10.22 o
   5   6  11          9.59          8.43         5.18 o
   6   6  11         12.41          9.80         5.89 o
   7   6  11         17.22         26.15         9.27 o
   8   6  11         31.95         48.51        10.37 o
  -8   7  11          5.46          7.73         7.14 o
  -7   7  11          3.60         13.68         6.85 o
  -6   7  11        278.16        286.93        18.23 o
  -5   7  11         88.42         93.47        10.94 o
  -4   7  11         94.74         86.66         7.98 o
  -3   7  11        400.07        396.76        11.17 o
  -2   7  11        859.76        816.67        15.13 o
  -1   7  11         60.95         54.41         6.29 o
   0   7  11        196.72        186.37         9.43 o
   1   7  11        747.51        771.07        14.47 o
   2   7  11        563.53        526.85        13.31 o
   3   7  11        669.19        623.30        17.54 o
   4   7  11         82.77         74.25         9.51 o
   5   7  11         86.33         95.48         8.17 o
   6   7  11         28.23         30.47         6.71 o
   7   7  11        179.76        143.73        13.94 o
   8   7  11         11.74         -2.19         9.00 o
  -8   8  11        333.43        399.82        19.76 o
  -7   8  11        422.95        417.63        18.97 o
  -6   8  11        325.84        323.24        17.51 o
  -5   8  11        100.06         95.77        14.36 o
  -4   8  11        287.44        290.39        13.56 o
  -3   8  11        454.59        440.46        16.71 o
  -2   8  11        880.23        775.24        14.04 o
  -1   8  11        134.60        130.97        11.77 o
   0   8  11         99.10        103.31         8.13 o
   1   8  11         94.26        109.65         6.60 o
   2   8  11        155.22        143.05         8.81 o
   3   8  11       1040.28        991.94        21.30 o
   4   8  11         54.12         39.83         7.05 o
   5   8  11         45.74         48.45         8.23 o
   6   8  11         15.20         14.82         7.37 o
   7   8  11        115.76        133.28        20.91 o
  -7   9  11          1.66         -0.66         6.82 o
  -6   9  11        191.21        228.81        15.44 o
  -5   9  11          0.00          4.21         5.64 o
  -4   9  11        190.49        185.52        16.58 o
  -3   9  11         22.65         15.85         4.37 o
  -2   9  11       1350.12       1243.24        20.21 o
  -1   9  11        104.21        132.76         8.97 o
   0   9  11        119.20        128.21         8.59 o
   1   9  11         25.96         19.94         4.37 o
   2   9  11         25.56         40.76         5.81 o
   3   9  11        825.28        813.25        17.72 o
   4   9  11        186.67        154.96        11.59 o
   5   9  11          4.91          7.89         6.52 o
   6   9  11          4.11         10.49         6.71 o
   7   9  11        154.76        128.88        21.57 o
  -7  10  11        435.94        446.10        27.88 o
  -6  10  11         17.90         11.05         7.21 o
  -5  10  11          3.86          7.19         5.99 o
  -4  10  11         96.61         87.44        10.52 o
  -3  10  11          2.49          2.47         3.83 o
  -2  10  11          3.10          3.37         3.80 o
  -1  10  11         15.86         14.47         5.13 o
   0  10  11          4.67          0.19         3.88 o
   1  10  11         24.24         46.95         6.12 o
   2  10  11        180.91        183.85         9.59 o
   3  10  11          2.49         -0.66         4.47 o
   4  10  11         75.80         83.27         8.40 o
   5  10  11         48.38         54.16         8.84 o
   6  10  11         11.73         15.02         7.38 o
   7  10  11         33.63         31.56        10.45 o
  -7  11  11          7.40          9.64         7.26 o
  -6  11  11        105.86         89.83        11.15 o
  -5  11  11          2.08         11.68         7.55 o
  -4  11  11         14.29          4.07         5.31 o
  -3  11  11         12.19         16.09         4.74 o
  -2  11  11          3.33          3.48         3.84 o
  -1  11  11          1.01         -2.25         4.42 o
   0  11  11          0.04          0.39         4.09 o
   1  11  11        260.44        278.96        12.01 o
   2  11  11         19.30         26.55         5.39 o
   3  11  11          1.47          3.38         4.54 o
   4  11  11        428.83        419.73        15.86 o
   5  11  11         32.12         23.22         7.76 o
   6  11  11        131.21        156.69        13.44 o
  -6  12  11          0.74          4.54         7.54 o
  -5  12  11        136.14        132.39        12.25 o
  -4  12  11        407.42        399.54        17.86 o
  -3  12  11          8.84          7.11         5.80 o
  -2  12  11          7.09          7.94         4.78 o
  -1  12  11        221.44        194.81        12.65 o
   0  12  11          0.21         -0.68         4.32 o
   1  12  11        203.38        197.36        12.66 o
   2  12  11         14.35          8.38         5.15 o
   3  12  11        222.61        252.19        14.55 o
   4  12  11         10.38         -5.89         6.25 o
   5  12  11        519.42        510.85        19.90 o
   6  12  11        145.81        181.68        15.94 o
  -6  13  11         60.01         86.88        11.42 o
  -5  13  11          3.71          6.97         6.06 o
  -4  13  11          1.38         -8.50         8.50 o
  -3  13  11          7.36         14.91         5.80 o
  -2  13  11        244.36        246.69        13.50 o
  -1  13  11          8.41          7.73         6.37 o
   0  13  11        436.79        453.70        15.43 o
   1  13  11         13.25          0.31         6.75 o
   2  13  11         33.75         29.32         6.56 o
   3  13  11        173.09        196.13        12.59 o
   4  13  11         19.16          9.96         9.04 o
   5  13  11         39.52         42.78        20.58 o
  -5  14  11        194.72        182.55        14.04 o
  -4  14  11         94.14         87.53        12.37 o
  -3  14  11        164.38        160.08        12.39 o
  -2  14  11          0.07          4.47         5.57 o
  -1  14  11         10.30          8.60         6.01 o
   0  14  11        298.20        334.65        15.91 o
   1  14  11         15.24         17.28         6.62 o
   2  14  11        254.93        247.14        14.92 o
   3  14  11         55.49         47.58         7.69 o
   4  14  11        139.32        161.46        14.08 o
   5  14  11          0.73          4.13         7.46 o
  -4  15  11         60.27         67.04        12.58 o
  -3  15  11        108.40        133.80        11.64 o
  -2  15  11        239.73        250.60        13.41 o
  -1  15  11         38.46         34.34         9.51 o
   0  15  11          9.63         31.08         7.23 o
   1  15  11         25.38         26.53         7.68 o
   2  15  11        158.18        146.00        13.33 o
   3  15  11         42.83         47.07         8.43 o
   4  15  11          2.78         -5.81         5.81 o
  -3  16  11         60.88         53.00        11.17 o
  -2  16  11        221.35        212.22        13.90 o
  -1  16  11          3.89          4.24         6.59 o
   0  16  11        292.02        309.06        17.16 o
   1  16  11         58.41         72.54        15.92 o
   2  16  11        144.18        134.95        12.65 o
   3  16  11         37.46         37.81        13.10 o
  -2  17  11         21.96         26.83        15.68 o
  -1  17  11         41.31         31.98        10.49 o
   0  17  11        301.40        315.30        17.80 o
   1  17  11        102.61        107.94        12.09 o
   2  17  11          0.30         -6.41         6.41 o
  -8   0  12         72.30         54.86        25.87 o
  -7   0  12         28.32         12.66         9.53 o
  -6   0  12          0.02         -4.49         6.20 o
  -5   0  12         10.05          7.57         6.64 o
  -4   0  12       1217.61       1310.95        55.91 o
  -3   0  12         35.21         30.12         5.36 o
  -2   0  12        734.98        751.14        19.86 o
  -1   0  12        206.51        202.99         9.60 o
   0   0  12        950.74       1026.73        21.74 o
   1   0  12        888.69        925.19        19.78 o
   2   0  12        268.03        264.62        11.56 o
   3   0  12       1005.86       1018.36        26.66 o
   4   0  12        497.12        479.70        19.35 o
   5   0  12          0.89          5.04         8.83 o
   6   0  12         10.98         12.78        12.22 o
   7   0  12          2.39          8.81        11.31 o
   8   0  12        788.82        901.00        44.30 o
  -8   1  12         28.74         29.11        15.39 o
  -7   1  12         31.34         45.57         8.53 o
  -6   1  12        208.78        211.99        11.11 o
  -5   1  12         10.34         17.17         5.58 o
  -4   1  12        326.17        337.27        19.75 o
  -3   1  12        116.24        108.35         5.86 o
  -2   1  12         42.26         50.01         4.63 o
  -1   1  12          0.89          1.77         2.85 o
   0   1  12        125.20        134.87         6.51 o
   1   1  12         75.18         60.50         4.31 o
   2   1  12        354.44        349.48         9.42 o
   3   1  12        418.42        379.92        10.55 o
   4   1  12          5.86          0.19         4.08 o
   5   1  12         41.07         40.78        11.28 o
   6   1  12          5.42         -0.24         6.45 o
   7   1  12         98.83        108.29        13.66 o
   8   1  12          0.09          9.38         8.34 o
  -8   2  12        136.72        172.29        19.19 o
  -7   2  12        246.38        257.57        20.50 o
  -6   2  12          0.45          2.50         4.72 o
  -5   2  12          8.32          4.78         6.13 o
  -4   2  12        271.12        296.33        15.15 o
  -3   2  12        313.55        322.14         8.94 o
  -2   2  12          2.14          7.99         2.82 o
  -1   2  12       2038.02       2132.22        28.77 o
   0   2  12       1506.37       1548.26        22.50 o
   1   2  12        435.94        455.10         9.93 o
   2   2  12       1721.21       1677.98        21.53 o
   3   2  12        424.47        420.30        12.67 o
   4   2  12         70.25         65.53         7.83 o
   5   2  12         26.65         25.67         6.36 o
   6   2  12          0.46         -1.01         5.86 o
   7   2  12         69.54         56.56        11.36 o
   8   2  12         11.68         35.32        12.99 o
  -8   3  12         68.76         67.03        13.76 o
  -7   3  12         70.56         72.27        12.92 o
  -6   3  12         46.03         55.07         8.50 o
  -5   3  12        784.00        681.99        23.14 o
  -4   3  12         75.65         65.13         7.77 o
  -3   3  12       2014.67       1936.83        29.99 o
  -2   3  12       1271.58       1303.78        17.23 o
  -1   3  12        239.03        208.51         8.78 o
   0   3  12        215.38        201.34        10.36 o
   1   3  12        164.58        153.96         6.88 o
   2   3  12        390.94        385.23         9.47 o
   3   3  12         99.63        105.05         6.67 o
   4   3  12          4.30          0.93         5.55 o
   5   3  12         73.50         82.58         9.01 o
   6   3  12        273.44        236.13        16.93 o
   7   3  12          5.11         12.07         8.62 o
   8   3  12         35.88         17.23        12.41 o
  -8   4  12        112.44        136.16        19.59 o
  -7   4  12          0.23          3.31         6.55 o
  -6   4  12         43.37         57.48         9.71 o
  -5   4  12        369.22        359.69        15.73 o
  -4   4  12         31.85         36.66         7.87 o
  -3   4  12          2.47          2.26         2.93 o
  -2   4  12        249.86        231.83         6.42 o
  -1   4  12       1649.75       1665.88        26.48 o
   0   4  12        960.95        983.20        21.36 o
   1   4  12        230.34        228.18         8.86 o
   2   4  12        474.46        463.94        12.25 o
   3   4  12         77.25         73.13         5.44 o
   4   4  12         37.85         46.05         6.52 o
   5   4  12          0.00         -3.52         5.13 o
   6   4  12        108.28        103.32        17.65 o
   7   4  12         47.99         53.74         9.27 o
   8   4  12         18.51          7.63         9.32 o
  -8   5  12        254.39        274.10        18.50 o
  -7   5  12          0.00         -2.98         6.83 o
  -6   5  12          6.65          8.04         7.02 o
  -5   5  12          1.10          6.87         8.43 o
  -4   5  12        564.90        595.20        17.94 o
  -3   5  12        433.32        441.75        11.11 o
  -2   5  12          9.47         12.31         2.47 o
  -1   5  12        142.82        147.71         8.98 o
   0   5  12        228.50        226.91        12.66 o
   1   5  12          1.44          1.28         3.67 o
   2   5  12         19.26         27.31         4.30 o
   3   5  12        889.25        843.89        17.47 o
   4   5  12          6.00         10.28         7.28 o
   5   5  12          0.92         -1.66         6.54 o
   6   5  12          0.30         12.45         6.73 o
   7   5  12         20.39          8.72         6.63 o
   8   5  12          6.24         18.93         9.08 o
  -8   6  12         41.96         53.57        10.75 o
  -7   6  12         51.87         56.51         9.48 o
  -6   6  12        206.98        209.44        15.44 o
  -5   6  12          0.06          1.15         6.72 o
  -4   6  12        334.01        346.00        15.35 o
  -3   6  12          3.61         -1.22         3.34 o
  -2   6  12        276.75        268.03         8.90 o
  -1   6  12         31.93         40.40         6.91 o
   0   6  12          0.00         -3.53         3.53 o
   1   6  12         36.16         34.23         4.98 o
   2   6  12         25.47         36.51         5.64 o
   3   6  12        470.30        517.00        18.48 o
   4   6  12        195.55        177.40        11.93 o
   5   6  12        218.42        235.68        13.98 o
   6   6  12         20.64         24.13         9.47 o
   7   6  12          0.00          8.75         8.08 o
   8   6  12        388.42        310.85        45.97 o
  -8   7  12         76.91         81.85        19.75 o
  -7   7  12          1.61         -7.09         7.09 o
  -6   7  12        103.37         87.74        11.85 o
  -5   7  12        273.46        232.67        16.79 o
  -4   7  12        126.57        149.21        11.23 o
  -3   7  12         14.72         10.06         3.78 o
  -2   7  12        133.72        124.95         7.23 o
  -1   7  12        133.64        139.61         9.46 o
   0   7  12         22.41         32.23         6.14 o
   1   7  12         10.59          7.99         4.67 o
   2   7  12        309.60        310.92        13.61 o
   3   7  12         11.37         10.11         6.01 o
   4   7  12         58.91         73.10         8.81 o
   5   7  12          0.18          7.85         5.98 o
   6   7  12         32.83         15.40         6.88 o
   7   7  12         90.76         97.17        13.75 o
  -7   8  12          0.41          0.46         6.96 o
  -6   8  12         12.12         31.55         8.80 o
  -5   8  12        498.16        541.86        28.29 o
  -4   8  12        165.29        160.34        11.31 o
  -3   8  12         95.10         84.89         7.21 o
  -2   8  12        519.56        547.46        13.49 o
  -1   8  12        485.06        497.86        15.64 o
   0   8  12        428.42        440.18        13.61 o
   1   8  12          1.17         -0.08         3.27 o
   2   8  12        322.60        307.71        13.17 o
   3   8  12        616.76        574.34        17.59 o
   4   8  12         64.71         71.04         8.92 o
   5   8  12         69.95         79.28         9.49 o
   6   8  12         62.58         47.96         9.00 o
   7   8  12          4.55          8.38         9.06 o
  -7   9  12         45.59         49.90         9.27 o
  -6   9  12          0.48         -5.85         9.07 o
  -5   9  12        350.51        347.87        24.38 o
  -4   9  12          0.20         -0.63         6.39 o
  -3   9  12        610.94        564.20        14.44 o
  -2   9  12        955.39        913.87        18.16 o
  -1   9  12         12.10          9.82         5.20 o
   0   9  12        696.70        715.45        20.58 o
   1   9  12        215.86        195.84        10.06 o
   2   9  12          0.76         -3.82         3.82 o
   3   9  12        265.77        235.81        11.46 o
   4   9  12         59.37         50.39         7.97 o
   5   9  12        164.79        179.50        13.41 o
   6   9  12         93.29        108.38        11.37 o
   7   9  12         32.35         37.36        10.97 o
  -7  10  12         32.67         16.30         7.65 o
  -6  10  12        170.19        176.09        14.16 o
  -5  10  12         71.27         56.63        12.70 o
  -4  10  12        343.19        332.91        21.78 o
  -3  10  12        403.08        391.62        12.82 o
  -2  10  12         72.03         73.06         6.42 o
  -1  10  12          1.67          2.95         4.30 o
   0  10  12         39.52         35.88         6.44 o
   1  10  12        123.47        127.22         9.44 o
   2  10  12        230.51        215.02        11.94 o
   3  10  12         51.19         35.02         6.19 o
   4  10  12          1.82          0.45         6.14 o
   5  10  12          0.03          4.98         7.37 o
   6  10  12        214.78        224.17        15.76 o
  -6  11  12         10.54          9.64         7.04 o
  -5  11  12         68.52         66.35        11.16 o
  -4  11  12        197.89        176.82        14.35 o
  -3  11  12        179.63        178.97        13.71 o
  -2  11  12          7.03          9.00         4.92 o
  -1  11  12         61.17         51.12         7.30 o
   0  11  12          0.30          2.19         4.38 o
   1  11  12        121.74        105.74         8.95 o
   2  11  12          6.62         10.64         5.55 o
   3  11  12         12.82         15.20         5.96 o
   4  11  12         30.69         30.84         7.12 o
   5  11  12        276.89        282.73        16.48 o
   6  11  12        122.20        177.94        19.11 o
  -6  12  12          2.67          8.26         7.56 o
  -5  12  12        271.64        270.12        16.60 o
  -4  12  12          9.17          8.45         7.08 o
  -3  12  12         15.61         21.76         5.94 o
  -2  12  12         57.93         48.92         6.72 o
  -1  12  12        184.97        179.39        11.78 o
   0  12  12         17.63         20.66         5.47 o
   1  12  12          3.38         12.29         5.31 o
   2  12  12          0.63          6.68         5.38 o
   3  12  12          4.83          2.08         5.91 o
   4  12  12         24.54         37.07         8.22 o
   5  12  12         21.33         22.79         7.87 o
   6  12  12         90.35         79.99        13.34 o
  -5  13  12          6.70          3.95         7.24 o
  -4  13  12         93.08         94.05        10.88 o
  -3  13  12         20.35         16.08         7.26 o
  -2  13  12         12.40         16.00         5.31 o
  -1  13  12         73.40         76.19         8.86 o
   0  13  12         50.11         59.67         8.03 o
   1  13  12         89.03         72.44         8.97 o
   2  13  12        127.10        140.48        11.64 o
   3  13  12         75.85        107.32        10.38 o
   4  13  12         44.81         28.99         8.46 o
   5  13  12         50.05         53.23        10.74 o
  -5  14  12          8.22          6.05         6.11 o
  -4  14  12         84.67         76.46        14.07 o
  -3  14  12          5.59          9.92         8.12 o
  -2  14  12        163.08        165.14        12.10 o
  -1  14  12         67.78         74.46        11.25 o
   0  14  12         29.75         34.36         8.02 o
   1  14  12         10.38         23.62         8.10 o
   2  14  12         20.74         17.67         8.58 o
   3  14  12          3.62          5.53         5.64 o
   4  14  12         18.14         16.70         6.68 o
  -4  15  12          5.25          9.02         6.68 o
  -3  15  12         46.35         68.23         9.60 o
  -2  15  12         32.13         27.18         8.45 o
  -1  15  12         45.79         68.13         9.07 o
   0  15  12        349.36        385.51        25.50 o
   1  15  12        177.60        168.51        14.17 o
   2  15  12          8.01          0.70         7.11 o
   3  15  12         54.71         55.15         8.84 o
   4  15  12        213.69        216.56        14.49 o
  -3  16  12         25.74         -2.50         9.16 o
  -2  16  12         15.73         -3.19         7.11 o
  -1  16  12        186.86        199.07        15.50 o
   0  16  12        121.35        106.02        11.10 o
   1  16  12         36.95         30.41         8.77 o
   2  16  12          8.23          8.21         7.45 o
   3  16  12        120.60        114.56        23.28 o
  -1  17  12         26.71         26.22        13.67 o
   0  17  12         42.75         55.81        10.66 o
   1  17  12        107.07        112.35        23.94 o
  -8   1  13          0.24         -9.00         9.00 o
  -7   1  13         31.05         27.49         7.85 o
  -6   1  13          3.53          0.87         4.92 o
  -5   1  13          2.37         -0.57         4.80 o
  -4   1  13        347.18        332.95        21.39 o
  -3   1  13        238.64        231.28        13.83 o
  -2   1  13        143.89        129.83         6.89 o
  -1   1  13       1151.86       1119.35        19.20 o
   0   1  13         16.67          2.36         3.18 o
   1   1  13         80.56         83.01         5.47 o
   2   1  13         52.22         40.46         4.18 o
   3   1  13        450.96        422.74        11.37 o
   4   1  13        272.20        289.33        11.18 o
   5   1  13         84.52         84.06         8.51 o
   6   1  13        197.22        197.53        13.55 o
   7   1  13         34.52         29.57        10.48 o
   8   1  13         86.65         62.63        12.34 o
  -8   2  13         59.77         68.74        13.33 o
  -7   2  13        244.25        290.16        25.49 o
  -6   2  13         25.52         36.37         6.15 o
  -5   2  13         16.75         -0.23         6.07 o
  -4   2  13        193.20        204.20        15.11 o
  -3   2  13        374.12        356.61         9.89 o
  -2   2  13        183.67        157.71         7.19 o
  -1   2  13          0.32         -3.14         3.14 o
   0   2  13         21.10         16.80         4.85 o
   1   2  13         98.70         90.32         7.06 o
   2   2  13        583.51        586.34        12.24 o
   3   2  13          0.17          3.28         4.01 o
   4   2  13         37.34         26.57         5.26 o
   5   2  13        146.71        151.39        11.02 o
   6   2  13          1.13          7.32         6.74 o
   7   2  13         10.90          0.41        10.86 o
   8   2  13          1.06          5.06         8.95 o
  -8   3  13         30.14         46.02        12.10 o
  -7   3  13         77.75         60.02        12.16 o
  -6   3  13        268.73        269.72        19.42 o
  -5   3  13        102.90         81.79        11.48 o
  -4   3  13         96.03         81.20        10.36 o
  -3   3  13        401.34        402.18        15.75 o
  -2   3  13        435.97        435.52        10.08 o
  -1   3  13          1.12          7.12         4.08 o
   0   3  13         41.53         62.39         6.61 o
   1   3  13        194.77        210.70         8.10 o
   2   3  13        550.89        536.39        12.46 o
   3   3  13       1534.47       1492.34        22.63 o
   4   3  13         82.24         61.69         6.35 o
   5   3  13        146.19        154.91        11.99 o
   6   3  13         21.45         26.07         7.54 o
   7   3  13        112.70        135.11        14.01 o
   8   3  13         53.45         74.90        13.85 o
  -8   4  13          7.49          9.80        11.94 o
  -7   4  13         43.23         31.59         9.24 o
  -6   4  13         16.96         33.23         8.43 o
  -5   4  13         98.45        120.69        13.22 o
  -4   4  13         20.45         19.34         6.09 o
  -3   4  13        349.41        332.14        10.25 o
  -2   4  13         41.37         33.97         3.55 o
  -1   4  13         74.10         62.32         5.75 o
   0   4  13        102.38        119.96         8.87 o
   1   4  13        527.84        519.74        11.15 o
   2   4  13       2908.62       2690.39        35.84 o
   3   4  13        546.25        550.57        16.17 o
   4   4  13          4.78          4.24         4.79 o
   5   4  13        149.43        150.26        10.69 o
   6   4  13          1.71          6.53         6.51 o
   7   4  13        266.32        253.08        18.21 o
   8   4  13         36.41         69.95        27.47 o
  -8   5  13         74.52         97.16        13.72 o
  -7   5  13         18.19         17.80         9.14 o
  -6   5  13         12.35         17.86         7.26 o
  -5   5  13        111.64        139.49        14.50 o
  -4   5  13         36.08         38.02        10.02 o
  -3   5  13        268.77        257.47         9.75 o
  -2   5  13        257.20        241.43         7.82 o
  -1   5  13        152.84        149.29         9.06 o
   0   5  13        219.47        235.67        13.43 o
   1   5  13         25.07         24.68         5.16 o
   2   5  13         15.85         18.26         4.69 o
   3   5  13       1010.75        935.71        19.00 o
   4   5  13          1.20          6.57         5.00 o
   5   5  13        158.17        165.44        14.05 o
   6   5  13         92.09         79.86        12.20 o
   7   5  13         37.96         39.95        10.60 o
  -7   6  13         76.70         64.28        13.16 o
  -6   6  13        147.41        134.66        15.43 o
  -5   6  13        191.03        230.60        18.04 o
  -4   6  13        248.45        243.80        18.59 o
  -3   6  13        639.20        619.80        16.22 o
  -2   6  13        172.17        151.71         6.67 o
  -1   6  13        157.21        164.81        11.48 o
   0   6  13        195.38        186.94        11.41 o
   1   6  13       1187.31       1195.69        21.08 o
   2   6  13        162.94        164.60         9.70 o
   3   6  13         55.09         51.98         7.25 o
   4   6  13         87.90         78.44        10.64 o
   5   6  13         61.67         53.43        10.36 o
   6   6  13         38.13         19.56         9.43 o
   7   6  13         21.16         16.17        12.77 o
  -7   7  13         70.80         81.06        11.02 o
  -6   7  13        173.23        186.38        21.15 o
  -5   7  13         34.18         36.49        12.48 o
  -4   7  13        306.46        293.51        15.21 o
  -3   7  13        448.73        453.19        13.58 o
  -2   7  13         51.46         52.93         5.44 o
  -1   7  13          0.35          1.97         4.03 o
   0   7  13         39.47         25.37         5.08 o
   1   7  13         13.13         20.46         4.54 o
   2   7  13        602.24        585.25        15.88 o
   3   7  13          0.14         -2.52         5.01 o
   4   7  13        368.89        355.78        19.40 o
   5   7  13        131.55        130.87        11.39 o
   6   7  13         22.63         20.80         8.92 o
   7   7  13          4.44         -8.29         8.29 o
  -7   8  13         23.57         22.97         9.27 o
  -6   8  13         19.32          8.48         8.80 o
  -5   8  13        436.23        446.55        21.33 o
  -4   8  13          4.43          1.77         5.03 o
  -3   8  13        533.19        508.53        14.69 o
  -2   8  13        557.58        529.34        12.60 o
  -1   8  13        129.82        129.62        15.61 o
   0   8  13        471.85        474.29        14.42 o
   1   8  13         22.10         13.09         3.95 o
   2   8  13        134.98        119.42         7.71 o
   3   8  13         15.37         17.36         8.68 o
   4   8  13         14.22         10.98        11.81 o
   5   8  13         46.97         54.70         8.96 o
   6   8  13        135.19        158.91        15.33 o
   7   8  13         14.45          4.64        10.45 o
  -7   9  13         91.51         80.11        10.53 o
  -6   9  13         69.57         45.79        11.05 o
  -5   9  13        124.22        144.44        14.35 o
  -4   9  13         49.12         42.61         9.05 o
  -3   9  13        186.64        196.42        10.26 o
  -2   9  13          7.27          6.23         4.60 o
  -1   9  13        128.37        123.16         9.68 o
   0   9  13        180.35        174.28        10.58 o
   1   9  13        250.22        271.29        13.19 o
   2   9  13         29.74         28.76         5.24 o
   3   9  13          0.13          3.28         5.01 o
   4   9  13         27.72         24.91         9.07 o
   5   9  13         80.37         76.82        13.22 o
   6   9  13          2.83         -1.77        10.00 o
  -6  10  13        141.17        147.01        15.84 o
  -5  10  13          0.16          4.65         7.36 o
  -4  10  13          0.89         -7.42         7.42 o
  -3  10  13        251.61        238.81        17.22 o
  -2  10  13         21.16         17.39         4.97 o
  -1  10  13         33.34         33.55         7.02 o
   0  10  13        104.60         91.50         8.48 o
   1  10  13          1.75          6.58         5.12 o
   2  10  13          9.23         15.07         5.38 o
   3  10  13         10.17         18.39         6.57 o
   4  10  13         82.31         92.68        12.13 o
   5  10  13        118.53        136.28        15.41 o
   6  10  13         50.46         41.66         9.36 o
  -6  11  13         10.16         12.60         7.33 o
  -5  11  13          1.26          0.80         7.79 o
  -4  11  13         26.05         13.95         7.40 o
  -3  11  13          0.02         -2.57         4.44 o
  -2  11  13         25.38         25.16         5.62 o
  -1  11  13          7.52          4.98         7.77 o
   0  11  13          3.32         -1.58         5.48 o
   1  11  13          4.72          6.37         5.44 o
   2  11  13        216.05        197.10        13.21 o
   3  11  13          2.91          4.88         6.01 o
   4  11  13        182.34        185.41        13.86 o
   5  11  13        480.79        489.07        20.54 o
   6  11  13          5.77         -0.95         7.72 o
  -5  12  13         30.90         32.32         9.13 o
  -4  12  13          2.33          6.83         7.54 o
  -3  12  13         36.03         30.13         6.48 o
  -2  12  13          0.14          2.25         4.93 o
  -1  12  13         42.96         34.56         6.98 o
   0  12  13          0.86         -1.48         5.59 o
   1  12  13         53.55         38.50         7.20 o
   2  12  13          5.20          2.58         5.79 o
   3  12  13         31.74         34.75         8.82 o
   4  12  13        150.77        155.39        12.42 o
   5  12  13          3.14         11.34         7.51 o
  -5  13  13          3.84         -5.94         6.90 o
  -4  13  13        220.28        207.43        15.79 o
  -3  13  13         12.37          8.78         6.77 o
  -2  13  13         30.79         47.27         7.29 o
  -1  13  13        206.03        219.95        13.28 o
   0  13  13          0.22          9.24         5.84 o
   1  13  13         80.95         82.88        11.47 o
   2  13  13          0.78          1.71         5.79 o
   3  13  13        109.97         99.98        11.10 o
   4  13  13        289.62        258.93        15.34 o
   5  13  13        164.69        179.16        14.54 o
  -4  14  13         79.11         84.41        11.47 o
  -3  14  13        245.45        264.12        18.23 o
  -2  14  13        335.07        398.53        17.80 o
  -1  14  13         40.79         20.41         8.94 o
   0  14  13          0.35         14.29         5.89 o
   1  14  13        310.06        355.41        16.51 o
   2  14  13         78.60         92.99        11.05 o
   3  14  13        240.49        242.81        16.08 o
   4  14  13         33.26         22.15         8.20 o
  -3  15  13          6.41          4.49         7.10 o
  -2  15  13         71.52         85.68        12.65 o
  -1  15  13         23.30         26.92         7.92 o
   0  15  13        170.75        193.59        14.17 o
   1  15  13        129.70        132.22        13.42 o
   2  15  13         14.79          1.27        10.55 o
   3  15  13          0.81          8.75         6.66 o
  -2  16  13         27.99         13.29         9.68 o
  -1  16  13         13.78         16.81         7.13 o
   0  16  13          6.30         20.56        10.00 o
   1  16  13         81.46         93.65        12.03 o
   2  16  13          0.77         -0.68         6.83 o
  -8   0  14          1.94        -10.37        12.81 o
  -7   0  14        412.34        387.00        60.36 o
  -6   0  14         89.77         75.35        11.77 o
  -5   0  14        149.17        133.67        13.54 o
  -4   0  14          6.31         20.34        13.99 o
  -3   0  14          5.44         -2.24         6.65 o
  -2   0  14         82.36         91.08         8.71 o
  -1   0  14        170.24        212.29        13.12 o
   0   0  14         17.95         30.68         6.67 o
   1   0  14        134.23        142.01        14.09 o
   2   0  14         34.27         30.54         5.44 o
   3   0  14        142.26        145.65        13.77 o
   4   0  14         10.11         15.27         6.76 o
   5   0  14        307.41        322.97        17.36 o
   6   0  14        144.71        139.45        15.51 o
   7   0  14          1.98         11.32        11.74 o
  -8   1  14        565.73        536.63        39.99 o
  -7   1  14          8.07         23.61         9.36 o
  -6   1  14        407.29        409.81        15.17 o
  -5   1  14         11.36         21.96         7.36 o
  -4   1  14        285.36        261.36        21.05 o
  -3   1  14        807.65        673.44        20.30 o
  -2   1  14         55.76         41.12         4.83 o
  -1   1  14         31.10         37.96         5.90 o
   0   1  14          1.73          3.71         3.45 o
   1   1  14         55.28         43.30         4.73 o
   2   1  14         83.98         89.33         5.68 o
   3   1  14        759.29        750.23        15.54 o
   4   1  14        618.47        649.30        15.69 o
   5   1  14        207.92        242.52        13.71 o
   6   1  14        242.26        235.76        13.75 o
   7   1  14        204.59        206.95        15.79 o
  -8   2  14         60.83         44.22        11.76 o
  -7   2  14        186.21        232.73        25.59 o
  -6   2  14          2.73          1.43         6.42 o
  -5   2  14        342.67        331.39        28.31 o
  -4   2  14         10.81          5.00         6.09 o
  -3   2  14          4.62          3.16         5.51 o
  -2   2  14        179.64        186.30         7.88 o
  -1   2  14         26.93         14.35         3.96 o
   0   2  14        119.70        121.48         6.87 o
   1   2  14         32.29         38.58         5.05 o
   2   2  14       1155.83       1120.72        18.09 o
   3   2  14         13.47         13.57         4.39 o
   4   2  14        408.42        384.96        12.48 o
   5   2  14          0.68         -3.93         4.71 o
   6   2  14         98.75         83.72        10.08 o
   7   2  14         79.68         74.03        11.68 o
  -8   3  14         21.08         21.67        11.63 o
  -7   3  14         86.61         93.12        14.98 o
  -6   3  14          0.07         12.03         8.11 o
  -5   3  14        109.37        140.47        19.37 o
  -4   3  14        238.27        181.39        15.28 o
  -3   3  14        203.63        182.97        11.76 o
  -2   3  14          9.38         -1.82         3.34 o
  -1   3  14        478.40        485.90        14.03 o
   0   3  14        719.60        685.32        15.87 o
   1   3  14         71.69         67.11         6.97 o
   2   3  14        373.79        391.37        11.79 o
   3   3  14       1264.87       1199.78        22.66 o
   4   3  14         25.75         19.76         7.81 o
   5   3  14         21.04         15.62         6.56 o
   6   3  14         28.41         15.36         7.99 o
   7   3  14          0.78          0.19         9.40 o
  -7   4  14          1.10         -6.03         6.86 o
  -6   4  14         52.80         61.68        10.39 o
  -5   4  14          7.45         16.52         9.23 o
  -4   4  14         25.23         18.83         6.69 o
  -3   4  14        626.99        608.43        17.46 o
  -2   4  14         35.29         32.45         4.22 o
  -1   4  14       1296.71       1257.91        22.07 o
   0   4  14        175.36        162.34        10.16 o
   1   4  14        120.09        114.64         9.11 o
   2   4  14        846.24        802.08        20.88 o
   3   4  14          3.69         -1.14         4.51 o
   4   4  14         69.04         64.77         7.56 o
   5   4  14          2.25         -7.40         7.40 o
   6   4  14          1.36         -7.55         7.55 o
   7   4  14         54.04         46.87        15.59 o
  -7   5  14        149.67        171.62        19.56 o
  -6   5  14          2.97          5.32         8.10 o
  -5   5  14          1.25          3.01         5.87 o
  -4   5  14         84.05         67.19        21.76 o
  -3   5  14        169.83        153.20         9.34 o
  -2   5  14          1.24          3.23         2.97 o
  -1   5  14         53.77         60.76         6.12 o
   0   5  14         49.34         52.68         8.22 o
   1   5  14          3.12         -4.89         4.89 o
   2   5  14          8.90         25.25         6.06 o
   3   5  14        214.28        216.85        12.12 o
   4   5  14         10.45          5.09         5.76 o
   5   5  14          9.20          4.61         8.32 o
   6   5  14          0.03         -6.83         8.18 o
   7   5  14          0.12         -7.43         8.46 o
  -7   6  14          4.52         -7.66         8.21 o
  -6   6  14         31.31         37.24        11.36 o
  -5   6  14          0.16          1.43         8.27 o
  -4   6  14          0.06         -6.16         6.16 o
  -3   6  14        428.27        433.94        16.54 o
  -2   6  14        231.46        223.70         9.59 o
  -1   6  14         19.12         17.60         5.51 o
   0   6  14        254.27        263.47        15.36 o
   1   6  14         76.22         75.42         8.31 o
   2   6  14         14.30         12.91         5.24 o
   3   6  14        638.48        607.87        21.51 o
   4   6  14         35.46         22.93         7.76 o
   5   6  14          8.33          6.91         7.21 o
   6   6  14          0.25          7.43        11.60 o
   7   6  14          4.01         -3.42         9.73 o
  -7   7  14         36.07         46.54         9.80 o
  -6   7  14         66.41         88.64        18.67 o
  -5   7  14         40.96         30.84        10.21 o
  -4   7  14         46.51         33.45         8.06 o
  -3   7  14         20.57         18.55         5.29 o
  -2   7  14        393.38        380.31        11.41 o
  -1   7  14         99.82        115.42        13.48 o
   0   7  14        278.83        286.45        12.62 o
   1   7  14         21.01          8.40         4.77 o
   2   7  14         40.36         45.74         6.61 o
   3   7  14        100.20        114.36         9.33 o
   4   7  14          0.02         -8.13        10.43 o
   5   7  14         15.12          8.32        11.47 o
   6   7  14         29.10         30.82         9.84 o
   7   7  14          7.57         12.56         9.91 o
  -7   8  14         97.25         90.57        12.34 o
  -6   8  14         47.86         51.38        11.09 o
  -5   8  14         18.76         14.40         9.50 o
  -4   8  14        194.79        218.62        18.33 o
  -3   8  14        246.62        265.29        12.58 o
  -2   8  14        185.11        198.15        11.17 o
  -1   8  14          8.20         16.96         6.48 o
   0   8  14        157.55        144.88         9.70 o
   1   8  14          3.95          4.53         4.78 o
   2   8  14          8.56          7.71         4.53 o
   3   8  14        385.11        351.31        15.29 o
   4   8  14          1.04         -4.47         6.90 o
   5   8  14         72.60         63.33        11.11 o
   6   8  14         18.31          9.99        10.86 o
  -6   9  14         59.58         61.45        11.51 o
  -5   9  14          5.77         -4.15         7.72 o
  -4   9  14          5.16         12.95         7.49 o
  -3   9  14          0.00          6.16         5.30 o
  -2   9  14         81.52         87.20         7.47 o
  -1   9  14        675.22        674.89        19.75 o
   0   9  14         40.20         40.13         6.69 o
   1   9  14        201.77        190.24        11.63 o
   2   9  14        245.14        271.39        13.19 o
   3   9  14         27.98         18.63         6.51 o
   4   9  14         15.35         22.07         8.14 o
   5   9  14         37.25         32.64         9.32 o
   6   9  14          3.97         -5.02         7.96 o
  -6  10  14          2.97         -4.67         8.75 o
  -5  10  14         77.57         70.92        12.00 o
  -4  10  14         20.07         26.52         8.88 o
  -3  10  14         64.88         57.53        10.34 o
  -2  10  14          8.15          4.26         4.70 o
  -1  10  14          8.84         20.80         6.19 o
   0  10  14        113.30         97.13         8.76 o
   1  10  14         67.29         83.21        13.10 o
   2  10  14          8.85         13.08         5.92 o
   3  10  14        115.39        112.06        12.64 o
   4  10  14        128.33        128.40        16.18 o
   5  10  14        202.89        219.89        17.68 o
   6  10  14         39.93         36.12        11.88 o
  -5  11  14          1.35         -6.30         7.79 o
  -4  11  14        151.13        161.66        15.14 o
  -3  11  14          9.13          6.24         5.46 o
  -2  11  14         15.78         16.18         5.46 o
  -1  11  14          3.32          3.14         5.66 o
   0  11  14          3.26         -2.33         4.77 o
   1  11  14          1.20         -0.96         5.97 o
   2  11  14        238.31        230.52        13.39 o
   3  11  14        250.69        258.52        16.15 o
   4  11  14          0.89         10.46         7.22 o
   5  11  14         31.85         34.10        22.55 o
  -5  12  14         14.32         -0.61        12.56 o
  -4  12  14         21.61         15.07        11.23 o
  -3  12  14         30.79         18.85         9.94 o
  -2  12  14         29.49         28.10         7.30 o
  -1  12  14         93.69        102.72         9.12 o
   0  12  14          1.78         -0.47         5.49 o
   1  12  14          3.17         -1.77         7.53 o
   2  12  14         44.70         46.55         7.98 o
   3  12  14         11.50         13.41         8.58 o
   4  12  14        271.99        260.07        22.37 o
   5  12  14        194.67        236.49        21.60 o
  -4  13  14          1.81          4.87         8.50 o
  -3  13  14         64.80         59.46        10.90 o
  -2  13  14        238.27        252.74        14.09 o
  -1  13  14          3.43         -7.08         8.48 o
   0  13  14         24.64         24.06         6.95 o
   1  13  14        106.02        106.50        10.86 o
   2  13  14         69.89         55.39        11.93 o
   3  13  14         56.15         43.88        13.80 o
   4  13  14         91.25        100.46        11.70 o
  -4  14  14        100.05         97.92        27.86 o
  -3  14  14          2.58         -2.30         8.06 o
  -2  14  14          2.31         10.61         7.75 o
  -1  14  14         14.84         18.06         6.62 o
   0  14  14         72.50         64.05         9.31 o
   1  14  14         66.86         88.41         9.91 o
   2  14  14        134.95        151.73        20.20 o
   3  14  14         88.87         71.69        10.43 o
  -2  15  14        196.52        202.90        16.98 o
  -1  15  14          7.71          6.69         5.88 o
   0  15  14         18.92         13.28         8.27 o
   1  15  14         38.59         49.44         8.76 o
   2  15  14         58.76         52.58        10.87 o
  -7   1  15         12.90         23.43        10.60 o
  -6   1  15         60.99         57.04         9.05 o
  -5   1  15          7.98         19.40         8.11 o
  -4   1  15         24.08         21.75        15.69 o
  -3   1  15        228.62        230.85        13.88 o
  -2   1  15         48.91         31.34         6.22 o
  -1   1  15        206.27        182.06         9.26 o
   0   1  15        167.40        160.00         8.54 o
   1   1  15          4.15          1.66         3.47 o
   2   1  15        119.09        114.38         6.31 o
   3   1  15         11.36          4.22         4.11 o
   4   1  15        684.54        708.81        15.62 o
   5   1  15         38.02         36.77         6.23 o
   6   1  15         35.98         27.73         7.37 o
   7   1  15         24.87         30.57         8.39 o
  -7   2  15         85.18         79.14        14.98 o
  -6   2  15          4.84          7.80         7.00 o
  -5   2  15         82.50         96.17        12.15 o
  -4   2  15          1.61          4.42         7.00 o
  -3   2  15          0.75         -9.61         9.61 o
  -2   2  15        297.46        333.69        11.68 o
  -1   2  15       1433.68       1317.16        21.32 o
   0   2  15        111.47        106.38         6.65 o
   1   2  15          0.11         -4.02         4.02 o
   2   2  15        245.15        228.49         9.83 o
   3   2  15        448.94        440.37        14.03 o
   4   2  15        905.20        899.95        21.00 o
   5   2  15         70.30         85.53         9.45 o
   6   2  15         99.45         83.46        11.23 o
   7   2  15         19.60         23.36         8.60 o
  -7   3  15        100.37         91.10        19.26 o
  -6   3  15          5.71          6.58         7.29 o
  -5   3  15          1.79         -2.52         6.15 o
  -4   3  15          1.16         -1.40         7.14 o
  -3   3  15        394.21        401.06        16.15 o
  -2   3  15        547.51        514.38        14.27 o
  -1   3  15        321.37        306.94        10.42 o
   0   3  15        210.69        244.46        11.33 o
   1   3  15          0.20         -2.59         4.73 o
   2   3  15         54.90         46.60         6.87 o
   3   3  15        762.53        743.61        22.32 o
   4   3  15         68.09         57.57        10.79 o
   5   3  15          0.47         -6.67         6.67 o
   6   3  15         55.36         55.82        16.14 o
   7   3  15          0.41         -2.81         9.14 o
  -7   4  15        374.07        369.43        26.16 o
  -6   4  15        104.51        114.24        24.52 o
  -5   4  15          9.70          7.60         9.43 o
  -4   4  15        208.24        185.74        15.96 o
  -3   4  15        135.55        154.66        10.02 o
  -2   4  15        360.61        332.09        12.97 o
  -1   4  15         22.45          1.85         4.20 o
   0   4  15         15.16         10.03         4.72 o
   1   4  15          9.86         -1.25         4.75 o
   2   4  15        178.17        168.05        11.18 o
   3   4  15         42.72         51.53         8.46 o
   4   4  15          9.86         10.88         6.65 o
   5   4  15          0.04          8.15         8.90 o
   6   4  15         31.66         32.84        11.11 o
   7   4  15          5.69         -9.95        14.95 o
  -7   5  15         16.06         13.53         9.31 o
  -6   5  15        152.68        158.44        17.01 o
  -5   5  15          0.54         -7.58         8.22 o
  -4   5  15          0.58         -0.99        11.40 o
  -3   5  15          6.48         17.19         4.60 o
  -2   5  15        122.17        119.81         8.05 o
  -1   5  15        136.63        153.69         9.20 o
   0   5  15          2.97         -0.92         4.76 o
   1   5  15        180.16        168.10        12.82 o
   2   5  15         19.26         15.24         5.91 o
   3   5  15          0.01          9.13         5.71 o
   4   5  15         83.72        100.42        10.68 o
   5   5  15         28.35         26.29         8.27 o
   6   5  15         58.27         50.96        10.43 o
   7   5  15         15.19         21.00        13.62 o
  -7   6  15          3.58         10.39         9.14 o
  -6   6  15         31.27         43.12        11.60 o
  -5   6  15         34.85         24.85         9.33 o
  -4   6  15          8.50         -0.74         7.70 o
  -3   6  15        209.17        209.19        10.06 o
  -2   6  15        177.23        209.50         9.57 o
  -1   6  15        337.60        310.39        11.67 o
   0   6  15         12.01          0.70         6.18 o
   1   6  15         96.45        100.71         9.67 o
   2   6  15        145.56        148.37        10.06 o
   3   6  15         26.52         27.54         7.01 o
   4   6  15        153.34        171.94        13.22 o
   5   6  15          5.37          1.76         6.68 o
   6   6  15          1.98         -5.30         8.31 o
  -7   7  15          4.38         14.40        19.56 o
  -6   7  15        150.49        132.59        17.79 o
  -5   7  15         54.34         56.27        12.46 o
  -4   7  15        157.88        156.41        16.44 o
  -3   7  15         19.16         11.01         5.35 o
  -2   7  15         24.01         25.26         5.27 o
  -1   7  15        143.07        139.38        10.76 o
   0   7  15        136.66        145.49         9.95 o
   1   7  15        258.49        257.41        14.34 o
   2   7  15        112.33        118.39         8.80 o
   3   7  15        282.06        264.98        13.86 o
   4   7  15        223.41        218.29        16.30 o
   5   7  15         10.76         11.53         8.43 o
   6   7  15         16.46         19.69         9.22 o
  -6   8  15         69.84         65.42        16.83 o
  -5   8  15          0.35          1.29         9.43 o
  -4   8  15         16.21         18.69         8.29 o
  -3   8  15          0.09          5.25         6.80 o
  -2   8  15         24.38         11.82         5.18 o
  -1   8  15          0.00         -0.32         5.07 o
   0   8  15          0.18          3.69         4.50 o
   1   8  15         35.22         40.80         7.53 o
   2   8  15          1.82         10.94         5.74 o
   3   8  15        179.42        200.50        12.70 o
   4   8  15          0.01         -5.65         5.65 o
   5   8  15          0.96         -7.84         7.84 o
   6   8  15          1.72         -9.32         9.32 o
  -6   9  15         55.49         66.15        18.20 o
  -5   9  15          7.49          8.66         8.09 o
  -4   9  15         21.63         28.38         9.15 o
  -3   9  15          1.00         -5.48         5.48 o
  -2   9  15         17.09         14.43         5.51 o
  -1   9  15        119.92        138.25        10.20 o
   0   9  15         35.94         40.14         6.58 o
   1   9  15         33.88         41.56         7.41 o
   2   9  15          4.29         19.97         6.77 o
   3   9  15         11.59          5.85         7.07 o
   4   9  15         50.46         32.26        11.04 o
   5   9  15          5.01         -7.03         8.32 o
   6   9  15         18.56         18.61        10.63 o
  -5  10  15         13.69          7.08         9.20 o
  -4  10  15         44.17         38.47         9.58 o
  -3  10  15          0.77          1.12         5.67 o
  -2  10  15          0.92         -0.50         4.77 o
  -1  10  15         29.30         33.26         6.79 o
   0  10  15          0.00         -1.20         4.63 o
   1  10  15         53.33         73.09         9.55 o
   2  10  15         10.16         -0.83         5.41 o
   3  10  15        141.72        140.93        12.06 o
   4  10  15         16.26         -2.58         8.92 o
   5  10  15          1.53          6.17         9.48 o
  -5  11  15          0.01         -6.89         6.89 o
  -4  11  15         58.57         53.92        12.94 o
  -3  11  15        187.26        174.98        15.35 o
  -2  11  15         57.78         58.04         7.93 o
  -1  11  15         46.24         46.99         7.40 o
   0  11  15        118.69        110.29        11.05 o
   1  11  15         53.64         51.77         8.70 o
   2  11  15          1.62         -5.14         5.14 o
   3  11  15        169.41        172.58        15.47 o
   4  11  15          7.07         12.02        10.48 o
   5  11  15         21.10          7.74         8.83 o
  -4  12  15         57.01         58.76        11.91 o
  -3  12  15         14.41         30.12         9.20 o
  -2  12  15          1.01          3.67         5.28 o
  -1  12  15        116.26        131.11        12.02 o
   0  12  15          0.01          3.98         6.00 o
   1  12  15          6.20         11.06         7.26 o
   2  12  15          0.20         -4.05         5.72 o
   3  12  15         81.83         70.41        11.20 o
   4  12  15         90.98         91.72        12.09 o
  -4  13  15        284.06        295.30        20.65 o
  -3  13  15        204.61        216.79        17.82 o
  -2  13  15        122.75        145.68        13.48 o
  -1  13  15        133.68        140.49        19.41 o
   0  13  15          2.89         -6.12        11.10 o
   1  13  15         15.82         -2.26         9.61 o
   2  13  15        394.86        402.31        19.70 o
   3  13  15         23.24         17.97         8.78 o
  -3  14  15        457.78        456.79        25.12 o
  -2  14  15         68.98         78.79        11.10 o
  -1  14  15         31.27         50.21        10.35 o
   0  14  15          0.24         -3.46         6.84 o
   1  14  15         38.84         37.38        10.53 o
   2  14  15        259.40        268.12        18.98 o
  -1  15  15         49.10         32.60         9.92 o
   0  15  15        100.03         73.99        16.73 o
   1  15  15          2.49         18.34         7.53 o
  -7   0  16         95.52        184.95        35.32 o
  -6   0  16          1.21         -7.85        11.64 o
  -5   0  16         54.09         56.21        13.46 o
  -4   0  16         70.79         92.35        21.71 o
  -3   0  16         69.81         71.50        17.90 o
  -2   0  16        111.95        142.05        14.49 o
  -1   0  16        356.40        314.83        20.22 o
   0   0  16         29.59         15.69         6.53 o
   1   0  16         15.61         16.72         6.60 o
   2   0  16        118.37        125.50        10.15 o
   3   0  16        405.53        406.97        23.29 o
   4   0  16        493.82        485.41        19.13 o
   5   0  16        126.68        131.64        13.36 o
   6   0  16          8.42          7.75         9.29 o
   7   0  16        196.96        227.93        21.03 o
  -7   1  16        259.47        239.14        22.07 o
  -6   1  16          0.54         -0.04         6.02 o
  -5   1  16        189.10        211.92        27.96 o
  -4   1  16          0.12          8.93        10.16 o
  -3   1  16          0.67         17.13        10.32 o
  -2   1  16        108.84        102.54         9.23 o
  -1   1  16         18.41         27.24         6.35 o
   0   1  16        247.51        235.54        10.29 o
   1   1  16          0.73          2.33         4.68 o
   2   1  16        383.62        380.50        11.99 o
   3   1  16          0.25          6.10         4.58 o
   4   1  16          0.15         -3.57         4.54 o
   5   1  16         17.09         16.90         6.31 o
   6   1  16         33.92         20.01         7.94 o
   7   1  16         54.49         44.49        13.54 o
  -7   2  16          5.29         -6.98         7.39 o
  -6   2  16         26.45          3.12         7.16 o
  -5   2  16        288.52        310.56        20.47 o
  -4   2  16          4.75          2.44         7.52 o
  -3   2  16         21.00         14.17         7.21 o
  -2   2  16          1.89         -6.05         6.05 o
  -1   2  16        117.64         98.56         7.56 o
   0   2  16        535.99        511.47        14.47 o
   1   2  16        524.71        526.26        16.35 o
   2   2  16        285.30        298.01        13.57 o
   3   2  16        421.26        411.80        16.06 o
   4   2  16        125.45        137.77        11.62 o
   5   2  16          2.68          8.32         7.06 o
   6   2  16         59.56         30.79        11.62 o
   7   2  16         89.13         74.25        20.36 o
  -7   3  16         25.51         31.83        14.57 o
  -6   3  16         48.56         36.80        10.90 o
  -5   3  16          5.16         20.80        10.49 o
  -4   3  16         16.41         21.04         9.19 o
  -3   3  16        969.38        995.88        29.64 o
  -2   3  16        125.70        135.80        11.04 o
  -1   3  16        191.08        177.53         9.42 o
   0   3  16         82.68         89.52         8.09 o
   1   3  16          7.32          2.81         4.17 o
   2   3  16        301.39        291.16        15.73 o
   3   3  16         78.68         85.28        10.18 o
   4   3  16        167.00        189.68        15.21 o
   5   3  16        274.80        269.88        16.78 o
   6   3  16        120.23        100.38        13.90 o
  -7   4  16        227.86        245.02        50.73 o
  -6   4  16        322.42        357.63        24.40 o
  -5   4  16        164.34        200.82        22.64 o
  -4   4  16         60.72         62.52        11.65 o
  -3   4  16        265.06        273.07        15.24 o
  -2   4  16        411.55        394.44        12.70 o
  -1   4  16        155.52        154.13         8.73 o
   0   4  16        178.44        160.74        12.14 o
   1   4  16          8.49          3.14         6.01 o
   2   4  16          4.71          6.27         5.91 o
   3   4  16         36.87         35.14         6.99 o
   4   4  16         83.63         74.03        11.18 o
   5   4  16          3.47         -5.02         6.94 o
   6   4  16         49.72         61.59        18.33 o
  -7   5  16          5.00         -6.87        20.07 o
  -6   5  16        377.03        416.32        26.33 o
  -5   5  16          2.46          0.48         7.24 o
  -4   5  16         29.63         24.61         8.58 o
  -3   5  16          7.53         -2.09         4.63 o
  -2   5  16        186.16        203.13        10.34 o
  -1   5  16        428.01        407.05        12.37 o
   0   5  16          8.30         18.78         5.13 o
   1   5  16         52.69         47.95         8.66 o
   2   5  16         22.92         26.84         6.82 o
   3   5  16        627.47        649.08        25.70 o
   4   5  16          5.00          0.12         7.35 o
   5   5  16          5.40         -8.17         8.17 o
   6   5  16          3.50         -6.23         8.25 o
  -6   6  16          1.49         -2.67         9.09 o
  -5   6  16          7.21          4.19        10.86 o
  -4   6  16         86.14         78.35        13.10 o
  -3   6  16        117.71        123.67         9.61 o
  -2   6  16          4.38          5.38         4.51 o
  -1   6  16         88.41         74.63         7.60 o
   0   6  16          3.60         -2.28         4.71 o
   1   6  16         47.44         51.36         9.15 o
   2   6  16         40.68         17.44        11.55 o
   3   6  16         27.36         25.93         6.82 o
   4   6  16         50.28         40.87        10.41 o
   5   6  16         10.56          6.31         9.29 o
   6   6  16         43.66         45.33        11.08 o
  -6   7  16         17.27         14.41        11.05 o
  -5   7  16         48.74         45.02        19.36 o
  -4   7  16          0.02         -3.07         8.48 o
  -3   7  16        285.09        302.92        14.05 o
  -2   7  16        127.06        122.81         8.61 o
  -1   7  16          2.86          6.22         5.53 o
   0   7  16        102.19        125.47        11.94 o
   1   7  16         30.70         27.83         7.29 o
   2   7  16        115.39        119.31        10.41 o
   3   7  16         20.67         27.44         6.64 o
   4   7  16         23.24         20.52         7.88 o
   5   7  16          4.74         -7.55         7.55 o
   6   7  16         35.24         25.59        11.62 o
  -6   8  16         35.64         55.53        12.45 o
  -5   8  16        188.57        171.89        26.11 o
  -4   8  16          8.53         10.95         9.75 o
  -3   8  16         22.12         12.83         6.67 o
  -2   8  16         92.66         90.18         9.98 o
  -1   8  16        171.08        205.18        13.58 o
   0   8  16         66.32         69.27         8.99 o
   1   8  16        154.29        183.38        13.85 o
   2   8  16          0.93         -6.81         6.81 o
   3   8  16        245.18        261.65        21.92 o
   4   8  16         74.37         89.80        12.72 o
   5   8  16        153.30        131.32        14.95 o
  -5   9  16         26.98         22.69        10.34 o
  -4   9  16         45.96         60.41        20.68 o
  -3   9  16         41.77         37.10         8.20 o
  -2   9  16         34.83         29.04         6.69 o
  -1   9  16          6.01          6.14         5.75 o
   0   9  16         23.02         15.12         5.87 o
   1   9  16          0.00          1.38         8.27 o
   2   9  16        149.08        148.45        11.68 o
   3   9  16         32.88         54.22         9.74 o
   4   9  16         55.40         76.70        16.69 o
   5   9  16          8.81         11.30        12.07 o
  -5  10  16         16.19          6.33         8.13 o
  -4  10  16        149.85        170.11        20.35 o
  -3  10  16         37.33         40.07        11.30 o
  -2  10  16          3.46         -2.67         4.93 o
  -1  10  16         90.10        110.18        11.89 o
   0  10  16          8.67         -4.56         7.46 o
   1  10  16          9.76          2.19         7.03 o
   2  10  16         19.06         17.05         7.29 o
   3  10  16        312.49        303.46        17.89 o
   4  10  16        149.59        156.99        15.94 o
   5  10  16         13.95          0.93         9.73 o
  -4  11  16          9.82         16.28        16.81 o
  -3  11  16         64.55         60.85        12.79 o
  -2  11  16         39.64         72.34        12.70 o
  -1  11  16          0.34         -4.88         6.17 o
   0  11  16         13.73         13.32         8.61 o
   1  11  16         15.37         16.38         7.61 o
   2  11  16          0.51         -0.58         5.61 o
   3  11  16         37.78         40.04         8.60 o
   4  11  16         23.67         34.94        10.11 o
  -4  12  16         37.46         32.62        11.02 o
  -3  12  16        265.26        293.23        24.12 o
  -2  12  16         74.24        100.51        12.41 o
  -1  12  16         85.08         74.76         9.73 o
   0  12  16          2.31         -7.23         7.55 o
   1  12  16          6.43         11.53         7.88 o
   2  12  16        113.41        119.23        11.96 o
   3  12  16         13.06          6.54         7.08 o
  -3  13  16         12.64         21.46         9.70 o
  -2  13  16        258.20        266.21        17.99 o
  -1  13  16         50.60         47.13        10.07 o
   0  13  16         68.64         83.72        12.65 o
   1  13  16         42.34         44.10         9.89 o
   2  13  16        215.42        222.28        15.93 o
   3  13  16         43.84         63.45        14.38 o
  -2  14  16        137.08        182.73        27.10 o
  -1  14  16          0.64         -0.16         6.54 o
   0  14  16         52.35         53.83        10.22 o
   1  14  16          8.95         11.96         6.94 o
  -7   1  17         48.01         10.12        54.76 o
  -6   1  17         59.56         52.23        10.62 o
  -5   1  17          0.59         27.03         8.67 o
  -4   1  17        182.67        226.78        21.62 o
  -3   1  17         57.48         57.25        13.74 o
  -2   1  17          5.75          6.46         7.35 o
  -1   1  17        228.62        225.19        11.99 o
   0   1  17          2.30         -0.79         5.38 o
   1   1  17          7.69          0.57         5.47 o
   2   1  17          0.36         -2.16         5.24 o
   3   1  17        351.10        333.62        14.63 o
   4   1  17        301.50        306.52        15.10 o
   5   1  17        105.12         99.04        10.46 o
   6   1  17         60.32         41.71        11.43 o
  -6   2  17         13.28         19.68         8.23 o
  -5   2  17         25.54         27.85        16.70 o
  -4   2  17        149.28        143.55        14.87 o
  -3   2  17        137.76        163.88        21.22 o
  -2   2  17         55.70         58.64        10.07 o
  -1   2  17         15.09          7.02         6.42 o
   0   2  17          2.45         -0.01         4.83 o
   1   2  17         24.03         11.76         7.80 o
   2   2  17        277.29        296.59        14.71 o
   3   2  17         16.21         38.26         6.95 o
   4   2  17          8.96         13.91         6.40 o
   5   2  17         64.36         53.14         8.56 o
   6   2  17          1.80         -2.70         7.79 o
  -6   3  17         85.78         88.78        21.55 o
  -5   3  17          2.26         25.54        36.91 o
  -4   3  17        236.07        262.42        19.85 o
  -3   3  17        136.98        106.56        10.42 o
  -2   3  17          9.33         10.67         6.48 o
  -1   3  17        177.15        183.55         9.81 o
   0   3  17          3.63          6.35         4.54 o
   1   3  17         27.47         33.30         7.81 o
   2   3  17        435.83        434.02        26.75 o
   3   3  17         52.32         52.63         7.51 o
   4   3  17        103.87        112.53        12.59 o
   5   3  17          9.52          8.44         7.11 o
   6   3  17         28.16         12.40        10.34 o
  -6   4  17          1.14          5.86        11.69 o
  -5   4  17        185.71        172.57        24.21 o
  -4   4  17        360.79        438.66        32.44 o
  -3   4  17         36.90         42.85         8.27 o
  -2   4  17        511.90        503.78        16.85 o
  -1   4  17          1.99          4.94         4.48 o
   0   4  17         80.83         86.08         8.50 o
   1   4  17        144.86        134.21         9.85 o
   2   4  17        373.90        369.71        19.09 o
   3   4  17          6.77          5.54         7.45 o
   4   4  17        299.37        307.08        19.14 o
   5   4  17        127.63        152.25        14.51 o
   6   4  17         19.60         -1.06         9.84 o
  -6   5  17         77.14         92.96        16.15 o
  -5   5  17        188.58        189.19        18.85 o
  -4   5  17         17.56          5.13        26.44 o
  -3   5  17         37.82         42.51         6.94 o
  -2   5  17         91.94        103.41         8.17 o
  -1   5  17          0.26         -5.26         5.26 o
   0   5  17        139.82        101.07         8.91 o
   1   5  17         26.69         36.89         8.60 o
   2   5  17         40.90         48.47         9.94 o
   3   5  17        130.86        145.28        12.03 o
   4   5  17          4.09         13.17         8.85 o
   5   5  17         17.12          9.14        14.54 o
   6   5  17          6.16         10.87         8.78 o
  -6   6  17         87.12         85.83        13.46 o
  -5   6  17         67.21         42.86        11.98 o
  -4   6  17         89.47         98.86        19.86 o
  -3   6  17         16.51         15.50         5.98 o
  -2   6  17         53.12         52.83         6.60 o
  -1   6  17         11.02          3.42         5.46 o
   0   6  17         16.35         17.26         8.82 o
   1   6  17         11.13         21.64         8.15 o
   2   6  17          2.49         -1.59         6.80 o
   3   6  17        127.80        130.57        13.20 o
   4   6  17         15.52          8.91         7.68 o
   5   6  17         19.01          5.10        11.70 o
  -6   7  17         33.83         24.18        19.43 o
  -5   7  17          4.39         18.40        12.14 o
  -4   7  17         72.18         63.31        13.21 o
  -3   7  17         92.62        102.79        10.54 o
  -2   7  17        332.33        364.76        14.74 o
  -1   7  17          0.10         -5.95         5.95 o
   0   7  17          1.73          5.95         5.79 o
   1   7  17        159.12        167.38        14.44 o
   2   7  17         76.70         88.96        11.86 o
   3   7  17        252.96        276.53        20.50 o
   4   7  17         48.18         53.05         9.76 o
   5   7  17         43.42         32.74        11.03 o
  -5   8  17         98.76         75.48        14.67 o
  -4   8  17          8.68          7.94         8.60 o
  -3   8  17         38.03         50.14         8.56 o
  -2   8  17         38.69         45.71         7.06 o
  -1   8  17        232.78        250.67        15.24 o
   0   8  17          9.09         11.83         7.58 o
   1   8  17        196.08        204.66        16.11 o
   2   8  17        364.90        374.08        21.33 o
   3   8  17        129.08        135.84        13.86 o
   4   8  17        146.75        155.39        14.42 o
   5   8  17         18.76         34.90        12.82 o
  -5   9  17        245.23        268.17        25.02 o
  -4   9  17        272.82        347.99        25.13 o
  -3   9  17          0.75         -4.77         4.77 o
  -2   9  17         54.52         72.70         8.92 o
  -1   9  17        223.76        239.70        14.91 o
   0   9  17          6.75         -2.02         5.98 o
   1   9  17         29.81         24.83         7.95 o
   2   9  17        196.63        226.85        17.21 o
   3   9  17        405.45        412.47        20.92 o
   4   9  17        315.17        339.60        20.21 o
  -4  10  17        165.84        171.79        18.95 o
  -3  10  17          3.92         13.48         9.26 o
  -2  10  17        132.37        149.09        13.01 o
  -1  10  17        149.45        156.09        13.42 o
   0  10  17        139.16        159.26        14.86 o
   1  10  17         43.95         64.24        10.42 o
   2  10  17         60.80         56.07         9.73 o
   3  10  17        275.65        286.06        17.94 o
   4  10  17         97.07        100.48        20.22 o
  -4  11  17          1.89         -5.54         8.08 o
  -3  11  17          5.12          8.64        10.41 o
  -2  11  17          0.11         -2.78         7.75 o
  -1  11  17          2.13         19.97         7.60 o
   0  11  17          0.94         -0.23         9.42 o
   1  11  17          4.95         18.25         7.57 o
   2  11  17         47.80         48.25         9.08 o
   3  11  17          0.04         -5.09         6.07 o
  -3  12  17          5.13         10.60         9.15 o
  -2  12  17        172.40        209.41        23.01 o
  -1  12  17         42.41         38.14         9.18 o
   0  12  17         10.83          9.99         9.13 o
   1  12  17          0.01         -2.87         7.89 o
   2  12  17          7.59         10.44         6.85 o
   3  12  17          0.65          5.59         8.50 o
  -2  13  17         15.48         25.30        11.53 o
  -1  13  17         50.92         51.48        13.20 o
   0  13  17          0.15          0.30         7.98 o
   1  13  17          0.03         11.14         8.46 o
  -6   0  18          0.16         -6.30        30.48 o
  -5   0  18        101.94         91.93        15.82 o
  -4   0  18         61.27         67.94        19.42 o
  -3   0  18         20.33         30.28        15.47 o
  -2   0  18          0.39          1.28        14.89 o
  -1   0  18        339.09        339.48        22.55 o
   0   0  18         10.01         20.98         9.65 o
   1   0  18         13.68         13.19         9.35 o
   2   0  18          8.61          5.38         9.39 o
   3   0  18          7.51        -13.66        13.66 o
   4   0  18          3.03         11.81        21.60 o
   5   0  18         34.23         33.53        20.84 o
   6   0  18          4.08         -8.03        15.68 o
  -6   1  18         42.55         44.57        10.54 o
  -5   1  18         45.48         65.72        23.23 o
  -4   1  18          2.31          3.40         7.94 o
  -3   1  18        129.91        150.25        19.70 o
  -2   1  18          0.60         -1.86         6.39 o
  -1   1  18         73.01         67.10         8.61 o
   0   1  18         60.40         72.59         7.34 o
   1   1  18        358.57        352.30        16.25 o
   2   1  18          3.27         -5.71         5.71 o
   3   1  18        229.40        272.89        19.97 o
   4   1  18        147.13        168.73        16.37 o
   5   1  18         54.51         59.21        11.35 o
   6   1  18         33.33         28.44        10.99 o
  -6   2  18         20.74         18.12         8.79 o
  -5   2  18         46.40         71.98        15.75 o
  -4   2  18         16.98         27.47         9.14 o
  -3   2  18          0.45          4.45        10.88 o
  -2   2  18        460.50        485.24        20.88 o
  -1   2  18        195.48        177.88        10.63 o
   0   2  18         91.63         89.56         9.08 o
   1   2  18          7.91         10.25         8.03 o
   2   2  18        237.22        256.40        16.26 o
   3   2  18         41.81         53.10        11.51 o
   4   2  18        279.74        281.37        18.98 o
   5   2  18        175.43        159.18        14.46 o
   6   2  18          2.46         -6.51        10.92 o
  -6   3  18        109.71        129.81        16.71 o
  -5   3  18          0.24          8.90        10.78 o
  -4   3  18          0.62          2.73         8.87 o
  -3   3  18         30.15         21.21         9.21 o
  -2   3  18         22.71         21.77         8.41 o
  -1   3  18         13.60          6.35         5.21 o
   0   3  18        400.18        427.78        16.56 o
   1   3  18        111.39        119.99        10.04 o
   2   3  18         50.13         58.80         9.41 o
   3   3  18        292.98        298.06        17.50 o
   4   3  18        216.65        235.69        15.23 o
   5   3  18          0.74         -0.90         7.34 o
  -6   4  18        123.36        113.55        16.69 o
  -5   4  18          0.75          1.59        10.69 o
  -4   4  18          0.70         -9.99        11.27 o
  -3   4  18        167.47        209.38        17.88 o
  -2   4  18          3.27          1.79         5.74 o
  -1   4  18        108.82        109.81         9.39 o
   0   4  18          5.95          3.83         5.40 o
   1   4  18         23.23         28.13         7.47 o
   2   4  18        135.30        117.40        12.25 o
   3   4  18        109.66        126.16        12.02 o
   4   4  18        138.99        160.83        15.02 o
   5   4  18         91.93        110.10        13.93 o
  -5   5  18         57.63         75.28        17.53 o
  -4   5  18         58.88         40.43        15.67 o
  -3   5  18        137.43        124.77        14.58 o
  -2   5  18        254.26        265.79        12.53 o
  -1   5  18        128.16        118.81         9.79 o
   0   5  18          3.61          0.22         5.33 o
   1   5  18         16.98          7.96         6.36 o
   2   5  18          0.07         -3.51        10.58 o
   3   5  18        117.20        113.66        11.34 o
   4   5  18         25.32         24.32         9.53 o
   5   5  18          0.72         -8.53         8.53 o
  -5   6  18          0.09         -2.49        11.18 o
  -4   6  18         49.03         70.59        14.60 o
  -3   6  18         11.56         17.68         9.42 o
  -2   6  18         30.72         35.62         6.55 o
  -1   6  18        192.31        208.13        12.39 o
   0   6  18          0.49         -0.16         5.85 o
   1   6  18         10.02          7.84         7.76 o
   2   6  18         14.25          8.12         8.93 o
   3   6  18         52.32         57.60         9.08 o
   4   6  18        100.37        105.42        12.22 o
   5   6  18          6.32          1.28         8.33 o
  -5   7  18          0.18         -1.18        14.81 o
  -4   7  18         63.38         49.38        12.59 o
  -3   7  18          6.11          6.32         8.93 o
  -2   7  18          5.50         13.37         5.58 o
  -1   7  18         39.80         33.22         7.30 o
   0   7  18        133.68        122.80        14.98 o
   1   7  18         20.07          8.26         8.14 o
   2   7  18          4.31          2.10         7.86 o
   3   7  18          0.07         -5.95         5.95 o
   4   7  18         16.45         11.72         9.46 o
   5   7  18         11.55         22.57        12.59 o
  -5   8  18         37.72         33.72        11.44 o
  -4   8  18        296.10        357.78        32.10 o
  -3   8  18         24.07          8.76         8.37 o
  -2   8  18         15.47         -1.47         5.94 o
  -1   8  18         41.27         39.15         9.47 o
   0   8  18         23.23         26.16        10.77 o
   1   8  18         48.87         57.38        12.68 o
   2   8  18          0.79         -6.34        11.45 o
   3   8  18         27.37         15.35        10.90 o
   4   8  18          4.59          0.10         7.55 o
  -4   9  18          7.90          2.65         7.99 o
  -3   9  18         79.65         73.78        18.38 o
  -2   9  18          1.48         -3.30         6.84 o
  -1   9  18         10.02         17.07         7.50 o
   0   9  18          9.87         -8.73         8.73 o
   1   9  18         30.95         21.93         8.47 o
   2   9  18         32.74         36.59         9.72 o
   3   9  18        114.50         96.79        11.79 o
   4   9  18         60.15         67.74        11.77 o
  -3  10  18        285.11        309.23        20.56 o
  -2  10  18        109.88         99.73        12.51 o
  -1  10  18         14.58         11.73         7.11 o
   0  10  18          4.50          1.55         7.75 o
   1  10  18         66.96         42.29         9.30 o
   2  10  18         25.52         36.99         9.07 o
   3  10  18         51.24         33.91        10.41 o
  -3  11  18          0.95         -2.09         9.35 o
  -2  11  18          2.58          0.91         9.22 o
  -1  11  18          0.02          3.92         7.50 o
   0  11  18         33.98         20.34         8.98 o
   1  11  18        112.98        117.53        12.97 o
   2  11  18          8.55         -5.83         7.52 o
  -2  12  18        140.96        140.49        32.71 o
  -1  12  18        109.85        106.19        13.19 o
   0  12  18         29.89         52.56        11.42 o
   1  12  18         43.97         46.92        10.42 o
  -5   1  19         13.13         35.09        10.54 o
  -4   1  19         25.02         34.41        14.11 o
  -3   1  19          0.18         12.08        11.36 o
  -2   1  19         12.12         -4.13        10.99 o
  -1   1  19          0.16         12.59         9.59 o
   0   1  19         32.18         27.73         6.92 o
   1   1  19         14.32          8.49         7.66 o
   2   1  19        151.24        132.56        21.07 o
   3   1  19          9.26          9.98         8.87 o
   4   1  19        153.28        156.08        27.23 o
   5   1  19         27.45         24.39        10.74 o
  -5   2  19        234.69        275.26        26.72 o
  -4   2  19        130.53        147.16        16.43 o
  -3   2  19         26.65         25.67        12.64 o
  -2   2  19         13.00          0.88        18.85 o
  -1   2  19        215.98        217.30        14.49 o
   0   2  19         47.32         31.75         6.46 o
   1   2  19         70.81         81.00         9.43 o
   2   2  19        100.80        122.72        20.55 o
   3   2  19         29.79         24.51         9.82 o
   4   2  19        279.12        259.34        29.24 o
   5   2  19          3.02         -7.50        11.05 o
  -5   3  19          4.78         26.20        14.25 o
  -4   3  19          0.26         12.49        24.67 o
  -3   3  19          4.07          2.57         8.48 o
  -2   3  19         87.29         93.44        11.06 o
  -1   3  19         32.65         44.95        11.27 o
   0   3  19         33.32         24.90         7.14 o
   1   3  19         12.09          4.37         8.42 o
   2   3  19         23.28          5.25         8.38 o
   3   3  19         30.15         13.59         8.53 o
   4   3  19        418.90        399.81        22.95 o
   5   3  19          8.96         14.30         8.08 o
  -5   4  19         16.32          8.67        12.34 o
  -4   4  19          3.94         -3.69        12.09 o
  -3   4  19        257.12        268.29        20.79 o
  -2   4  19         89.58         98.37        10.37 o
  -1   4  19         34.72         28.39         8.43 o
   0   4  19          0.19         -2.83         5.61 o
   1   4  19        143.34        155.18        12.54 o
   2   4  19        599.18        566.51        22.09 o
   3   4  19        136.16        127.30        12.21 o
   4   4  19          0.06         -0.66         7.37 o
   5   4  19         14.93         15.71         8.51 o
  -5   5  19          8.52         -1.76        25.51 o
  -4   5  19          0.91        -11.78        11.78 o
  -3   5  19          6.12         13.39        11.49 o
  -2   5  19         72.77         78.13         9.82 o
  -1   5  19         11.40          1.68         6.44 o
   0   5  19         10.92         -1.02         5.68 o
   1   5  19          8.19          2.09         6.90 o
   2   5  19         11.34          4.03         7.32 o
   3   5  19         20.43         15.03        13.57 o
   4   5  19         13.22         21.73         9.31 o
  -5   6  19        202.34        245.45        24.61 o
  -4   6  19         31.33          7.45        10.40 o
  -3   6  19         33.60         56.03        17.12 o
  -2   6  19        536.76        522.89        22.95 o
  -1   6  19        204.47        231.72        22.47 o
   0   6  19          0.01         -2.89         8.06 o
   1   6  19          1.77         -3.68        11.01 o
   2   6  19          6.38          5.42        10.32 o
   3   6  19        106.22         82.30        12.73 o
   4   6  19         66.66         88.55        14.20 o
  -4   7  19        302.45        249.21        22.55 o
  -3   7  19        197.65        205.84        30.20 o
  -2   7  19         12.45          9.50         6.71 o
  -1   7  19         53.84         45.48        10.80 o
   0   7  19         39.12         28.94        14.80 o
   1   7  19          3.01         13.37        10.27 o
   2   7  19         88.82         73.19        16.11 o
   3   7  19          7.51         16.44         8.45 o
   4   7  19        127.26        153.29        14.25 o
  -4   8  19          0.38          3.25         9.58 o
  -3   8  19          5.69         14.55         9.41 o
  -2   8  19        249.34        251.21        14.81 o
  -1   8  19        101.84        128.35        13.58 o
   0   8  19        103.22        114.93        15.30 o
   1   8  19         31.79          4.19         9.52 o
   2   8  19         30.19         38.97        10.94 o
   3   8  19        230.43        253.58        17.59 o
  -3   9  19         15.33         29.95        10.22 o
  -2   9  19         66.78         62.48         9.56 o
  -1   9  19        277.26        293.74        26.36 o
   0   9  19        114.50        127.91        13.02 o
   1   9  19         24.15          5.22         9.37 o
   2   9  19        120.07        122.37        14.78 o
   3   9  19        292.94        269.87        20.62 o
  -2  10  19        108.47        129.86        15.64 o
  -1  10  19         20.53         15.93         7.15 o
   0  10  19        112.55        122.13        13.20 o
   1  10  19         11.20         15.15         9.87 o
   2  10  19          0.10         -5.24         9.75 o
  -1  11  19         63.47         67.25        10.54 o
   0  11  19         24.25         12.60         8.12 o
   1  11  19         36.48         17.18         9.25 o
  -5   0  20         24.25         77.32        15.28 o
  -4   0  20          3.32         18.98        17.05 o
  -3   0  20          5.07          2.81        16.30 o
  -2   0  20        275.15        281.77        39.06 o
  -1   0  20          7.05         14.19        19.37 o
   0   0  20         88.67         87.50        15.62 o
   1   0  20         51.77         66.40        21.09 o
   2   0  20         17.96         38.62        12.16 o
   3   0  20          1.53          4.38         9.20 o
   4   0  20        205.82        219.77        35.53 o
  -5   1  20        791.71        770.11        33.80 o
  -4   1  20        374.51        366.08        25.22 o
  -3   1  20          0.51         -1.91         9.32 o
  -2   1  20         73.91         77.19        16.23 o
  -1   1  20          0.42         -7.55        15.97 o
   0   1  20         16.18         20.21         7.78 o
   1   1  20         23.00         34.99         9.03 o
   2   1  20        109.91        109.14        14.86 o
   3   1  20         18.78         29.61        11.19 o
   4   1  20          5.30          7.10        12.05 o
  -5   2  20        337.04        397.29        32.91 o
  -4   2  20         59.85         66.84        13.63 o
  -3   2  20          1.54          0.88         9.23 o
  -2   2  20         79.93         62.07        38.65 o
  -1   2  20         82.25         71.04        12.64 o
   0   2  20         13.05         13.52         9.40 o
   1   2  20         27.20         30.75         9.43 o
   2   2  20          0.06         -0.74         7.46 o
   3   2  20          2.08         -3.80         8.57 o
   4   2  20        136.03        135.07        34.85 o
  -4   3  20        118.72        103.61        20.55 o
  -3   3  20          4.28         10.81        12.55 o
  -2   3  20          1.65         -8.69         8.69 o
  -1   3  20         11.24         12.41         6.62 o
   0   3  20        101.94        100.68         9.37 o
   1   3  20         38.84         32.63         9.52 o
   2   3  20          4.16         -7.96         7.96 o
   3   3  20         14.83         28.42        11.14 o
   4   3  20         25.13         16.51        15.23 o
  -4   4  20          0.90         12.17        14.45 o
  -3   4  20         58.95         60.99        16.26 o
  -2   4  20         83.09        103.60        15.45 o
  -1   4  20         45.37         32.13         8.21 o
   0   4  20         55.99         45.57        11.98 o
   1   4  20        175.19        161.63        12.91 o
   2   4  20         51.22         57.32         9.50 o
   3   4  20          3.54         -6.85         6.85 o
   4   4  20         49.64         48.27        11.41 o
  -4   5  20         26.72         37.67        15.74 o
  -3   5  20        146.35        221.20        26.15 o
  -2   5  20         29.59         16.10         7.58 o
  -1   5  20        457.04        478.17        19.22 o
   0   5  20        138.20        125.19        13.08 o
   1   5  20         18.45         24.92         8.03 o
   2   5  20         42.67         33.92        10.79 o
   3   5  20        122.79        134.66        15.22 o
   4   5  20        113.82        104.82        16.12 o
  -4   6  20         68.21         61.03        33.40 o
  -3   6  20        106.66        139.35        34.88 o
  -2   6  20        297.05        339.68        21.08 o
  -1   6  20          0.22          1.49         6.01 o
   0   6  20          0.08         -6.08         6.08 o
   1   6  20          8.31         15.14         8.69 o
   2   6  20         34.46         26.63         9.88 o
   3   6  20         62.43         37.28         9.80 o
  -3   7  20        522.45        571.33        32.18 o
  -2   7  20         22.97         28.70        11.36 o
  -1   7  20          0.89          2.60         8.81 o
   0   7  20         55.41         34.61        13.71 o
   1   7  20         15.64         18.46        10.46 o
   2   7  20        175.15        192.82        20.22 o
   3   7  20         32.21         -4.10        10.01 o
  -3   8  20          2.50          3.07        10.43 o
  -2   8  20         16.08         14.61         8.01 o
  -1   8  20         60.69         68.60        11.19 o
   0   8  20          9.94          6.61        13.82 o
   1   8  20        170.08        191.97        23.07 o
   2   8  20         49.97         45.79        12.11 o
  -2   9  20        426.62        444.85        28.40 o
  -1   9  20         47.44         46.71        11.04 o
   0   9  20          8.53          0.48         7.26 o
   1   9  20         16.06          0.44         8.66 o
   2   9  20         19.47         21.18        21.35 o
   0  10  20          1.56         -7.95        12.66 o
  -4   1  21        106.24        100.01        16.00 o
  -3   1  21        383.02        430.25        33.98 o
  -2   1  21         45.04         30.14        15.98 o
  -1   1  21          3.10         -9.28        22.43 o
   0   1  21         36.35         22.58         8.43 o
   1   1  21          0.09          4.33        13.23 o
   2   1  21        119.37        115.30        21.76 o
   3   1  21          1.41         20.30        11.65 o
  -4   2  21          0.26          5.86        15.20 o
  -3   2  21          0.00         -8.17         9.78 o
  -2   2  21         45.40         51.09        16.19 o
  -1   2  21         26.18          5.15        22.89 o
   0   2  21          4.42          2.58        10.46 o
   1   2  21        121.07        149.37        14.70 o
   2   2  21         21.71         24.32        10.05 o
   3   2  21         70.44        103.61        15.46 o
  -4   3  21        199.15        198.21        26.57 o
  -3   3  21         58.07         57.62        13.25 o
  -2   3  21        290.65        270.30        33.62 o
  -1   3  21         44.60         27.47        10.87 o
   0   3  21         71.16         76.96        12.12 o
   1   3  21          2.46         12.99         8.25 o
   2   3  21         32.94         45.78        13.02 o
   3   3  21        241.44        217.92        51.25 o
  -3   4  21        114.68        152.90        31.33 o
  -2   4  21         44.41         46.67        11.23 o
  -1   4  21         25.51         21.62         8.99 o
   0   4  21        207.11        216.07        17.58 o
   1   4  21        206.50        202.51        16.54 o
   2   4  21          0.81         -4.37         7.17 o
   3   4  21          0.32          5.16        11.50 o
  -3   5  21         99.03         94.20        20.60 o
  -2   5  21         47.47         36.13        14.84 o
  -1   5  21          6.87          0.36         6.84 o
   0   5  21          1.17         -5.48         7.13 o
   1   5  21        157.18        173.28        16.23 o
   2   5  21         99.54        103.14        13.97 o
   3   5  21          0.78         -7.14        15.92 o
  -3   6  21        125.36        170.89        23.87 o
  -2   6  21          0.14         -7.20         7.20 o
  -1   6  21          3.44          5.34         8.44 o
   0   6  21          9.55         -4.53         8.03 o
   1   6  21        134.09        112.61        14.35 o
   2   6  21         15.32          0.59         8.68 o
  -2   7  21          0.02         22.82        11.88 o
  -1   7  21        158.35        147.98        15.70 o
   0   7  21          2.15         -4.76         7.93 o
   1   7  21        126.12        125.77        34.58 o
   2   7  21        342.97        348.75        44.99 o
  -1   8  21         69.80         53.98        16.43 o
   0   8  21          9.53         -1.24        10.25 o
  -3   0  22        167.39        157.11        33.36 o
  -2   0  22        723.16        927.40        62.87 o
  -1   0  22        456.43        502.35        52.71 o
   0   0  22         18.40          5.95        13.84 o
   1   0  22        286.30        345.71        38.04 o
   2   0  22         12.99         27.72        18.92 o
  -3   1  22        275.96        322.48        29.70 o
  -2   1  22          0.00        -11.73        11.73 o
  -1   1  22        102.19         82.33        44.75 o
   0   1  22          1.33         -3.22         8.95 o
   1   1  22        280.60        262.57        28.15 o
   2   1  22        251.04        290.95        27.34 o
  -3   2  22          9.05         -0.22        11.71 o
  -2   2  22        690.78        658.96        36.95 o
  -1   2  22        277.04        280.36        29.51 o
   0   2  22         10.40         -2.32         8.96 o
   1   2  22         17.16         19.17        11.31 o
   2   2  22         87.17         87.51        13.69 o
  -2   3  22        175.00        179.58        20.33 o
  -1   3  22          1.62          0.83        13.75 o
   0   3  22         49.06         53.36        11.46 o
   1   3  22          2.01         -0.07         6.79 o
   2   3  22        223.45        238.09        18.85 o
  -2   4  22          4.32         10.84        14.12 o
  -1   4  22        165.27        181.51        40.56 o
   0   4  22        190.53        196.50        23.22 o
   1   4  22         55.31         37.70        13.84 o
   2   4  22         20.67         11.15        23.40 o
  -1   5  22         56.42         45.95        10.64 o
   0   5  22        231.29        227.70        18.46 o
   1   5  22          0.25          2.71         9.61 o
                                                
